# Supplementary material for: KEAP1 overexpression is correlated with poor prognosis and immune infiltration in liver hepatocellular carcinoma
Source: Front Med (Lausanne). 2024 Jun 13;11:1391843. doi: 10.3389/fmed.2024.1391843 (PMC11208630; doi:10.3389/fmed.2024.1391843)
Supplement: Supplementary file 1 [file Table_1.XLSX]

## Sheet: LIHC Patients
Group	Serial number	Age	TP g/L	ALB g/L	TBIL μmol/L	DBIL μmol/L	IBIL μmol/L	ALT U/L	AST U/L	PLT x10^9/L	PT S	FIB g/L	AFP ng/ml	HBV-DNA IU/mL	HBsAg+	HBsAb+	HBeAg+	HBeAb+	HBcAb+
LIHC	S1	64	67	42.7	9.36	3.66	7.09	12	18	322	9.9	4.1	1.3	ND	+	-	+	-	+
LIHC	S2	52	66.7	42.3	11.58	3.96	8.4	16	20	296	10.4	3.84	1.3	980	+	-	+	-	+
LIHC	S3	66	65.7	42.1	21.19	4.34	12.19	18	26	99	10.4	3.74	2.48	1.3×10^3	+	-	+	-	+
LIHC	S4	60	78.2	41.9	21.21	4.71	12.2	19	64	83	10.4	1.99	4.32	501	+	-	+	-	+
LIHC	S5	61	74.3	49	21.65	5.72	13.11	22	74	81	99	1.82	5	750	+	-	+	-	+
LIHC	S6	67	72.7	47.8	22.08	6.22	25.51	23	80	77	83	1.81	5.1	ND	+	-	+	-	+
LIHC	S7	53	71.6	46.7	16.15	6.23	27.8	28	91	73	81	1.53	5.13	1.0×10^3	+	-	-	+	+
LIHC	S8	56	69.9	43.8	17.45	1.9	29.43	31	116	57	77	2.81	5.22	1.7×10^4	+	-	-	+	+
LIHC	S9	61	69.3	37.6	14.85	1.93	36.98	32	139	144	73	2.65	11.08	ND	+	-	-	+	+
LIHC	S10	51	65.5	35.4	16.02	2.27	8.4	36	147	139	57	2.04	11.3	2.3×10^8	+	-	+	-	+
LIHC	S11	73	63.9	34.4	34.74	2.32	9.68	41	58	126	11	3.48	14.02	3.6×10^5	+	-	+	-	+
LIHC	S12	60	63.9	33.9	35.66	2.65	11.37	55	29	106	11.2	2.98	27.3	3.1×10^3	+	-	+	-	+
LIHC	S13	51	62.7	33.4	35.74	2.91	11.69	137	29	266	11.5	2.98	46.74	1.9×10^4	+	-	+	-	+
LIHC	S14	57	57.7	41.8	19.67	3.24	9.68	172	35	248	10.5	2.92	99.33	5.0×10^8	+	-	+	-	+
LIHC	S15	45	55.5	41.1	11.64	6.31	11.37	380	35	236	10.7	2.92	188.32	6.5×10^4	+	-	-	+	+
LIHC	S16	47	48	41	32.46	6.94	11.69	435	41	209	10.7	2.07	655.45	ND	+	-	-	+	+
LIHC	S17	59	67.8	40.8	24.74	7.24	12.19	64	43	170	10.8	2.55	1194.17	1.3×10^5	+	-	-	+	+
LIHC	S18	60	67.7	39.5	13.62	8.12	12.2	82	50	156	10.8	2.22	2559.37	2.8×10^4	+	-	+	-	+
LIHC	S19	65	67	32	19.49	10.23	13.11	101	307	54	10.9	2.19	1394.57	2.6×10^6	+	-	+	-	+
LIHC	S20	48	63.6	30.3	216.21	14.7	7.09	130	443	41	10.9	2.1	2679.38	4.7×10^7	+	-	+	-	+

## Sheet: HCs
Group	Serial number	Age	TP g/L	ALB g/L	TBIL μmol/L	DBIL μmol/L	IBIL μmol/L	ALT U/L	AST U/L	PLT x10^9/L	PT S	FIB g/L	AFP ng/ml	HBV-DNA IU/mL	HBsAg+	HBsAb+	HBeAg+	HBeAb+	HBcAb+
HC	S1	59	72.8	45.7	7.16	1.1	5.14	5.8	4.2	135	13	1.8	1.3	ND	-	+	-	-	-
HC	S2	58	73.4	45.2	7.95	1.3	8.98	7.8	12	145	9	1.9	1.8	ND	-	+	-	-	-
HC	S3	67	77.4	45.9	12.16	1.99	6.75	8.9	12.8	168	11	2	1.7	ND	-	+	-	-	-
HC	S4	75	75.2	47.6	13.44	1.67	8.27	11.9	13	170	9	2.6	7.1	ND	-	+	-	-	-
HC	S5	53	73.1	50.6	17.66	1.65	7.98	12.8	13.7	173	9	3.9	7.2	ND	-	+	-	-	-
HC	S6	53	80.6	38.5	19.43	1.84	11.46	22.6	14.6	201	11	3.9	7.5	ND	-	+	-	-	-
HC	S7	53	68.7	39.3	20.44	1.36	12.78	26.8	15.9	322	12	4	6.3	ND	-	+	-	-	-
HC	S8	53	69.1	36.9	11.27	1.89	12.06	28.6	17.5	207	9	3.6	8	ND	-	+	-	-	-
HC	S9	54	70.1	35.4	12.07	1.17	10.87	30.5	9.6	221	12	3.7	3.4	ND	-	+	-	-	-
HC	S10	55	70.15	43.7	12.1	2.06	13.65	32.4	8.9	310	9	3.8	3.5	ND	-	+	-	-	-
HC	S11	55	70.15	43.6	8.45	2.46	12.64	33.8	10.5	350	13	4	3.6	ND	-	+	-	-	-
HC	S12	56	73.3	45.3	8.37	3.14	14.68	36.8	11.6	159	9	3.6	3.8	ND	-	+	-	-	-
HC	S13	70	71.2	44.2	9.35	3.15	9.18	21.4	11.5	160	9	3.8	4.6	ND	-	+	-	-	-
HC	S14	65	71.4	43.9	10.33	6.89	7.37	16.9	10.9	163	12	2.7	5.1	ND	-	+	-	-	-
HC	S15	57	50.5	44.7	10.87	9.9	8.92	18.9	10.7	159	9	3	6.4	ND	-	+	-	-	-
HC	S16	66	61.4	34.3	30.4	12.87	7.92	19.4	8.6	146	10	3.1	2.2	ND	-	+	-	-	-
HC	S17	41	59	34.6	32.55	15.56	8.06	16.4	17.9	139	10	3.2	2.5	ND	-	+	-	-	-
HC	S18	54	69.6	32.1	32.2	17.89	9.26	20	19.8	149	11	3.4	2.9	ND	-	+	-	-	-
HC	S19	46	67.2	33.8	13.66	12.96	9.06	21	16.8	165	12	3.5	3	ND	-	+	-	-	-
HC	S20	48	68.2	39.6	36.8	19.9	9.14	21.8	20.6	166	9	3.5	3.4	ND	-	+	-	-	-
