# Supplementary material for: KEAP1 overexpression is correlated with poor prognosis and immune infiltration in liver hepatocellular carcinoma
Source: Front Med (Lausanne). 2024 Jun 13;11:1391843. doi: 10.3389/fmed.2024.1391843 (PMC11208630; doi:10.3389/fmed.2024.1391843)
Supplement: Supplementary file 2 [file Table_2.XLSX]

## Sheet: Sheet 1
paired sample of LIHC
sample_id	pairInfo	gene	status	expr
TCGA-BC-A10Q-11A-11R-A131-07	TCGA-BC-A10Q	KEAP1	Normal	4.74589
TCGA-BC-A10R-11A-11R-A131-07	TCGA-BC-A10R	KEAP1	Normal	4.89911
TCGA-BC-A10T-11A-11R-A131-07	TCGA-BC-A10T	KEAP1	Normal	4.67461
TCGA-BC-A10U-11A-11R-A131-07	TCGA-BC-A10U	KEAP1	Normal	4.34232
TCGA-BC-A10W-11A-11R-A131-07	TCGA-BC-A10W	KEAP1	Normal	4.6985
TCGA-BC-A10X-11A-11R-A131-07	TCGA-BC-A10X	KEAP1	Normal	4.71124
TCGA-BC-A10Y-11A-11R-A131-07	TCGA-BC-A10Y	KEAP1	Normal	5.13986
TCGA-BC-A10Z-11A-11R-A131-07	TCGA-BC-A10Z	KEAP1	Normal	4.93504
TCGA-BC-A110-11A-11R-A131-07	TCGA-BC-A110	KEAP1	Normal	4.7189
TCGA-BC-A216-11A-11R-A155-07	TCGA-BC-A216	KEAP1	Normal	4.20374
TCGA-BD-A2L6-11A-21R-A213-07	TCGA-BD-A2L6	KEAP1	Normal	4.83929
TCGA-BD-A3EP-11A-12R-A22L-07	TCGA-BD-A3EP	KEAP1	Normal	5.29186
TCGA-DD-A113-11A-12R-A131-07	TCGA-DD-A113	KEAP1	Normal	4.92203
TCGA-DD-A114-11A-12R-A131-07	TCGA-DD-A114	KEAP1	Normal	5.18479
TCGA-DD-A116-11A-12R-A26B-07	TCGA-DD-A116	KEAP1	Normal	4.57385
TCGA-DD-A118-11A-11R-A131-07	TCGA-DD-A118	KEAP1	Normal	5.01156
TCGA-DD-A119-11A-11R-A131-07	TCGA-DD-A119	KEAP1	Normal	4.83616
TCGA-DD-A11A-11A-11R-A131-07	TCGA-DD-A11A	KEAP1	Normal	4.61336
TCGA-DD-A11B-11A-11R-A131-07	TCGA-DD-A11B	KEAP1	Normal	4.60996
TCGA-DD-A11C-11A-11R-A131-07	TCGA-DD-A11C	KEAP1	Normal	5.00914
TCGA-DD-A11D-11A-12R-A131-07	TCGA-DD-A11D	KEAP1	Normal	5.11535
TCGA-DD-A1EB-11A-11R-A131-07	TCGA-DD-A1EB	KEAP1	Normal	5.10797
TCGA-DD-A1EC-11A-11R-A131-07	TCGA-DD-A1EC	KEAP1	Normal	4.74435
TCGA-DD-A1EE-11A-11R-A131-07	TCGA-DD-A1EE	KEAP1	Normal	5.12695
TCGA-DD-A1EG-11A-11R-A213-07	TCGA-DD-A1EG	KEAP1	Normal	4.7065
TCGA-DD-A1EH-11A-11R-A131-07	TCGA-DD-A1EH	KEAP1	Normal	4.59005
TCGA-DD-A1EI-11A-11R-A131-07	TCGA-DD-A1EI	KEAP1	Normal	4.95908
TCGA-DD-A1EJ-11A-11R-A155-07	TCGA-DD-A1EJ	KEAP1	Normal	4.96366
TCGA-DD-A1EL-11A-11R-A155-07	TCGA-DD-A1EL	KEAP1	Normal	4.93741
TCGA-DD-A39V-11A-11R-A213-07	TCGA-DD-A39V	KEAP1	Normal	4.64718
TCGA-DD-A39W-11A-11R-A213-07	TCGA-DD-A39W	KEAP1	Normal	4.89839
TCGA-DD-A39X-11A-11R-A213-07	TCGA-DD-A39X	KEAP1	Normal	4.87002
TCGA-DD-A39Z-11A-21R-A213-07	TCGA-DD-A39Z	KEAP1	Normal	4.69146
TCGA-DD-A3A1-11A-11R-A213-07	TCGA-DD-A3A1	KEAP1	Normal	5.39969
TCGA-DD-A3A2-11A-11R-A213-07	TCGA-DD-A3A2	KEAP1	Normal	5.05404
TCGA-DD-A3A3-11A-11R-A22L-07	TCGA-DD-A3A3	KEAP1	Normal	5.22374
TCGA-DD-A3A4-11A-11R-A22L-07	TCGA-DD-A3A4	KEAP1	Normal	5.91994
TCGA-DD-A3A5-11A-11R-A22L-07	TCGA-DD-A3A5	KEAP1	Normal	4.95918
TCGA-DD-A3A6-11A-11R-A22L-07	TCGA-DD-A3A6	KEAP1	Normal	4.40704
TCGA-DD-A3A8-11A-11R-A22L-07	TCGA-DD-A3A8	KEAP1	Normal	4.80444
TCGA-EP-A12J-11A-11R-A131-07	TCGA-EP-A12J	KEAP1	Normal	5.46321
TCGA-EP-A26S-11A-12R-A16W-07	TCGA-EP-A26S	KEAP1	Normal	4.96478
TCGA-EP-A3RK-11A-11R-A22L-07	TCGA-EP-A3RK	KEAP1	Normal	4.88128
TCGA-ES-A2HT-11A-11R-A180-07	TCGA-ES-A2HT	KEAP1	Normal	5.52289
TCGA-FV-A23B-11A-11R-A16W-07	TCGA-FV-A23B	KEAP1	Normal	5.09737
TCGA-FV-A2QR-11A-11R-A213-07	TCGA-FV-A2QR	KEAP1	Normal	5.18047
TCGA-FV-A3I0-11A-11R-A22L-07	TCGA-FV-A3I0	KEAP1	Normal	4.80863
TCGA-FV-A3I1-11A-11R-A22L-07	TCGA-FV-A3I1	KEAP1	Normal	5.22949
TCGA-FV-A3R2-11A-11R-A22L-07	TCGA-FV-A3R2	KEAP1	Normal	5.1149
TCGA-G3-A3CH-11A-11R-A22L-07	TCGA-G3-A3CH	KEAP1	Normal	4.68025
TCGA-BC-A10Q-01A-11R-A131-07	TCGA-BC-A10Q	KEAP1	Tumor	5.60731
TCGA-BC-A10R-01A-11R-A131-07	TCGA-BC-A10R	KEAP1	Tumor	5.96978
TCGA-BC-A10T-01A-11R-A131-07	TCGA-BC-A10T	KEAP1	Tumor	5.60475
TCGA-BC-A10U-01A-11R-A131-07	TCGA-BC-A10U	KEAP1	Tumor	6.10603
TCGA-BC-A10W-01A-11R-A131-07	TCGA-BC-A10W	KEAP1	Tumor	6.07967
TCGA-BC-A10X-01A-11R-A131-07	TCGA-BC-A10X	KEAP1	Tumor	5.24579
TCGA-BC-A10Y-01A-11R-A131-07	TCGA-BC-A10Y	KEAP1	Tumor	6.24214
TCGA-BC-A10Z-01A-11R-A131-07	TCGA-BC-A10Z	KEAP1	Tumor	5.83857
TCGA-BC-A110-01A-11R-A131-07	TCGA-BC-A110	KEAP1	Tumor	4.95022
TCGA-BC-A216-01A-11R-A155-07	TCGA-BC-A216	KEAP1	Tumor	5.856
TCGA-BD-A2L6-01A-11R-A213-07	TCGA-BD-A2L6	KEAP1	Tumor	5.41778
TCGA-BD-A3EP-01A-11R-A22L-07	TCGA-BD-A3EP	KEAP1	Tumor	5.74631
TCGA-DD-A113-01A-11R-A131-07	TCGA-DD-A113	KEAP1	Tumor	5.9731
TCGA-DD-A114-01A-11R-A131-07	TCGA-DD-A114	KEAP1	Tumor	6.65255
TCGA-DD-A116-01A-11R-A131-07	TCGA-DD-A116	KEAP1	Tumor	6.04384
TCGA-DD-A118-01A-11R-A131-07	TCGA-DD-A118	KEAP1	Tumor	5.70975
TCGA-DD-A119-01A-11R-A131-07	TCGA-DD-A119	KEAP1	Tumor	5.24961
TCGA-DD-A11A-01A-11R-A131-07	TCGA-DD-A11A	KEAP1	Tumor	5.10831
TCGA-DD-A11B-01A-11R-A131-07	TCGA-DD-A11B	KEAP1	Tumor	5.24839
TCGA-DD-A11C-01A-11R-A131-07	TCGA-DD-A11C	KEAP1	Tumor	6.00571
TCGA-DD-A11D-01A-11R-A131-07	TCGA-DD-A11D	KEAP1	Tumor	5.86905
TCGA-DD-A1EB-01A-11R-A131-07	TCGA-DD-A1EB	KEAP1	Tumor	6.83472
TCGA-DD-A1EC-01A-21R-A131-07	TCGA-DD-A1EC	KEAP1	Tumor	6.1453
TCGA-DD-A1EE-01A-11R-A131-07	TCGA-DD-A1EE	KEAP1	Tumor	6.6332
TCGA-DD-A1EG-01A-11R-A213-07	TCGA-DD-A1EG	KEAP1	Tumor	5.74675
TCGA-DD-A1EH-01A-11R-A131-07	TCGA-DD-A1EH	KEAP1	Tumor	5.66309
TCGA-DD-A1EI-01A-11R-A131-07	TCGA-DD-A1EI	KEAP1	Tumor	6.15916
TCGA-DD-A1EJ-01A-11R-A155-07	TCGA-DD-A1EJ	KEAP1	Tumor	5.82042
TCGA-DD-A1EL-01A-11R-A155-07	TCGA-DD-A1EL	KEAP1	Tumor	6.33155
TCGA-DD-A39V-01A-11R-A213-07	TCGA-DD-A39V	KEAP1	Tumor	7.25149
TCGA-DD-A39W-01A-11R-A213-07	TCGA-DD-A39W	KEAP1	Tumor	6.57299
TCGA-DD-A39X-01A-11R-A213-07	TCGA-DD-A39X	KEAP1	Tumor	5.23792
TCGA-DD-A39Z-01A-11R-A213-07	TCGA-DD-A39Z	KEAP1	Tumor	5.41456
TCGA-DD-A3A1-01A-11R-A213-07	TCGA-DD-A3A1	KEAP1	Tumor	6.65565
TCGA-DD-A3A2-01A-11R-A213-07	TCGA-DD-A3A2	KEAP1	Tumor	5.34263
TCGA-DD-A3A3-01A-11R-A22L-07	TCGA-DD-A3A3	KEAP1	Tumor	5.20603
TCGA-DD-A3A4-01A-11R-A22L-07	TCGA-DD-A3A4	KEAP1	Tumor	5.60772
TCGA-DD-A3A5-01A-11R-A22L-07	TCGA-DD-A3A5	KEAP1	Tumor	5.98612
TCGA-DD-A3A6-01A-11R-A22L-07	TCGA-DD-A3A6	KEAP1	Tumor	4.54952
TCGA-DD-A3A8-01A-11R-A22L-07	TCGA-DD-A3A8	KEAP1	Tumor	5.65448
TCGA-EP-A12J-01A-11R-A131-07	TCGA-EP-A12J	KEAP1	Tumor	6.30624
TCGA-EP-A26S-01A-11R-A16W-07	TCGA-EP-A26S	KEAP1	Tumor	5.78927
TCGA-EP-A3RK-01A-11R-A22L-07	TCGA-EP-A3RK	KEAP1	Tumor	6.66176
TCGA-ES-A2HT-01A-12R-A180-07	TCGA-ES-A2HT	KEAP1	Tumor	5.68118
TCGA-FV-A23B-01A-11R-A16W-07	TCGA-FV-A23B	KEAP1	Tumor	5.5926
TCGA-FV-A2QR-01A-11R-A213-07	TCGA-FV-A2QR	KEAP1	Tumor	5.91903
TCGA-FV-A3I0-01A-11R-A22L-07	TCGA-FV-A3I0	KEAP1	Tumor	5.45284
TCGA-FV-A3I1-01A-11R-A22L-07	TCGA-FV-A3I1	KEAP1	Tumor	5.987
TCGA-FV-A3R2-01A-11R-A22L-07	TCGA-FV-A3R2	KEAP1	Tumor	5.9824
TCGA-G3-A3CH-01A-11R-A22L-07	TCGA-G3-A3CH	KEAP1	Tumor	4.91709

## Sheet: Sheet2
non-paired sample of LIHC
sample_id	gene	status	expr
TCGA-DD-A39V-11	KEAP1	Normal	4.54596
TCGA-BC-A10T-11	KEAP1	Normal	4.86049
TCGA-BC-A10Y-11	KEAP1	Normal	4.79854
TCGA-DD-A1EG-11	KEAP1	Normal	4.61706
TCGA-DD-A3A8-11	KEAP1	Normal	4.5472
TCGA-FV-A2QR-11	KEAP1	Normal	4.96393
TCGA-FV-A3R2-11	KEAP1	Normal	5.16426
TCGA-DD-A11B-11	KEAP1	Normal	4.4542
TCGA-DD-A1EE-11	KEAP1	Normal	4.85653
TCGA-EP-A3RK-11	KEAP1	Normal	4.66391
TCGA-EP-A26S-11	KEAP1	Normal	4.48418
TCGA-BC-A10U-11	KEAP1	Normal	4.4107
TCGA-BD-A2L6-11	KEAP1	Normal	4.93684
TCGA-DD-A11C-11	KEAP1	Normal	4.75171
TCGA-DD-A116-11	KEAP1	Normal	4.51668
TCGA-DD-A11A-11	KEAP1	Normal	4.47377
TCGA-DD-A3A1-11	KEAP1	Normal	5.68087
TCGA-EP-A12J-11	KEAP1	Normal	5.01255
TCGA-ES-A2HT-11	KEAP1	Normal	5.45386
TCGA-G3-A3CH-11	KEAP1	Normal	4.80008
TCGA-BC-A10W-11	KEAP1	Normal	5.21221
TCGA-DD-A1EI-11	KEAP1	Normal	4.62003
TCGA-DD-A3A3-11	KEAP1	Normal	4.97265
TCGA-DD-A114-11	KEAP1	Normal	5.24112
TCGA-DD-A119-11	KEAP1	Normal	4.47768
TCGA-DD-A3A4-11	KEAP1	Normal	5.52387
TCGA-DD-A1EH-11	KEAP1	Normal	4.9741
TCGA-DD-A1EL-11	KEAP1	Normal	4.66842
TCGA-FV-A3I1-11	KEAP1	Normal	4.82632
TCGA-DD-A39X-11	KEAP1	Normal	4.82014
TCGA-DD-A118-11	KEAP1	Normal	4.95929
TCGA-DD-A3A2-11	KEAP1	Normal	5.00228
TCGA-FV-A3I0-11	KEAP1	Normal	4.50272
TCGA-BD-A3EP-11	KEAP1	Normal	4.9231
TCGA-BC-A10Q-11	KEAP1	Normal	4.67188
TCGA-DD-A1EB-11	KEAP1	Normal	4.45811
TCGA-DD-A3A6-11	KEAP1	Normal	4.97081
TCGA-DD-A1EJ-11	KEAP1	Normal	4.87478
TCGA-FV-A23B-11	KEAP1	Normal	4.83597
TCGA-BC-A10R-11	KEAP1	Normal	4.94622
TCGA-DD-A3A5-11	KEAP1	Normal	4.97778
TCGA-BC-A10Z-11	KEAP1	Normal	5.08616
TCGA-BC-A216-11	KEAP1	Normal	4.56252
TCGA-DD-A11D-11	KEAP1	Normal	5.20598
TCGA-DD-A113-11	KEAP1	Normal	4.98737
TCGA-BC-A10X-11	KEAP1	Normal	4.76549
TCGA-BC-A110-11	KEAP1	Normal	4.55026
TCGA-DD-A39Z-11	KEAP1	Normal	4.8545
TCGA-DD-A39W-11	KEAP1	Normal	4.44494
TCGA-DD-A1EC-11	KEAP1	Normal	3.64617
GTEX-13OVJ-1026-SM-5IFGI	KEAP1	Normal	4.76337
GTEX-ZAB4-0826-SM-5LU9D	KEAP1	Normal	4.43425
GTEX-1399T-0826-SM-5IFES	KEAP1	Normal	4.70379
GTEX-ZYT6-0626-SM-5E45V	KEAP1	Normal	4.72409
GTEX-13NZ9-1326-SM-5MR3V	KEAP1	Normal	5.96899
GTEX-ZVP2-0626-SM-51MSO	KEAP1	Normal	4.29942
GTEX-13FLV-0326-SM-5N9DJ	KEAP1	Normal	4.7366
GTEX-X261-1726-SM-4PQYT	KEAP1	Normal	5.17992
GTEX-139TS-1426-SM-5IFJD	KEAP1	Normal	5.19023
GTEX-U8XE-1526-SM-4E3HT	KEAP1	Normal	4.28907
GTEX-12696-0826-SM-5EGGE	KEAP1	Normal	4.98824
GTEX-147JS-1126-SM-5RQIW	KEAP1	Normal	4.43893
GTEX-RNOR-1426-SM-48FDJ	KEAP1	Normal	5.10179
GTEX-RN64-1826-SM-48FDV	KEAP1	Normal	5.191
GTEX-Z9EW-0426-SM-5CVM9	KEAP1	Normal	4.25095
GTEX-131XH-0626-SM-5LZWH	KEAP1	Normal	4.93548
GTEX-13SLX-1226-SM-5S2Q6	KEAP1	Normal	5.36354
GTEX-1269C-0626-SM-5FQSS	KEAP1	Normal	4.68533
GTEX-UTHO-2426-SM-4JBHD	KEAP1	Normal	4.92359
GTEX-ZZPU-0426-SM-5GZYH	KEAP1	Normal	4.69379
GTEX-P78B-1326-SM-3P611	KEAP1	Normal	5.46725
GTEX-14A5I-1726-SM-5QGQ5	KEAP1	Normal	5.22262
GTEX-139UC-1426-SM-5IJGH	KEAP1	Normal	4.93684
GTEX-O5YT-0826-SM-3TW8N	KEAP1	Normal	5.47409
GTEX-11EQ9-0526-SM-5A5JZ	KEAP1	Normal	4.90686
GTEX-RM2N-1926-SM-48FCU	KEAP1	Normal	4.35187
GTEX-11NUK-1226-SM-5P9GM	KEAP1	Normal	4.82227
GTEX-WY7C-0726-SM-4ONCB	KEAP1	Normal	4.80635
GTEX-WFON-1726-SM-4LVMQ	KEAP1	Normal	4.03295
GTEX-XBEC-1526-SM-4AT68	KEAP1	Normal	4.94206
GTEX-13PVQ-1526-SM-5IFEQ	KEAP1	Normal	4.04262
GTEX-WQUQ-1926-SM-4OOSA	KEAP1	Normal	4.61178
GTEX-ZF29-2026-SM-4WWB7	KEAP1	Normal	4.97633
GTEX-YFC4-1526-SM-5IFJS	KEAP1	Normal	5.76102
GTEX-11TUW-1726-SM-5BC5C	KEAP1	Normal	3.75917
GTEX-Y5V5-0926-SM-4VBPZ	KEAP1	Normal	4.58973
GTEX-ZF2S-3026-SM-4WWCH	KEAP1	Normal	4.81764
GTEX-131XE-0326-SM-5LZVO	KEAP1	Normal	4.32268
GTEX-13QJC-0726-SM-5RQJK	KEAP1	Normal	5.12141
GTEX-11UD2-1626-SM-5EQM3	KEAP1	Normal	3.81149
GTEX-Q2AG-1126-SM-48U1P	KEAP1	Normal	5.25777
GTEX-13PVR-0126-SM-5S2PY	KEAP1	Normal	4.39298
GTEX-Y5LM-0426-SM-4VBRO	KEAP1	Normal	5.03213
GTEX-13112-1426-SM-5EGH8	KEAP1	Normal	4.93636
GTEX-12WSL-0226-SM-5CVMJ	KEAP1	Normal	4.63635
GTEX-P44G-1126-SM-3NM9D	KEAP1	Normal	4.10263
GTEX-131YS-1626-SM-5HL6C	KEAP1	Normal	4.4107
GTEX-139YR-0226-SM-5IFEM	KEAP1	Normal	5.12598
GTEX-XXEK-1126-SM-4BRUX	KEAP1	Normal	4.47835
GTEX-QEG4-1826-SM-4R1JN	KEAP1	Normal	4.8545
GTEX-VUSG-0126-SM-4KL1X	KEAP1	Normal	4.41414
GTEX-WYVS-1926-SM-4SOIC	KEAP1	Normal	4.32268
GTEX-S32W-1926-SM-4AD63	KEAP1	Normal	4.69985
GTEX-ZPU1-0826-SM-57WG2	KEAP1	Normal	4.66679
GTEX-13N11-0926-SM-5IJG2	KEAP1	Normal	4.69821
GTEX-14753-1626-SM-5NQ9L	KEAP1	Normal	4.39851
GTEX-ZYY3-0626-SM-5NQ6W	KEAP1	Normal	4.66957
GTEX-144GM-1326-SM-5LU5E	KEAP1	Normal	4.37708
GTEX-RTLS-1326-SM-46MUN	KEAP1	Normal	4.92794
GTEX-ZVT3-1626-SM-5GU66	KEAP1	Normal	5.40737
GTEX-13NZB-0626-SM-5IFH6	KEAP1	Normal	4.93403
GTEX-UPIC-0926-SM-4IHLV	KEAP1	Normal	5.23761
GTEX-11ZVC-0726-SM-5FQT9	KEAP1	Normal	4.50148
GTEX-SJXC-1226-SM-4DM78	KEAP1	Normal	4.79497
GTEX-XOTO-0826-SM-4B65O	KEAP1	Normal	4.54098
GTEX-11ZTS-1426-SM-5EQMM	KEAP1	Normal	4.85199
GTEX-147F4-1426-SM-5LUA8	KEAP1	Normal	4.96026
GTEX-139TU-0826-SM-5IJFG	KEAP1	Normal	4.50014
GTEX-ZVT4-0626-SM-5E45T	KEAP1	Normal	4.80375
GTEX-X4XY-1626-SM-46MVN	KEAP1	Normal	5.15862
GTEX-13FTZ-0726-SM-5IFFY	KEAP1	Normal	5.25017
GTEX-1212Z-0226-SM-59HLF	KEAP1	Normal	4.40937
GTEX-14E1K-0326-SM-5S2PE	KEAP1	Normal	4.23883
GTEX-T6MN-1226-SM-3NMA5	KEAP1	Normal	5.1285
GTEX-QDVN-0826-SM-48TZ2	KEAP1	Normal	4.95745
GTEX-WZTO-0626-SM-4PQYY	KEAP1	Normal	4.82989
GTEX-11OF3-0726-SM-5BC4Z	KEAP1	Normal	4.58494
GTEX-13VXU-0926-SM-5IFFH	KEAP1	Normal	4.79334
GTEX-11ZUS-2526-SM-59872	KEAP1	Normal	4.68312
GTEX-11DXY-0526-SM-5EGGQ	KEAP1	Normal	4.80375
GTEX-13O3O-1826-SM-5IFGW	KEAP1	Normal	4.36595
GTEX-YB5E-0326-SM-5IFHU	KEAP1	Normal	4.8714
GTEX-12ZZZ-1326-SM-59HKW	KEAP1	Normal	3.52607
GTEX-13113-1326-SM-5GCOI	KEAP1	Normal	4.95842
GTEX-132AR-0426-SM-5IFH8	KEAP1	Normal	4.97546
GTEX-13FTW-1126-SM-5J2NV	KEAP1	Normal	4.67976
GTEX-ZEX8-0826-SM-4WKHK	KEAP1	Normal	4.86493
GTEX-14C38-1526-SM-5RQJ7	KEAP1	Normal	4.65363
GTEX-1399R-1226-SM-5P9GF	KEAP1	Normal	4.74738
GTEX-1497J-0726-SM-5Q5D1	KEAP1	Normal	5.33418
GTEX-11NV4-1326-SM-5HL6V	KEAP1	Normal	4.76183
GTEX-RWSA-1426-SM-47JXA	KEAP1	Normal	4.80114
GTEX-RU72-1426-SM-46MUF	KEAP1	Normal	4.89575
GTEX-1192X-1026-SM-5H12P	KEAP1	Normal	4.90106
GTEX-YECK-1926-SM-4W21H	KEAP1	Normal	5.08539
GTEX-WYVS-1926-SM-4PQZ2	KEAP1	Normal	4.59155
GTEX-11WQC-0726-SM-5EQMR	KEAP1	Normal	5.14162
GTEX-12WSM-0726-SM-5GCOW	KEAP1	Normal	5.01614
GTEX-S33H-1626-SM-4AD68	KEAP1	Normal	4.76125
GTEX-ZTPG-1426-SM-51MT3	KEAP1	Normal	5.20122
GTEX-11DXZ-0126-SM-5EGGY	KEAP1	Normal	4.65593
GTEX-12WSI-0226-SM-5GCNA	KEAP1	Normal	5.08403
GTEX-ZAB5-0426-SM-5CVMI	KEAP1	Normal	4.46594
GTEX-145LU-1326-SM-5LU9N	KEAP1	Normal	4.68649
GTEX-12KS4-1326-SM-5LUB3	KEAP1	Normal	4.8714
GTEX-X4EP-1026-SM-4QAS5	KEAP1	Normal	4.68255
GTEX-13NYB-1026-SM-5IFH3	KEAP1	Normal	5.16105
GTEX-13OW6-2626-SM-5IFF2	KEAP1	Normal	4.96161
GTEX-11TT1-1726-SM-5EQLJ	KEAP1	Normal	4.66794
GTEX-OOBJ-0826-SM-3NB2K	KEAP1	Normal	4.71428
TCGA-DD-AACA-02	KEAP1	Tumor	6.37773
TCGA-ZS-A9CF-02	KEAP1	Tumor	6.01171
TCGA-BC-A10S-01	KEAP1	Tumor	5.4522
TCGA-BC-A112-01	KEAP1	Tumor	6.62557
TCGA-ES-A2HS-01	KEAP1	Tumor	6.33862
TCGA-FV-A2QQ-01	KEAP1	Tumor	6.27799
TCGA-G3-A3CG-01	KEAP1	Tumor	5.43628
TCGA-FV-A4ZP-01	KEAP1	Tumor	5.96535
TCGA-HP-A5MZ-01	KEAP1	Tumor	5.28203
TCGA-DD-A39V-01	KEAP1	Tumor	7.58562
TCGA-DD-A4NG-01	KEAP1	Tumor	5.02506
TCGA-MI-A75H-01	KEAP1	Tumor	6.05938
TCGA-BC-A10T-01	KEAP1	Tumor	5.465
TCGA-BC-A10Y-01	KEAP1	Tumor	5.61266
TCGA-DD-A1EG-01	KEAP1	Tumor	5.6447
TCGA-EP-A3JL-01	KEAP1	Tumor	5.77192
TCGA-G3-A7M5-01	KEAP1	Tumor	5.91479
TCGA-DD-A3A8-01	KEAP1	Tumor	5.38989
TCGA-DD-AACJ-01	KEAP1	Tumor	6.18978
TCGA-FV-A2QR-01	KEAP1	Tumor	5.66646
TCGA-FV-A3R2-01	KEAP1	Tumor	5.46891
TCGA-RC-A6M6-01	KEAP1	Tumor	5.76525
TCGA-CC-A8HT-01	KEAP1	Tumor	6.60439
TCGA-ED-A627-01	KEAP1	Tumor	5.03165
TCGA-NI-A8LF-01	KEAP1	Tumor	4.86937
TCGA-XR-A8TF-01	KEAP1	Tumor	5.67273
TCGA-BC-4073-01	KEAP1	Tumor	5.16747
TCGA-DD-A11B-01	KEAP1	Tumor	5.09082
TCGA-DD-A1EE-01	KEAP1	Tumor	6.20714
TCGA-DD-AAEH-01	KEAP1	Tumor	6.3324
TCGA-EP-A3RK-01	KEAP1	Tumor	6.42813
TCGA-G3-A25X-01	KEAP1	Tumor	6.71429
TCGA-ZS-A9CD-01	KEAP1	Tumor	5.77771
TCGA-DD-A4NF-01	KEAP1	Tumor	5.69686
TCGA-DD-AAC8-01	KEAP1	Tumor	6.36845
TCGA-DD-AAE7-01	KEAP1	Tumor	5.31468
TCGA-DD-AAEI-01	KEAP1	Tumor	5.65568
TCGA-ZP-A9CZ-01	KEAP1	Tumor	5.74689
TCGA-CC-5264-01	KEAP1	Tumor	5.71147
TCGA-DD-A73A-01	KEAP1	Tumor	5.60463
TCGA-G3-A3CI-01	KEAP1	Tumor	4.86493
TCGA-NI-A4U2-01	KEAP1	Tumor	5.21883
TCGA-2Y-A9H9-01	KEAP1	Tumor	5.25358
TCGA-2Y-A9HA-01	KEAP1	Tumor	4.58733
TCGA-5C-A9VH-01	KEAP1	Tumor	5.72628
TCGA-DD-AACK-01	KEAP1	Tumor	5.76819
TCGA-DD-AADG-01	KEAP1	Tumor	5.42924
TCGA-EP-A26S-01	KEAP1	Tumor	5.53571
TCGA-G3-A5SL-01	KEAP1	Tumor	5.22496
TCGA-G3-A7M9-01	KEAP1	Tumor	5.9324
TCGA-BC-A10U-01	KEAP1	Tumor	5.95817
TCGA-BC-A5W4-01	KEAP1	Tumor	6.05721
TCGA-BC-A69I-01	KEAP1	Tumor	5.71392
TCGA-BD-A2L6-01	KEAP1	Tumor	5.83468
TCGA-DD-A11C-01	KEAP1	Tumor	5.67048
TCGA-DD-AACH-01	KEAP1	Tumor	6.00581
TCGA-DD-AACI-01	KEAP1	Tumor	6.69795
TCGA-DD-AAE9-01	KEAP1	Tumor	6.10499
TCGA-DD-AAW2-01	KEAP1	Tumor	5.29723
TCGA-DD-AAW3-01	KEAP1	Tumor	5.6106
TCGA-RG-A7D4-01	KEAP1	Tumor	5.54168
TCGA-2Y-A9GX-01	KEAP1	Tumor	5.4957
TCGA-2Y-A9H4-01	KEAP1	Tumor	5.95699
TCGA-CC-A9FW-01	KEAP1	Tumor	5.28943
TCGA-DD-A116-01	KEAP1	Tumor	6.51791
TCGA-DD-A1EA-01	KEAP1	Tumor	5.40903
TCGA-DD-A1ED-01	KEAP1	Tumor	4.99773
TCGA-DD-AACF-01	KEAP1	Tumor	5.88244
TCGA-G3-A25V-01	KEAP1	Tumor	5.41654
TCGA-GJ-A9DB-01	KEAP1	Tumor	5.55244
TCGA-LG-A9QD-01	KEAP1	Tumor	5.32989
TCGA-T1-A6J8-01	KEAP1	Tumor	4.76337
TCGA-YA-A8S7-01	KEAP1	Tumor	6.46521
TCGA-CC-5262-01	KEAP1	Tumor	6.17075
TCGA-DD-A11A-01	KEAP1	Tumor	4.61351
TCGA-DD-A39Y-01	KEAP1	Tumor	6.27612
TCGA-DD-A3A7-01	KEAP1	Tumor	7.60025
TCGA-DD-A4NI-01	KEAP1	Tumor	5.15862
TCGA-G3-AAV5-01	KEAP1	Tumor	5.94627
TCGA-UB-A7MD-01	KEAP1	Tumor	6.3724
TCGA-2Y-A9HB-01	KEAP1	Tumor	5.65793
TCGA-4R-AA8I-01	KEAP1	Tumor	5.95355
TCGA-DD-A73E-01	KEAP1	Tumor	6.71657
TCGA-DD-AACX-01	KEAP1	Tumor	5.87232
TCGA-DD-AAD2-01	KEAP1	Tumor	5.09296
TCGA-DD-AAD6-01	KEAP1	Tumor	4.68312
TCGA-K7-A5RG-01	KEAP1	Tumor	5.60943
TCGA-K7-A6G5-01	KEAP1	Tumor	5.238
TCGA-RC-A7SF-01	KEAP1	Tumor	5.48573
TCGA-3K-AAZ8-01	KEAP1	Tumor	6.18288
TCGA-DD-A3A1-01	KEAP1	Tumor	6.86988
TCGA-DD-A4NO-01	KEAP1	Tumor	5.7466
TCGA-DD-AACA-01	KEAP1	Tumor	5.35759
TCGA-DD-AAEA-01	KEAP1	Tumor	5.62383
TCGA-G3-A6UC-01	KEAP1	Tumor	5.62873
TCGA-G3-A7M7-01	KEAP1	Tumor	5.80737
TCGA-KR-A7K0-01	KEAP1	Tumor	5.79755
TCGA-2Y-A9GW-01	KEAP1	Tumor	5.65568
TCGA-BC-A69H-01	KEAP1	Tumor	5.36383
TCGA-DD-AACP-01	KEAP1	Tumor	5.46012
TCGA-G3-A25S-01	KEAP1	Tumor	6.85173
TCGA-K7-A5RF-01	KEAP1	Tumor	5.27647
TCGA-KR-A7K2-01	KEAP1	Tumor	6.01506
TCGA-MI-A75C-01	KEAP1	Tumor	5.13754
TCGA-ZS-A9CF-01	KEAP1	Tumor	5.91577
TCGA-BW-A5NQ-01	KEAP1	Tumor	5.90761
TCGA-CC-A5UC-01	KEAP1	Tumor	5.43891
TCGA-DD-AADS-01	KEAP1	Tumor	5.53913
TCGA-MI-A75G-01	KEAP1	Tumor	6.33427
TCGA-BD-A3ER-01	KEAP1	Tumor	5.66675
TCGA-DD-AACE-01	KEAP1	Tumor	4.58618
TCGA-EP-A12J-01	KEAP1	Tumor	5.87723
TCGA-EP-A2KC-01	KEAP1	Tumor	5.76633
TCGA-WQ-AB4B-01	KEAP1	Tumor	5.91046
TCGA-5C-AAPD-01	KEAP1	Tumor	5.96949
TCGA-CC-A3MA-01	KEAP1	Tumor	5.54471
TCGA-CC-A7IL-01	KEAP1	Tumor	5.20238
TCGA-DD-A4NV-01	KEAP1	Tumor	5.62442
TCGA-DD-AACC-01	KEAP1	Tumor	5.29245
TCGA-DD-AACY-01	KEAP1	Tumor	5.01255
TCGA-ED-A7PZ-01	KEAP1	Tumor	5.51223
TCGA-G3-A3CK-01	KEAP1	Tumor	5.06394
TCGA-K7-AAU7-01	KEAP1	Tumor	5.90161
TCGA-MI-A75E-01	KEAP1	Tumor	5.97569
TCGA-MI-A75I-01	KEAP1	Tumor	5.43227
TCGA-WX-AA46-01	KEAP1	Tumor	5.16387
TCGA-DD-A4NQ-01	KEAP1	Tumor	4.91788
TCGA-DD-AADU-01	KEAP1	Tumor	6.02835
TCGA-DD-AAEB-01	KEAP1	Tumor	5.69489
TCGA-UB-AA0U-01	KEAP1	Tumor	5.08791
TCGA-CC-A7IF-01	KEAP1	Tumor	5.55548
TCGA-CC-A7IK-01	KEAP1	Tumor	5.89434
TCGA-DD-AACU-01	KEAP1	Tumor	5.75278
TCGA-DD-AADN-01	KEAP1	Tumor	6.36302
TCGA-DD-AADQ-01	KEAP1	Tumor	5.41586
TCGA-G3-A5SJ-01	KEAP1	Tumor	5.02855
TCGA-GJ-A3OU-01	KEAP1	Tumor	5.49502
TCGA-RC-A7SK-01	KEAP1	Tumor	5.8281
TCGA-UB-A7MC-01	KEAP1	Tumor	6.27128
TCGA-ZP-A9CV-01	KEAP1	Tumor	5.15542
TCGA-2Y-A9GS-01	KEAP1	Tumor	3.51347
TCGA-2Y-A9H1-01	KEAP1	Tumor	5.92984
TCGA-5C-A9VG-01	KEAP1	Tumor	5.57956
TCGA-CC-A7IH-01	KEAP1	Tumor	5.86367
TCGA-DD-AADL-01	KEAP1	Tumor	5.21377
TCGA-DD-AADM-01	KEAP1	Tumor	6.734
TCGA-DD-AADR-01	KEAP1	Tumor	6.42309
TCGA-ED-A4XI-01	KEAP1	Tumor	4.87478
TCGA-G3-A25Z-01	KEAP1	Tumor	4.80789
TCGA-G3-A5SK-01	KEAP1	Tumor	4.72524
TCGA-G3-A5SM-01	KEAP1	Tumor	4.80635
TCGA-G3-AAV0-01	KEAP1	Tumor	6.29576
TCGA-MR-A520-01	KEAP1	Tumor	4.61879
TCGA-XR-A8TG-01	KEAP1	Tumor	5.67499
TCGA-5R-AA1C-01	KEAP1	Tumor	6.0641
TCGA-CC-A7IE-01	KEAP1	Tumor	4.8914
TCGA-CC-A9FV-01	KEAP1	Tumor	5.64411
TCGA-KR-A7K8-01	KEAP1	Tumor	6.48765
TCGA-CC-A7IJ-01	KEAP1	Tumor	6.90944
TCGA-DD-AAVS-01	KEAP1	Tumor	5.72736
TCGA-DD-AAVV-01	KEAP1	Tumor	5.76947
TCGA-DD-AAVY-01	KEAP1	Tumor	5.79598
TCGA-UB-A7MF-01	KEAP1	Tumor	6.41618
TCGA-CC-A9FS-01	KEAP1	Tumor	5.69735
TCGA-DD-AADO-01	KEAP1	Tumor	5.57897
TCGA-DD-AAEE-01	KEAP1	Tumor	5.75592
TCGA-DD-AAW1-01	KEAP1	Tumor	5.45709
TCGA-ZS-A9CG-01	KEAP1	Tumor	5.26303
TCGA-CC-A3MC-01	KEAP1	Tumor	5.24599
TCGA-CC-A7II-01	KEAP1	Tumor	6.27612
TCGA-DD-AAD5-01	KEAP1	Tumor	5.44624
TCGA-DD-AAW0-01	KEAP1	Tumor	5.31107
TCGA-ED-A97K-01	KEAP1	Tumor	5.31
TCGA-ES-A2HT-01	KEAP1	Tumor	5.79932
TCGA-O8-A75V-01	KEAP1	Tumor	5.69431
TCGA-DD-A115-01	KEAP1	Tumor	5.67558
TCGA-DD-AACV-01	KEAP1	Tumor	5.59513
TCGA-DD-AADC-01	KEAP1	Tumor	5.62442
TCGA-G3-A3CH-01	KEAP1	Tumor	4.76606
TCGA-RC-A7SB-01	KEAP1	Tumor	5.27238
TCGA-DD-AACG-01	KEAP1	Tumor	5.30629
TCGA-DD-AAE1-01	KEAP1	Tumor	5.14123
TCGA-FV-A4ZQ-01	KEAP1	Tumor	5.39614
TCGA-G3-A3CJ-01	KEAP1	Tumor	6.04893
TCGA-2Y-A9GT-01	KEAP1	Tumor	5.25777
TCGA-DD-AAC9-01	KEAP1	Tumor	5.53356
TCGA-DD-AADB-01	KEAP1	Tumor	5.16348
TCGA-DD-AADD-01	KEAP1	Tumor	5.14648
TCGA-DD-AAE2-01	KEAP1	Tumor	5.77241
TCGA-DD-AAED-01	KEAP1	Tumor	5.95237
TCGA-DD-AAEK-01	KEAP1	Tumor	5.47116
TCGA-G3-AAV1-01	KEAP1	Tumor	5.23576
TCGA-UB-A7ME-01	KEAP1	Tumor	5.53825
TCGA-ZP-A9D2-01	KEAP1	Tumor	5.88411
TCGA-BC-A10W-01	KEAP1	Tumor	5.62265
TCGA-BW-A5NO-01	KEAP1	Tumor	6.30346
TCGA-CC-A1HT-01	KEAP1	Tumor	6.34642
TCGA-DD-AACQ-01	KEAP1	Tumor	5.93594
TCGA-DD-AADV-01	KEAP1	Tumor	5.48289
TCGA-DD-AAE3-01	KEAP1	Tumor	6.19826
TCGA-G3-AAV2-01	KEAP1	Tumor	5.77241
TCGA-2Y-A9H0-01	KEAP1	Tumor	5.13132
TCGA-CC-5258-01	KEAP1	Tumor	4.73169
TCGA-CC-A5UE-01	KEAP1	Tumor	5.25251
TCGA-DD-AADW-01	KEAP1	Tumor	5.60345
TCGA-DD-AAVP-01	KEAP1	Tumor	6.43614
TCGA-G3-AAUZ-01	KEAP1	Tumor	6.06785
TCGA-LG-A9QC-01	KEAP1	Tumor	5.98553
TCGA-QA-A7B7-01	KEAP1	Tumor	5.89847
TCGA-CC-A7IG-01	KEAP1	Tumor	6.22589
TCGA-ED-A459-01	KEAP1	Tumor	5.48319
TCGA-DD-A1EI-01	KEAP1	Tumor	5.85846
TCGA-DD-A4NL-01	KEAP1	Tumor	5.01527
TCGA-DD-AAVU-01	KEAP1	Tumor	6.45156
TCGA-2Y-A9H3-01	KEAP1	Tumor	5.39575
TCGA-CC-A3M9-01	KEAP1	Tumor	5.55
TCGA-CC-A5UD-01	KEAP1	Tumor	5.50656
TCGA-DD-A3A3-01	KEAP1	Tumor	5.22652
TCGA-DD-AADP-01	KEAP1	Tumor	5.12432
TCGA-CC-5261-01	KEAP1	Tumor	5.54412
TCGA-DD-AAVR-01	KEAP1	Tumor	5.75729
TCGA-G3-A5SI-01	KEAP1	Tumor	5.36032
TCGA-DD-AACW-01	KEAP1	Tumor	5.59004
TCGA-DD-AAD3-01	KEAP1	Tumor	5.06433
TCGA-DD-A114-01	KEAP1	Tumor	5.90397
TCGA-RC-A7SH-01	KEAP1	Tumor	6.49635
TCGA-DD-A119-01	KEAP1	Tumor	5.86091
TCGA-DD-AACO-01	KEAP1	Tumor	3.49696
TCGA-DD-AACS-01	KEAP1	Tumor	6.18919
TCGA-DD-AAVQ-01	KEAP1	Tumor	5.64793
TCGA-DD-AAVX-01	KEAP1	Tumor	5.46862
TCGA-DD-AAVZ-01	KEAP1	Tumor	5.26264
TCGA-G3-AAV7-01	KEAP1	Tumor	5.71314
TCGA-DD-A3A4-01	KEAP1	Tumor	5.05095
TCGA-CC-A3MB-01	KEAP1	Tumor	5.79676
TCGA-CC-5263-01	KEAP1	Tumor	5.63921
TCGA-DD-AAVW-01	KEAP1	Tumor	4.82014
TCGA-ED-A66X-01	KEAP1	Tumor	4.9411
TCGA-MR-A8JO-01	KEAP1	Tumor	5.11267
TCGA-DD-A4NP-01	KEAP1	Tumor	5.67636
TCGA-DD-AACN-01	KEAP1	Tumor	5.05919
TCGA-G3-A7M8-01	KEAP1	Tumor	5.36773
TCGA-ED-A7XO-01	KEAP1	Tumor	5.84951
TCGA-DD-A4NB-01	KEAP1	Tumor	5.28388
TCGA-RC-A6M3-01	KEAP1	Tumor	5.15133
TCGA-UB-A7MB-01	KEAP1	Tumor	6.26042
TCGA-DD-A1EH-01	KEAP1	Tumor	5.40121
TCGA-DD-A1EL-01	KEAP1	Tumor	6.09041
TCGA-CC-A8HS-01	KEAP1	Tumor	5.49727
TCGA-XR-A8TE-01	KEAP1	Tumor	5.68087
TCGA-2V-A95S-01	KEAP1	Tumor	6.67299
TCGA-HP-A5N0-01	KEAP1	Tumor	5.78105
TCGA-2Y-A9H8-01	KEAP1	Tumor	5.62618
TCGA-FV-A496-01	KEAP1	Tumor	4.82989
TCGA-G3-AAV4-01	KEAP1	Tumor	5.75406
TCGA-2Y-A9GZ-01	KEAP1	Tumor	5.20521
TCGA-2Y-A9H7-01	KEAP1	Tumor	5.28242
TCGA-DD-AA3A-01	KEAP1	Tumor	5.83134
TCGA-FV-A3I1-01	KEAP1	Tumor	5.53072
TCGA-DD-A4NK-01	KEAP1	Tumor	4.88801
TCGA-LG-A6GG-01	KEAP1	Tumor	4.62704
TCGA-ZS-A9CE-01	KEAP1	Tumor	5.34412
TCGA-DD-A39X-01	KEAP1	Tumor	5.51037
TCGA-DD-A118-01	KEAP1	Tumor	5.40766
TCGA-DD-A73F-01	KEAP1	Tumor	5.30814
TCGA-DD-A3A2-01	KEAP1	Tumor	5.49277
TCGA-FV-A3I0-01	KEAP1	Tumor	4.88753
TCGA-BC-A217-01	KEAP1	Tumor	6.62567
TCGA-BD-A3EP-01	KEAP1	Tumor	5.63167
TCGA-DD-A4NE-01	KEAP1	Tumor	5.24297
TCGA-GJ-A6C0-01	KEAP1	Tumor	5.5091
TCGA-BC-4072-01	KEAP1	Tumor	5.28095
TCGA-DD-AACB-01	KEAP1	Tumor	4.05568
TCGA-RC-A6M4-01	KEAP1	Tumor	5.43061
TCGA-DD-A73G-01	KEAP1	Tumor	6.24661
TCGA-DD-AAD0-01	KEAP1	Tumor	5.73413
TCGA-DD-AAD8-01	KEAP1	Tumor	6.26131
TCGA-BC-A10Q-01	KEAP1	Tumor	5.33739
TCGA-DD-A1EB-01	KEAP1	Tumor	6.24769
TCGA-DD-A3A6-01	KEAP1	Tumor	5.3331
TCGA-DD-A73B-01	KEAP1	Tumor	5.431
TCGA-DD-A1EJ-01	KEAP1	Tumor	5.59131
TCGA-WQ-A9G7-01	KEAP1	Tumor	5.77791
TCGA-DD-AADJ-01	KEAP1	Tumor	6.22865
TCGA-FV-A23B-01	KEAP1	Tumor	5.15182
TCGA-DD-AACT-01	KEAP1	Tumor	5.65764
TCGA-UB-AA0V-01	KEAP1	Tumor	5.32589
TCGA-2Y-A9H6-01	KEAP1	Tumor	5.57956
TCGA-BC-A3KG-01	KEAP1	Tumor	5.30191
TCGA-DD-A73D-01	KEAP1	Tumor	5.25699
TCGA-DD-AADK-01	KEAP1	Tumor	5.25699
TCGA-WJ-A86L-01	KEAP1	Tumor	5.70931
TCGA-DD-A4NA-01	KEAP1	Tumor	5.25095
TCGA-ZP-A9D0-01	KEAP1	Tumor	5.56008
TCGA-BC-A10R-01	KEAP1	Tumor	6.00088
TCGA-BC-A3KF-01	KEAP1	Tumor	5.11646
TCGA-BC-A8YO-01	KEAP1	Tumor	5.43999
TCGA-DD-A3A5-01	KEAP1	Tumor	5.92984
TCGA-DD-AACL-01	KEAP1	Tumor	5.31321
TCGA-DD-AADA-01	KEAP1	Tumor	5.68117
TCGA-ZP-A9CY-01	KEAP1	Tumor	5.50304
TCGA-5R-AAAM-01	KEAP1	Tumor	5.0587
TCGA-DD-A4NH-01	KEAP1	Tumor	5.52954
TCGA-DD-A73C-01	KEAP1	Tumor	5.87133
TCGA-2Y-A9GY-01	KEAP1	Tumor	6.2104
TCGA-2Y-A9H2-01	KEAP1	Tumor	5.33983
TCGA-DD-A1EK-01	KEAP1	Tumor	5.05618
TCGA-DD-A3A9-01	KEAP1	Tumor	6.7035
TCGA-DD-AADF-01	KEAP1	Tumor	6.77571
TCGA-WX-AA44-01	KEAP1	Tumor	7.00844
TCGA-ZP-A9D4-01	KEAP1	Tumor	5.61002
TCGA-DD-AACZ-01	KEAP1	Tumor	6.10075
TCGA-G3-A25U-01	KEAP1	Tumor	5.58612
TCGA-BC-A10Z-01	KEAP1	Tumor	5.6545
TCGA-BC-A216-01	KEAP1	Tumor	5.94253
TCGA-UB-A7MA-01	KEAP1	Tumor	6.28076
TCGA-CC-5260-01	KEAP1	Tumor	5.59816
TCGA-DD-A4NS-01	KEAP1	Tumor	5.42221
TCGA-KR-A7K7-01	KEAP1	Tumor	6.74272
TCGA-CC-5259-01	KEAP1	Tumor	5.00131
TCGA-ED-A5KG-01	KEAP1	Tumor	5.1185
TCGA-ED-A82E-01	KEAP1	Tumor	5.55577
TCGA-G3-A7M6-01	KEAP1	Tumor	6.01634
TCGA-2Y-A9H5-01	KEAP1	Tumor	5.21027
TCGA-DD-AAE6-01	KEAP1	Tumor	5.17437
TCGA-DD-AAEG-01	KEAP1	Tumor	5.47967
TCGA-ED-A8O5-01	KEAP1	Tumor	5.15338
TCGA-G3-AAV3-01	KEAP1	Tumor	6.39641
TCGA-PD-A5DF-01	KEAP1	Tumor	5.76318
TCGA-DD-A11D-01	KEAP1	Tumor	5.43266
TCGA-DD-A1EF-01	KEAP1	Tumor	5.38921
TCGA-DD-A4ND-01	KEAP1	Tumor	4.66506
TCGA-DD-A4NN-01	KEAP1	Tumor	5.68117
TCGA-ZP-A9D1-01	KEAP1	Tumor	5.80835
TCGA-2Y-A9GU-01	KEAP1	Tumor	5.99931
TCGA-DD-A113-01	KEAP1	Tumor	5.22496
TCGA-DD-AADY-01	KEAP1	Tumor	5.14201
TCGA-2Y-A9GV-01	KEAP1	Tumor	5.20277
TCGA-DD-A4NJ-01	KEAP1	Tumor	4.88067
TCGA-ED-A7XP-01	KEAP1	Tumor	5.58259
TCGA-G3-AAV6-01	KEAP1	Tumor	5.72462
TCGA-BC-A10X-01	KEAP1	Tumor	5.02147
TCGA-CC-A9FU-01	KEAP1	Tumor	5.77212
TCGA-EP-A2KA-01	KEAP1	Tumor	6.67497
TCGA-G3-A25Y-01	KEAP1	Tumor	5.48866
TCGA-BC-A110-01	KEAP1	Tumor	5.08956
TCGA-CC-A8HV-01	KEAP1	Tumor	6.20872
TCGA-DD-AAD1-01	KEAP1	Tumor	5.20394
TCGA-ED-A66Y-01	KEAP1	Tumor	5.54941
TCGA-FV-A495-01	KEAP1	Tumor	6.23072
TCGA-ED-A8O6-01	KEAP1	Tumor	5.17875
TCGA-DD-AAE4-01	KEAP1	Tumor	5.77084
TCGA-XR-A8TD-01	KEAP1	Tumor	4.94951
TCGA-ED-A7PX-01	KEAP1	Tumor	5.93377
TCGA-RC-A7S9-01	KEAP1	Tumor	5.80609
TCGA-EP-A2KB-01	KEAP1	Tumor	5.72108
TCGA-DD-AAE0-01	KEAP1	Tumor	5.96693
TCGA-G3-A25T-01	KEAP1	Tumor	6.11869
TCGA-DD-A39Z-01	KEAP1	Tumor	5.64352
TCGA-DD-AADI-01	KEAP1	Tumor	6.1957
TCGA-XR-A8TC-01	KEAP1	Tumor	5.03126
TCGA-CC-A8HU-01	KEAP1	Tumor	5.71893
TCGA-FV-A3R3-01	KEAP1	Tumor	5.06782
TCGA-WX-AA47-01	KEAP1	Tumor	5.17389
TCGA-DD-A39W-01	KEAP1	Tumor	6.12283
TCGA-BW-A5NP-01	KEAP1	Tumor	5.72628
TCGA-CC-A123-01	KEAP1	Tumor	5.66273
TCGA-DD-A1EC-01	KEAP1	Tumor	5.74414
TCGA-ED-A7PY-01	KEAP1	Tumor	6.0319
TCGA-RC-A6M5-01	KEAP1	Tumor	4.99279
TCGA-5R-AA1D-01	KEAP1	Tumor	4.87922

## Sheet: Sheet3
non-paired sample of pancarcinoma
sample_id	tissue	status	expr
TCGA-OR-A5J8-01	ACC	Tumor	6.54195
TCGA-OR-A5JJ-01	ACC	Tumor	6.55412
TCGA-PK-A5HA-01	ACC	Tumor	5.67273
TCGA-PK-A5HB-01	ACC	Tumor	5.88755
TCGA-OR-A5LK-01	ACC	Tumor	5.49218
TCGA-OR-A5JG-01	ACC	Tumor	6.22115
TCGA-OR-A5JZ-01	ACC	Tumor	5.39711
TCGA-OR-A5L6-01	ACC	Tumor	5.64068
TCGA-OR-A5LB-01	ACC	Tumor	6.69191
TCGA-OR-A5J1-01	ACC	Tumor	6.78186
TCGA-OR-A5LT-01	ACC	Tumor	6.1957
TCGA-OR-A5JV-01	ACC	Tumor	5.53228
TCGA-OR-A5K3-01	ACC	Tumor	5.5314
TCGA-OR-A5JB-01	ACC	Tumor	5.63696
TCGA-OR-A5LD-01	ACC	Tumor	5.67273
TCGA-PA-A5YG-01	ACC	Tumor	5.64499
TCGA-OR-A5JX-01	ACC	Tumor	6.1953
TCGA-OR-A5JK-01	ACC	Tumor	5.93643
TCGA-OR-A5K1-01	ACC	Tumor	5.52915
TCGA-OR-A5JW-01	ACC	Tumor	5.73629
TCGA-OR-A5LG-01	ACC	Tumor	6.5196
TCGA-OR-A5JR-01	ACC	Tumor	5.96575
TCGA-OR-A5KZ-01	ACC	Tumor	5.9201
TCGA-PK-A5H8-01	ACC	Tumor	6.31847
TCGA-OR-A5JP-01	ACC	Tumor	6.21553
TCGA-OR-A5K8-01	ACC	Tumor	6.11682
TCGA-OR-A5JC-01	ACC	Tumor	6.47687
TCGA-OR-A5J5-01	ACC	Tumor	5.90496
TCGA-OR-A5LM-01	ACC	Tumor	6.22944
TCGA-OR-A5JI-01	ACC	Tumor	5.87871
TCGA-OR-A5LE-01	ACC	Tumor	5.78135
TCGA-OR-A5L5-01	ACC	Tumor	5.65421
TCGA-OR-A5LL-01	ACC	Tumor	6.35699
TCGA-OR-A5LC-01	ACC	Tumor	6.51158
TCGA-OR-A5JF-01	ACC	Tumor	5.95374
TCGA-OR-A5K0-01	ACC	Tumor	6.90071
TCGA-OR-A5JY-01	ACC	Tumor	5.33057
TCGA-OR-A5L3-01	ACC	Tumor	5.19373
TCGA-OR-A5JS-01	ACC	Tumor	6.57322
TCGA-OR-A5JT-01	ACC	Tumor	5.67832
TCGA-OR-A5K4-01	ACC	Tumor	6.10667
TCGA-OR-A5K9-01	ACC	Tumor	6.4055
TCGA-OR-A5LO-01	ACC	Tumor	6.17913
TCGA-OR-A5K5-01	ACC	Tumor	6.39335
TCGA-OR-A5JD-01	ACC	Tumor	5.70539
TCGA-OR-A5K6-01	ACC	Tumor	6.22865
TCGA-OR-A5KW-01	ACC	Tumor	6.65982
TCGA-P6-A5OF-01	ACC	Tumor	5.98208
TCGA-OR-A5LJ-01	ACC	Tumor	6.2026
TCGA-OR-A5JA-01	ACC	Tumor	6.55719
TCGA-OR-A5L9-01	ACC	Tumor	3.73983
TCGA-OU-A5PI-01	ACC	Tumor	6.40274
TCGA-OR-A5LA-01	ACC	Tumor	5.29723
TCGA-OR-A5L4-01	ACC	Tumor	5.50274
TCGA-P6-A5OG-01	ACC	Tumor	5.68646
TCGA-OR-A5J2-01	ACC	Tumor	5.18546
TCGA-OR-A5KT-01	ACC	Tumor	6.34682
TCGA-OR-A5KO-01	ACC	Tumor	6.66388
TCGA-OR-A5KU-01	ACC	Tumor	6.17568
TCGA-OR-A5LP-01	ACC	Tumor	5.86445
TCGA-OR-A5JL-01	ACC	Tumor	6.14403
TCGA-OR-A5L8-01	ACC	Tumor	6.11524
TCGA-OR-A5LH-01	ACC	Tumor	6.20339
TCGA-OR-A5LS-01	ACC	Tumor	5.63196
TCGA-OR-A5LN-01	ACC	Tumor	5.50714
TCGA-OR-A5J7-01	ACC	Tumor	6.40106
TCGA-OR-A5J6-01	ACC	Tumor	5.84922
TCGA-PK-A5H9-01	ACC	Tumor	5.82701
TCGA-OR-A5JO-01	ACC	Tumor	6.33882
TCGA-OR-A5JQ-01	ACC	Tumor	6.88633
TCGA-OR-A5JM-01	ACC	Tumor	6.73222
TCGA-OR-A5KX-01	ACC	Tumor	6.9501
TCGA-OR-A5J3-01	ACC	Tumor	6.29626
TCGA-OR-A5KY-01	ACC	Tumor	6.33803
TCGA-OR-A5J9-01	ACC	Tumor	6.4484
TCGA-OR-A5JE-01	ACC	Tumor	7.02025
TCGA-OR-A5KV-01	ACC	Tumor	6.03495
TCGA-CU-A0YR-11	BLCA	Normal	5.64499
TCGA-BT-A20Q-11	BLCA	Normal	5.82633
TCGA-BT-A20N-11	BLCA	Normal	5.21416
TCGA-BT-A20W-11	BLCA	Normal	5.81199
TCGA-GC-A3BM-11	BLCA	Normal	5.17068
TCGA-BL-A13J-11	BLCA	Normal	5.90928
TCGA-CU-A0YN-11	BLCA	Normal	5.58377
TCGA-K4-A54R-11	BLCA	Normal	4.92881
TCGA-BT-A2LA-11	BLCA	Normal	6.1181
TCGA-GD-A3OQ-11	BLCA	Normal	5.65823
TCGA-GC-A6I3-11	BLCA	Normal	6.23052
TCGA-GD-A3OP-11	BLCA	Normal	5.85197
TCGA-GC-A3WC-11	BLCA	Normal	5.77212
TCGA-BT-A20R-11	BLCA	Normal	4.90831
TCGA-K4-A3WV-11	BLCA	Normal	5.76073
TCGA-BT-A2LB-11	BLCA	Normal	5.33379
TCGA-BT-A20U-11	BLCA	Normal	6.56807
TCGA-K4-A5RI-11	BLCA	Normal	5.79234
TCGA-GD-A2C5-11	BLCA	Normal	6.27523
TCGA-UY-A8OC-01	BLCA	Tumor	5.9812
TCGA-KQ-A41Q-01	BLCA	Tumor	6.11337
TCGA-DK-A3IK-01	BLCA	Tumor	6.00177
TCGA-GU-A762-01	BLCA	Tumor	6.132
TCGA-K4-A3WU-01	BLCA	Tumor	5.5182
TCGA-FD-A3B5-01	BLCA	Tumor	6.04263
TCGA-UY-A9PE-01	BLCA	Tumor	5.58582
TCGA-CF-A9FH-01	BLCA	Tumor	6.72994
TCGA-CF-A9FL-01	BLCA	Tumor	5.879
TCGA-DK-A3X2-01	BLCA	Tumor	6.18564
TCGA-G2-A2ES-01	BLCA	Tumor	5.5963
TCGA-XF-A9SW-01	BLCA	Tumor	5.87212
TCGA-CU-A0YO-01	BLCA	Tumor	5.72138
TCGA-DK-A1AE-01	BLCA	Tumor	7.11781
TCGA-FD-A43X-01	BLCA	Tumor	6.63082
TCGA-FD-A5BT-01	BLCA	Tumor	6.82745
TCGA-KQ-A41O-01	BLCA	Tumor	6.10854
TCGA-2F-A9KT-01	BLCA	Tumor	6.27632
TCGA-CU-A0YR-01	BLCA	Tumor	5.45249
TCGA-K4-A4AC-01	BLCA	Tumor	5.77614
TCGA-S5-A6DX-01	BLCA	Tumor	7.09032
TCGA-XF-A9SJ-01	BLCA	Tumor	6.16996
TCGA-ZF-A9R4-01	BLCA	Tumor	5.53414
TCGA-DK-AA75-01	BLCA	Tumor	6.22519
TCGA-FD-A5BX-01	BLCA	Tumor	6.41766
TCGA-FD-A6TB-01	BLCA	Tumor	5.33447
TCGA-SY-A9G0-01	BLCA	Tumor	5.42289
TCGA-XF-A9SV-01	BLCA	Tumor	5.96899
TCGA-ZF-A9R0-01	BLCA	Tumor	5.77663
TCGA-DK-A2I6-01	BLCA	Tumor	6.09425
TCGA-E7-A677-01	BLCA	Tumor	5.97618
TCGA-GU-A767-01	BLCA	Tumor	6.98899
TCGA-ZF-A9R1-01	BLCA	Tumor	6.4226
TCGA-4Z-AA81-01	BLCA	Tumor	5.39438
TCGA-BT-A3PK-01	BLCA	Tumor	5.51692
TCGA-UY-A78N-01	BLCA	Tumor	6.38772
TCGA-UY-A9PD-01	BLCA	Tumor	6.04509
TCGA-XF-A8HF-01	BLCA	Tumor	5.75514
TCGA-XF-AAMH-01	BLCA	Tumor	6.43891
TCGA-4Z-AA7Q-01	BLCA	Tumor	6.48093
TCGA-DK-A1A5-01	BLCA	Tumor	6.13338
TCGA-DK-A2I4-01	BLCA	Tumor	6.17735
TCGA-FD-A3SN-01	BLCA	Tumor	5.6545
TCGA-GC-A3OO-01	BLCA	Tumor	6.30939
TCGA-GV-A3QF-01	BLCA	Tumor	5.55616
TCGA-XF-A8HC-01	BLCA	Tumor	6.80138
TCGA-XF-A9SZ-01	BLCA	Tumor	6.67933
TCGA-DK-AA6W-01	BLCA	Tumor	6.00964
TCGA-HQ-A5ND-01	BLCA	Tumor	5.97687
TCGA-LC-A66R-01	BLCA	Tumor	6.20102
TCGA-XF-AAMY-01	BLCA	Tumor	5.68627
TCGA-C4-A0F7-01	BLCA	Tumor	5.7306
TCGA-FD-A6TD-01	BLCA	Tumor	6.61488
TCGA-G2-A2EL-01	BLCA	Tumor	5.86317
TCGA-G2-AA3F-01	BLCA	Tumor	6.0252
TCGA-GV-A40G-01	BLCA	Tumor	7.74503
TCGA-K4-A83P-01	BLCA	Tumor	5.44097
TCGA-UY-A9PF-01	BLCA	Tumor	5.11189
TCGA-XF-A8HD-01	BLCA	Tumor	6.50743
TCGA-ZF-A9RC-01	BLCA	Tumor	6.23358
TCGA-BT-A3PH-01	BLCA	Tumor	6.26526
TCGA-BT-A3PJ-01	BLCA	Tumor	5.8677
TCGA-CU-A72E-01	BLCA	Tumor	6.97976
TCGA-DK-A3IM-01	BLCA	Tumor	5.75994
TCGA-FD-A43N-01	BLCA	Tumor	5.01837
TCGA-FD-A62P-01	BLCA	Tumor	6.37171
TCGA-FJ-A3Z7-01	BLCA	Tumor	5.57437
TCGA-FT-A61P-01	BLCA	Tumor	5.82731
TCGA-K4-A4AB-01	BLCA	Tumor	6.10598
TCGA-KQ-A41P-01	BLCA	Tumor	6.52899
TCGA-XF-A9SM-01	BLCA	Tumor	5.84352
TCGA-XF-AAN3-01	BLCA	Tumor	6.35195
TCGA-BT-A0S7-01	BLCA	Tumor	5.64499
TCGA-BT-A20J-01	BLCA	Tumor	5.50176
TCGA-BT-A20O-01	BLCA	Tumor	5.84067
TCGA-CF-A3MH-01	BLCA	Tumor	6.58994
TCGA-CU-A3KJ-01	BLCA	Tumor	5.42993
TCGA-DK-AA74-01	BLCA	Tumor	6.59914
TCGA-E7-A6ME-01	BLCA	Tumor	6.35926
TCGA-FD-A3B6-01	BLCA	Tumor	6.48281
TCGA-GU-AATO-01	BLCA	Tumor	5.79264
TCGA-GV-A40E-01	BLCA	Tumor	5.58161
TCGA-K4-A5RJ-01	BLCA	Tumor	4.64211
TCGA-MV-A51V-01	BLCA	Tumor	6.32213
TCGA-XF-AAML-01	BLCA	Tumor	6.65992
TCGA-ZF-A9R2-01	BLCA	Tumor	6.5371
TCGA-BT-A42E-01	BLCA	Tumor	5.75327
TCGA-DK-A3IQ-01	BLCA	Tumor	5.83615
TCGA-FD-A43P-01	BLCA	Tumor	6.16128
TCGA-FD-A62O-01	BLCA	Tumor	5.46862
TCGA-GU-AATP-01	BLCA	Tumor	6.20418
TCGA-GV-A3JW-01	BLCA	Tumor	6.89942
TCGA-ZF-A9RF-01	BLCA	Tumor	7.11384
TCGA-ZF-AA4N-01	BLCA	Tumor	6.57094
TCGA-4Z-AA7R-01	BLCA	Tumor	5.86249
TCGA-4Z-AA80-01	BLCA	Tumor	5.69764
TCGA-BL-A0C8-01	BLCA	Tumor	4.72209
TCGA-BT-A20Q-01	BLCA	Tumor	6.16148
TCGA-E7-A7DU-01	BLCA	Tumor	6.64864
TCGA-E7-A97P-01	BLCA	Tumor	5.88215
TCGA-FD-A6TG-01	BLCA	Tumor	6.31956
TCGA-FD-A6TI-01	BLCA	Tumor	5.56683
TCGA-FJ-A3ZF-01	BLCA	Tumor	5.65989
TCGA-KQ-A41N-01	BLCA	Tumor	6.30978
TCGA-UY-A9PH-01	BLCA	Tumor	6.33664
TCGA-XF-AAN2-01	BLCA	Tumor	5.83468
TCGA-4Z-AA87-01	BLCA	Tumor	5.50969
TCGA-BT-A20N-01	BLCA	Tumor	6.18288
TCGA-DK-A1AC-01	BLCA	Tumor	5.79774
TCGA-DK-A3IN-01	BLCA	Tumor	5.89316
TCGA-E5-A4U1-01	BLCA	Tumor	8.10176
TCGA-E7-A519-01	BLCA	Tumor	6.30287
TCGA-FJ-A3Z9-01	BLCA	Tumor	5.43325
TCGA-GU-A42P-01	BLCA	Tumor	5.46373
TCGA-GU-A763-01	BLCA	Tumor	6.49774
TCGA-BT-A20W-01	BLCA	Tumor	6.57549
TCGA-C4-A0F1-01	BLCA	Tumor	5.88165
TCGA-DK-AA71-01	BLCA	Tumor	6.32045
TCGA-GC-A4ZW-01	BLCA	Tumor	6.71964
TCGA-YC-A8S6-01	BLCA	Tumor	6.09386
TCGA-YC-A9TC-01	BLCA	Tumor	7.11077
TCGA-ZF-AA54-01	BLCA	Tumor	6.10558
TCGA-CU-A5W6-01	BLCA	Tumor	6.43545
TCGA-DK-A6AW-01	BLCA	Tumor	6.13466
TCGA-DK-A6B2-01	BLCA	Tumor	5.72628
TCGA-E7-A3X6-01	BLCA	Tumor	6.60617
TCGA-FD-A3SM-01	BLCA	Tumor	5.9998
TCGA-FD-A43U-01	BLCA	Tumor	6.68597
TCGA-GC-A3BM-01	BLCA	Tumor	6.14136
TCGA-PQ-A6FI-01	BLCA	Tumor	5.70019
TCGA-R3-A69X-01	BLCA	Tumor	5.40531
TCGA-XF-AAMJ-01	BLCA	Tumor	6.00226
TCGA-ZF-A9RM-01	BLCA	Tumor	7.35752
TCGA-ZF-AA4U-01	BLCA	Tumor	6.59142
TCGA-ZF-AA52-01	BLCA	Tumor	6.21622
TCGA-2F-A9KQ-01	BLCA	Tumor	5.6996
TCGA-DK-A1AD-01	BLCA	Tumor	5.41615
TCGA-FD-A3N5-01	BLCA	Tumor	6.2028
TCGA-FD-A62N-01	BLCA	Tumor	6.24355
TCGA-G2-A2EO-01	BLCA	Tumor	6.49774
TCGA-HQ-A2OE-01	BLCA	Tumor	6.07957
TCGA-K4-A5RH-01	BLCA	Tumor	6.78632
TCGA-XF-A8HG-01	BLCA	Tumor	4.8212
TCGA-XF-A9SL-01	BLCA	Tumor	5.8733
TCGA-DK-A3IS-01	BLCA	Tumor	6.79732
TCGA-DK-AA6R-01	BLCA	Tumor	6.09277
TCGA-FD-A3SO-01	BLCA	Tumor	5.64333
TCGA-FD-A3SR-01	BLCA	Tumor	6.15665
TCGA-FD-A5BS-01	BLCA	Tumor	5.28943
TCGA-GU-A42R-01	BLCA	Tumor	5.96998
TCGA-GU-AATQ-01	BLCA	Tumor	6.75431
TCGA-XF-A9ST-01	BLCA	Tumor	5.71314
TCGA-XF-A9T0-01	BLCA	Tumor	6.06371
TCGA-XF-AAN0-01	BLCA	Tumor	6.2547
TCGA-CF-A5UA-01	BLCA	Tumor	6.74767
TCGA-CU-A3YL-01	BLCA	Tumor	7.0524
TCGA-DK-A6B1-01	BLCA	Tumor	6.31561
TCGA-E7-A5KF-01	BLCA	Tumor	5.92148
TCGA-GU-A42Q-01	BLCA	Tumor	6.42813
TCGA-GV-A3QH-01	BLCA	Tumor	5.99508
TCGA-ZF-AA4R-01	BLCA	Tumor	6.08578
TCGA-2F-A9KP-01	BLCA	Tumor	6.66676
TCGA-4Z-AA7S-01	BLCA	Tumor	6.22648
TCGA-4Z-AA86-01	BLCA	Tumor	5.77055
TCGA-E7-A4XJ-01	BLCA	Tumor	5.9021
TCGA-E7-A541-01	BLCA	Tumor	6.8213
TCGA-E7-A6MD-01	BLCA	Tumor	6.3976
TCGA-E7-A7XN-01	BLCA	Tumor	6.31936
TCGA-FD-A3B7-01	BLCA	Tumor	5.06482
TCGA-FD-A3SS-01	BLCA	Tumor	5.54872
TCGA-G2-A3IB-01	BLCA	Tumor	6.73698
TCGA-G2-A3VY-01	BLCA	Tumor	6.46471
TCGA-G2-AA3C-01	BLCA	Tumor	6.10184
TCGA-GU-A764-01	BLCA	Tumor	6.43278
TCGA-GV-A3JV-01	BLCA	Tumor	6.12806
TCGA-K4-A3WS-01	BLCA	Tumor	5.7203
TCGA-SY-A9G5-01	BLCA	Tumor	6.69389
TCGA-ZF-AA4V-01	BLCA	Tumor	6.76808
TCGA-4Z-AA7M-01	BLCA	Tumor	6.38228
TCGA-4Z-AA7N-01	BLCA	Tumor	5.08364
TCGA-BL-A13J-01	BLCA	Tumor	4.62388
TCGA-DK-A1AG-01	BLCA	Tumor	6.88029
TCGA-FD-A43Y-01	BLCA	Tumor	5.9873
TCGA-FJ-A3ZE-01	BLCA	Tumor	8.02474
TCGA-GV-A3QG-01	BLCA	Tumor	5.45846
TCGA-XF-A9SK-01	BLCA	Tumor	6.69795
TCGA-ZF-AA4T-01	BLCA	Tumor	6.70171
TCGA-ZF-AA5P-01	BLCA	Tumor	5.44595
TCGA-4Z-AA7O-01	BLCA	Tumor	6.54878
TCGA-BT-A42C-01	BLCA	Tumor	6.43743
TCGA-BT-A42F-01	BLCA	Tumor	5.18867
TCGA-DK-AA6U-01	BLCA	Tumor	6.11307
TCGA-E5-A4TZ-01	BLCA	Tumor	6.65438
TCGA-E7-A85H-01	BLCA	Tumor	6.36964
TCGA-GD-A6C6-01	BLCA	Tumor	7.29421
TCGA-K4-A6MB-01	BLCA	Tumor	6.55224
TCGA-XF-A9T8-01	BLCA	Tumor	6.96925
TCGA-2F-A9KO-01	BLCA	Tumor	5.91194
TCGA-BT-A20T-01	BLCA	Tumor	6.40036
TCGA-DK-AA6T-01	BLCA	Tumor	5.28281
TCGA-DK-AA6X-01	BLCA	Tumor	6.02254
TCGA-E7-A7PW-01	BLCA	Tumor	6.2474
TCGA-FD-A6TH-01	BLCA	Tumor	5.50558
TCGA-UY-A8OB-01	BLCA	Tumor	6.39621
TCGA-BL-A3JM-01	BLCA	Tumor	6.67705
TCGA-CF-A1HR-01	BLCA	Tumor	6.10933
TCGA-CF-A3MI-01	BLCA	Tumor	5.40766
TCGA-DK-A3IT-01	BLCA	Tumor	5.58494
TCGA-FD-A3SQ-01	BLCA	Tumor	6.19373
TCGA-GU-A766-01	BLCA	Tumor	6.86531
TCGA-UY-A78L-01	BLCA	Tumor	5.84401
TCGA-4Z-AA84-01	BLCA	Tumor	6.76155
TCGA-DK-A6B0-01	BLCA	Tumor	6.5278
TCGA-DK-AA77-01	BLCA	Tumor	6.1455
TCGA-FD-A5C0-01	BLCA	Tumor	6.19156
TCGA-GC-A3YS-01	BLCA	Tumor	5.6744
TCGA-ZF-A9RL-01	BLCA	Tumor	6.03918
TCGA-4Z-AA7Y-01	BLCA	Tumor	6.05337
TCGA-4Z-AA89-01	BLCA	Tumor	6.31689
TCGA-C4-A0F0-01	BLCA	Tumor	5.58436
TCGA-CF-A47X-01	BLCA	Tumor	5.81817
TCGA-CU-A0YN-01	BLCA	Tumor	5.29089
TCGA-DK-A1A3-01	BLCA	Tumor	5.7782
TCGA-DK-A3IV-01	BLCA	Tumor	6.65022
TCGA-DK-AA6S-01	BLCA	Tumor	6.59182
TCGA-FD-A3NA-01	BLCA	Tumor	6.1112
TCGA-FD-A3SL-01	BLCA	Tumor	6.00206
TCGA-FD-A3SP-01	BLCA	Tumor	5.68283
TCGA-FD-A6TK-01	BLCA	Tumor	6.08509
TCGA-G2-AA3D-01	BLCA	Tumor	7.04922
TCGA-UY-A78K-01	BLCA	Tumor	6.10667
TCGA-XF-AAN7-01	BLCA	Tumor	6.47262
TCGA-ZF-AA53-01	BLCA	Tumor	5.91597
TCGA-4Z-AA82-01	BLCA	Tumor	6.08686
TCGA-CF-A5U8-01	BLCA	Tumor	6.06863
TCGA-CF-A8HY-01	BLCA	Tumor	6.78424
TCGA-E7-A8O8-01	BLCA	Tumor	6.3243
TCGA-FD-A3SJ-01	BLCA	Tumor	5.36208
TCGA-GC-A3RC-01	BLCA	Tumor	6.15181
TCGA-GV-A3JX-01	BLCA	Tumor	5.74817
TCGA-K4-A54R-01	BLCA	Tumor	5.54471
TCGA-XF-A9SP-01	BLCA	Tumor	6.32825
TCGA-ZF-A9R5-01	BLCA	Tumor	6.08509
TCGA-CU-A3QU-01	BLCA	Tumor	6.61122
TCGA-DK-A3IU-01	BLCA	Tumor	5.64127
TCGA-FD-A6TA-01	BLCA	Tumor	5.96535
TCGA-ZF-A9R9-01	BLCA	Tumor	5.32052
TCGA-DK-A1AA-01	BLCA	Tumor	6.03209
TCGA-DK-A3WW-01	BLCA	Tumor	5.63284
TCGA-DK-A6B6-01	BLCA	Tumor	6.406
TCGA-E7-A3Y1-01	BLCA	Tumor	6.09681
TCGA-FD-A5BR-01	BLCA	Tumor	5.5871
TCGA-G2-A2EK-01	BLCA	Tumor	5.78999
TCGA-HQ-A5NE-01	BLCA	Tumor	5.62089
TCGA-YF-AA3M-01	BLCA	Tumor	6.08026
TCGA-BT-A20X-01	BLCA	Tumor	6.04155
TCGA-E7-A4IJ-01	BLCA	Tumor	5.79774
TCGA-FD-A3B8-01	BLCA	Tumor	5.74149
TCGA-K4-AAQO-01	BLCA	Tumor	5.48055
TCGA-LT-A5Z6-01	BLCA	Tumor	6.31215
TCGA-ZF-AA4W-01	BLCA	Tumor	6.68359
TCGA-ZF-AA4X-01	BLCA	Tumor	6.47084
TCGA-4Z-AA7W-01	BLCA	Tumor	6.53809
TCGA-CF-A47Y-01	BLCA	Tumor	5.77693
TCGA-E7-A678-01	BLCA	Tumor	6.47618
TCGA-GV-A3JZ-01	BLCA	Tumor	5.81454
TCGA-BT-A2LA-01	BLCA	Tumor	6.30909
TCGA-CF-A7I0-01	BLCA	Tumor	6.02658
TCGA-FD-A6TE-01	BLCA	Tumor	5.96161
TCGA-GC-A3RB-01	BLCA	Tumor	6.17676
TCGA-GV-A6ZA-01	BLCA	Tumor	6.71449
TCGA-XF-A9T2-01	BLCA	Tumor	6.12451
TCGA-DK-A1A6-01	BLCA	Tumor	5.88529
TCGA-H4-A2HO-01	BLCA	Tumor	4.9864
TCGA-4Z-AA83-01	BLCA	Tumor	5.8846
TCGA-CF-A27C-01	BLCA	Tumor	6.50031
TCGA-CF-A47V-01	BLCA	Tumor	6.56451
TCGA-CF-A9FF-01	BLCA	Tumor	6.03426
TCGA-E7-A8O7-01	BLCA	Tumor	6.11081
TCGA-G2-A3IE-01	BLCA	Tumor	5.78085
TCGA-CF-A9FM-01	BLCA	Tumor	6.364
TCGA-G2-A2EF-01	BLCA	Tumor	6.49378
TCGA-FJ-A871-01	BLCA	Tumor	6.10351
TCGA-UY-A9PB-01	BLCA	Tumor	5.86642
TCGA-XF-AAMG-01	BLCA	Tumor	6.23151
TCGA-CF-A3MG-01	BLCA	Tumor	6.38633
TCGA-DK-AA6L-01	BLCA	Tumor	6.42408
TCGA-GD-A3OQ-01	BLCA	Tumor	6.01102
TCGA-UY-A9PA-01	BLCA	Tumor	5.62353
TCGA-XF-A9T4-01	BLCA	Tumor	5.6596
TCGA-XF-AAMR-01	BLCA	Tumor	5.88991
TCGA-GV-A3QI-01	BLCA	Tumor	7.46667
TCGA-XF-A8HE-01	BLCA	Tumor	6.13565
TCGA-S5-AA26-01	BLCA	Tumor	6.34326
TCGA-DK-A6B5-01	BLCA	Tumor	6.63933
TCGA-GC-A3I6-01	BLCA	Tumor	6.66735
TCGA-E7-A7DV-01	BLCA	Tumor	6.00807
TCGA-CF-A47W-01	BLCA	Tumor	6.74886
TCGA-CF-A47S-01	BLCA	Tumor	6.18524
TCGA-E7-A6MF-01	BLCA	Tumor	6.52246
TCGA-CF-A3MF-01	BLCA	Tumor	4.50014
TCGA-GC-A6I1-01	BLCA	Tumor	5.62843
TCGA-GC-A6I3-01	BLCA	Tumor	6.21414
TCGA-XF-A9T6-01	BLCA	Tumor	6.45482
TCGA-KQ-A41S-01	BLCA	Tumor	5.66705
TCGA-XF-AAMX-01	BLCA	Tumor	6.6424
TCGA-GD-A76B-01	BLCA	Tumor	5.63951
TCGA-DK-A1AF-01	BLCA	Tumor	5.60884
TCGA-GD-A3OP-01	BLCA	Tumor	5.7732
TCGA-GC-A3RD-01	BLCA	Tumor	5.94223
TCGA-C4-A0F6-01	BLCA	Tumor	5.57985
TCGA-DK-A6AV-01	BLCA	Tumor	6.42764
TCGA-BT-A20P-01	BLCA	Tumor	6.81684
TCGA-UY-A78M-01	BLCA	Tumor	6.52306
TCGA-XF-AAMZ-01	BLCA	Tumor	6.41736
TCGA-BL-A5ZZ-01	BLCA	Tumor	5.28914
TCGA-DK-A2HX-01	BLCA	Tumor	6.1385
TCGA-FD-A6TF-01	BLCA	Tumor	6.92858
TCGA-FT-A3EE-01	BLCA	Tumor	5.86317
TCGA-GC-A3WC-01	BLCA	Tumor	7.23341
TCGA-KQ-A41R-01	BLCA	Tumor	6.07425
TCGA-BT-A20R-01	BLCA	Tumor	5.5317
TCGA-DK-A3IL-01	BLCA	Tumor	5.71804
TCGA-FD-A6TC-01	BLCA	Tumor	7.14164
TCGA-XF-AAMW-01	BLCA	Tumor	5.39194
TCGA-ZF-AA56-01	BLCA	Tumor	6.82626
TCGA-BT-A2LD-01	BLCA	Tumor	6.26417
TCGA-DK-A3X1-01	BLCA	Tumor	5.8733
TCGA-E7-A5KE-01	BLCA	Tumor	6.12746
TCGA-PQ-A6FN-01	BLCA	Tumor	6.11544
TCGA-UY-A78P-01	BLCA	Tumor	6.6427
TCGA-XF-A9T5-01	BLCA	Tumor	5.86298
TCGA-YC-A89H-01	BLCA	Tumor	6.22885
TCGA-ZF-A9RE-01	BLCA	Tumor	6.20813
TCGA-FD-A5BZ-01	BLCA	Tumor	5.75837
TCGA-K4-A3WV-01	BLCA	Tumor	6.32736
TCGA-XF-AAN4-01	BLCA	Tumor	6.23289
TCGA-5N-A9KI-01	BLCA	Tumor	6.39849
TCGA-FD-A5BU-01	BLCA	Tumor	6.78622
TCGA-ZF-A9R7-01	BLCA	Tumor	6.41618
TCGA-CF-A1HS-01	BLCA	Tumor	6.02569
TCGA-G2-AA3B-01	BLCA	Tumor	6.41756
TCGA-K4-A6FZ-01	BLCA	Tumor	5.21143
TCGA-UY-A78O-01	BLCA	Tumor	6.54799
TCGA-XF-AAMT-01	BLCA	Tumor	6.03406
TCGA-XF-AAN1-01	BLCA	Tumor	6.34534
TCGA-DK-A1AB-01	BLCA	Tumor	6.72489
TCGA-FD-A3B3-01	BLCA	Tumor	5.59689
TCGA-XF-A9SU-01	BLCA	Tumor	6.54334
TCGA-XF-AAN8-01	BLCA	Tumor	5.94951
TCGA-5N-A9KM-01	BLCA	Tumor	5.43501
TCGA-BT-A2LB-01	BLCA	Tumor	5.59572
TCGA-DK-A2I1-01	BLCA	Tumor	5.99252
TCGA-XF-A9SI-01	BLCA	Tumor	6.40254
TCGA-DK-AA6P-01	BLCA	Tumor	6.49774
TCGA-FD-A43S-01	BLCA	Tumor	6.26082
TCGA-BT-A0YX-01	BLCA	Tumor	6.32341
TCGA-BT-A20U-01	BLCA	Tumor	6.43693
TCGA-C4-A0EZ-01	BLCA	Tumor	6.79444
TCGA-LT-A8JT-01	BLCA	Tumor	5.75435
TCGA-XF-A9T3-01	BLCA	Tumor	6.31541
TCGA-ZF-AA51-01	BLCA	Tumor	7.19716
TCGA-UY-A8OD-01	BLCA	Tumor	5.78213
TCGA-2F-A9KW-01	BLCA	Tumor	5.95974
TCGA-DK-A1A7-01	BLCA	Tumor	5.11189
TCGA-DK-A3WX-01	BLCA	Tumor	5.00538
TCGA-DK-A3WY-01	BLCA	Tumor	5.35651
TCGA-K4-A5RI-01	BLCA	Tumor	6.80069
TCGA-ZF-A9RN-01	BLCA	Tumor	6.39167
TCGA-XF-A9SH-01	BLCA	Tumor	6.32035
TCGA-DK-AA6M-01	BLCA	Tumor	6.81149
TCGA-DK-AA76-01	BLCA	Tumor	6.14688
TCGA-H4-A2HQ-01	BLCA	Tumor	6.12865
TCGA-XF-AAME-01	BLCA	Tumor	5.82633
TCGA-DK-A2I2-01	BLCA	Tumor	5.6845
TCGA-FD-A5BY-01	BLCA	Tumor	5.99094
TCGA-XF-A9SX-01	BLCA	Tumor	6.8445
TCGA-ZF-AA5N-01	BLCA	Tumor	5.44556
TCGA-DK-AA6Q-01	BLCA	Tumor	7.85106
TCGA-E5-A2PC-01	BLCA	Tumor	6.52296
TCGA-FD-A5C1-01	BLCA	Tumor	5.92049
TCGA-XF-A8HH-01	BLCA	Tumor	5.67783
TCGA-XF-AAN5-01	BLCA	Tumor	5.87526
TCGA-ZF-AA58-01	BLCA	Tumor	6.12973
TCGA-E7-A97Q-01	BLCA	Tumor	5.33554
TCGA-FD-A62S-01	BLCA	Tumor	5.79283
TCGA-XF-A9SY-01	BLCA	Tumor	6.24789
TCGA-ZF-AA5H-01	BLCA	Tumor	5.78812
TCGA-2F-A9KR-01	BLCA	Tumor	7.0134
TCGA-BT-A20V-01	BLCA	Tumor	6.33645
TCGA-XF-AAMQ-01	BLCA	Tumor	6.24828
TCGA-CF-A47T-01	BLCA	Tumor	6.13752
TCGA-G2-A2EC-01	BLCA	Tumor	5.99951
TCGA-BL-A13I-01	BLCA	Tumor	6.43421
TCGA-XF-A8HI-01	BLCA	Tumor	5.98326
TCGA-G2-A2EJ-01	BLCA	Tumor	6.1667
TCGA-GV-A3QK-01	BLCA	Tumor	5.76868
TCGA-CF-A8HX-01	BLCA	Tumor	6.40698
TCGA-FD-A3B4-01	BLCA	Tumor	5.38852
TCGA-GD-A3OS-01	BLCA	Tumor	5.89965
TCGA-GD-A2C5-01	BLCA	Tumor	6.66893
TCGA-ZF-A9R3-01	BLCA	Tumor	6.01723
TCGA-HQ-A2OF-01	BLCA	Tumor	5.58406
TCGA-XF-A8HB-01	BLCA	Tumor	6.83766
TCGA-FD-A5BV-01	BLCA	Tumor	5.6106
TCGA-YF-AA3L-01	BLCA	Tumor	7.04823
TCGA-FD-A3N6-01	BLCA	Tumor	6.29408
TCGA-BH-A0DD-11	BRCA	Normal	5.35329
TCGA-AC-A23H-11	BRCA	Normal	4.37708
TCGA-BH-A1F8-11	BRCA	Normal	5.04435
TCGA-BH-A18N-11	BRCA	Normal	5.59395
TCGA-BH-A1FG-11	BRCA	Normal	3.11938
TCGA-AC-A2FM-11	BRCA	Normal	5.85276
TCGA-BH-A1EU-11	BRCA	Normal	5.11141
TCGA-BH-A0HK-11	BRCA	Normal	5.63167
TCGA-BH-A1F0-11	BRCA	Normal	5.545
TCGA-BH-A204-11	BRCA	Normal	4.74738
TCGA-A7-A0CH-11	BRCA	Normal	6.05376
TCGA-A7-A13G-11	BRCA	Normal	4.35472
TCGA-BH-A18S-11	BRCA	Normal	5.71235
TCGA-BH-A0BV-11	BRCA	Normal	5.57868
TCGA-BH-A0DO-11	BRCA	Normal	5.07083
TCGA-BH-A1EN-11	BRCA	Normal	5.44097
TCGA-BH-A1FC-11	BRCA	Normal	5.01614
TCGA-BH-A203-11	BRCA	Normal	4.9955
TCGA-BH-A209-11	BRCA	Normal	5.20122
TCGA-E9-A1ND-11	BRCA	Normal	6.13111
TCGA-BH-A1FR-11	BRCA	Normal	5.46432
TCGA-BH-A18U-11	BRCA	Normal	5.68793
TCGA-BH-A0BW-11	BRCA	Normal	5.35017
TCGA-BH-A0H9-11	BRCA	Normal	5.84627
TCGA-BH-A1EO-11	BRCA	Normal	5.80403
TCGA-BH-A1FD-11	BRCA	Normal	4.92078
TCGA-E9-A1RF-11	BRCA	Normal	4.6496
TCGA-E9-A1RD-11	BRCA	Normal	5.58494
TCGA-BH-A1FJ-11	BRCA	Normal	4.02506
TCGA-E2-A15M-11	BRCA	Normal	4.97865
TCGA-AC-A2FB-11	BRCA	Normal	5.35612
TCGA-BH-A0H7-11	BRCA	Normal	5.57261
TCGA-BH-A0B8-11	BRCA	Normal	5.52446
TCGA-BH-A0DL-11	BRCA	Normal	5.67979
TCGA-E9-A1R7-11	BRCA	Normal	5.2679
TCGA-A7-A0DC-11	BRCA	Normal	5.43061
TCGA-BH-A0DH-11	BRCA	Normal	6.16769
TCGA-E2-A1BC-11	BRCA	Normal	5.37993
TCGA-E9-A1RH-11	BRCA	Normal	4.73005
TCGA-GI-A2C8-11	BRCA	Normal	6.18722
TCGA-A7-A13E-11	BRCA	Normal	5.03427
TCGA-BH-A0AY-11	BRCA	Normal	6.03032
TCGA-BH-A0C0-11	BRCA	Normal	5.5823
TCGA-E9-A1NG-11	BRCA	Normal	5.47439
TCGA-BH-A0BC-11	BRCA	Normal	5.73011
TCGA-BH-A0DP-11	BRCA	Normal	5.71834
TCGA-BH-A18P-11	BRCA	Normal	5.05395
TCGA-BH-A1FB-11	BRCA	Normal	5.52387
TCGA-E9-A1NF-11	BRCA	Normal	5.7153
TCGA-BH-A0BZ-11	BRCA	Normal	5.10645
TCGA-E2-A1LH-11	BRCA	Normal	5.93997
TCGA-E2-A15K-11	BRCA	Normal	6.13979
TCGA-E9-A1N9-11	BRCA	Normal	5.49277
TCGA-E9-A1NA-11	BRCA	Normal	5.75808
TCGA-GI-A2C9-11	BRCA	Normal	5.41821
TCGA-A7-A0CE-11	BRCA	Normal	5.75219
TCGA-A7-A0DB-11	BRCA	Normal	5.89404
TCGA-BH-A0BT-11	BRCA	Normal	5.53796
TCGA-BH-A18J-11	BRCA	Normal	5.58769
TCGA-BH-A18Q-11	BRCA	Normal	5.5046
TCGA-E9-A1RC-11	BRCA	Normal	5.3975
TCGA-BH-A0BS-11	BRCA	Normal	5.57466
TCGA-BH-A1ET-11	BRCA	Normal	5.69823
TCGA-BH-A0BM-11	BRCA	Normal	5.68087
TCGA-BH-A0DV-11	BRCA	Normal	5.40668
TCGA-BH-A0B3-11	BRCA	Normal	5.88411
TCGA-BH-A1F2-11	BRCA	Normal	5.12967
TCGA-BH-A0E1-11	BRCA	Normal	5.35407
TCGA-E9-A1N6-11	BRCA	Normal	5.18585
TCGA-BH-A0BA-11	BRCA	Normal	5.24112
TCGA-BH-A1F6-11	BRCA	Normal	4.20476
TCGA-E2-A153-11	BRCA	Normal	5.44526
TCGA-BH-A18L-11	BRCA	Normal	5.89866
TCGA-BH-A18R-11	BRCA	Normal	5.29352
TCGA-BH-A0DK-11	BRCA	Normal	5.3854
TCGA-BH-A18V-11	BRCA	Normal	6.28619
TCGA-BH-A208-11	BRCA	Normal	5.2307
TCGA-BH-A0AZ-11	BRCA	Normal	5.44331
TCGA-BH-A0C3-11	BRCA	Normal	4.46336
TCGA-BH-A1FH-11	BRCA	Normal	5.18945
TCGA-BH-A18K-11	BRCA	Normal	5.74552
TCGA-E2-A1LS-11	BRCA	Normal	4.89913
TCGA-BH-A0AU-11	BRCA	Normal	5.54755
TCGA-BH-A0H5-11	BRCA	Normal	5.55616
TCGA-BH-A1EV-11	BRCA	Normal	4.80992
TCGA-E2-A1IG-11	BRCA	Normal	5.23148
TCGA-E9-A1N5-11	BRCA	Normal	5.43891
TCGA-A7-A13F-11	BRCA	Normal	5.21571
TCGA-BH-A1FM-11	BRCA	Normal	5.26449
TCGA-BH-A1FU-11	BRCA	Normal	5.80059
TCGA-E2-A15I-11	BRCA	Normal	4.56137
TCGA-BH-A0DZ-11	BRCA	Normal	5.88431
TCGA-E2-A158-11	BRCA	Normal	5.32628
TCGA-E9-A1RI-11	BRCA	Normal	4.58801
TCGA-BH-A0B7-11	BRCA	Normal	5.42387
TCGA-BH-A0DQ-11	BRCA	Normal	5.53982
TCGA-BH-A0BJ-11	BRCA	Normal	5.79598
TCGA-BH-A0DT-11	BRCA	Normal	5.23226
TCGA-E2-A1LB-11	BRCA	Normal	5.59513
TCGA-E9-A1N4-11	BRCA	Normal	5.39467
TCGA-AC-A2FF-11	BRCA	Normal	5.38403
TCGA-BH-A0B5-11	BRCA	Normal	5.26566
TCGA-E2-A1L7-11	BRCA	Normal	5.57016
TCGA-E9-A1RB-11	BRCA	Normal	5.09849
TCGA-BH-A0BQ-11	BRCA	Normal	4.74632
TCGA-BH-A18M-11	BRCA	Normal	5.78478
TCGA-BH-A0E0-11	BRCA	Normal	5.69597
TCGA-BH-A1EW-11	BRCA	Normal	6.05179
TCGA-A7-A0D9-11	BRCA	Normal	5.7101
TCGA-BH-A1FN-11	BRCA	Normal	4.52232
TCGA-BH-A0HA-11	BRCA	Normal	5.22457
TCGA-BH-A1FE-11	BRCA	Normal	4.16667
TCGA-BH-A0DG-11	BRCA	Normal	5.42387
TCGA-E2-A15K-06	BRCA	Tumor	6.57045
TCGA-AC-A6IX-06	BRCA	Tumor	5.55763
TCGA-BH-A18V-06	BRCA	Tumor	6.19668
TCGA-E2-A15A-06	BRCA	Tumor	5.71971
TCGA-E2-A15E-06	BRCA	Tumor	6.20832
TCGA-BH-A1ES-06	BRCA	Tumor	5.12685
TCGA-BH-A1FE-06	BRCA	Tumor	5.09296
TCGA-AO-A1KQ-01	BRCA	Tumor	5.67156
TCGA-E2-A14W-01	BRCA	Tumor	6.35353
TCGA-A1-A0SM-01	BRCA	Tumor	5.59366
TCGA-AR-A1AV-01	BRCA	Tumor	6.11682
TCGA-BH-A0B4-01	BRCA	Tumor	5.67469
TCGA-EW-A1PD-01	BRCA	Tumor	6.67606
TCGA-EW-A6SA-01	BRCA	Tumor	5.95168
TCGA-AC-A62V-01	BRCA	Tumor	7.32402
TCGA-BH-A0DD-01	BRCA	Tumor	6.21454
TCGA-AQ-A54O-01	BRCA	Tumor	6.72925
TCGA-D8-A1XS-01	BRCA	Tumor	5.58582
TCGA-A8-A085-01	BRCA	Tumor	6.77066
TCGA-A2-A25D-01	BRCA	Tumor	4.39365
TCGA-AC-A23H-01	BRCA	Tumor	5.47214
TCGA-AC-A3W6-01	BRCA	Tumor	6.00836
TCGA-B6-A0IC-01	BRCA	Tumor	6.35363
TCGA-BH-A1F8-01	BRCA	Tumor	4.17715
TCGA-C8-A26Y-01	BRCA	Tumor	6.33793
TCGA-D8-A1JK-01	BRCA	Tumor	5.71235
TCGA-E2-A9RU-01	BRCA	Tumor	6.37556
TCGA-LL-A6FP-01	BRCA	Tumor	6.575
TCGA-A8-A08A-01	BRCA	Tumor	5.98553
TCGA-A8-A08L-01	BRCA	Tumor	6.42211
TCGA-E2-A15O-01	BRCA	Tumor	5.98572
TCGA-AN-A0FK-01	BRCA	Tumor	6.5656
TCGA-BH-A18N-01	BRCA	Tumor	6.75946
TCGA-BH-A1FG-01	BRCA	Tumor	5.07811
TCGA-D8-A73U-01	BRCA	Tumor	5.57594
TCGA-LL-A5YM-01	BRCA	Tumor	7.22209
TCGA-AC-A2FM-01	BRCA	Tumor	5.4957
TCGA-AC-A3HN-01	BRCA	Tumor	6.2702
TCGA-BH-A8FY-01	BRCA	Tumor	6.4748
TCGA-D8-A1XG-01	BRCA	Tumor	6.02392
TCGA-A2-A0CO-01	BRCA	Tumor	5.80275
TCGA-A2-A1G1-01	BRCA	Tumor	4.86937
TCGA-A8-A07Z-01	BRCA	Tumor	6.15359
TCGA-D8-A1XC-01	BRCA	Tumor	5.81405
TCGA-E9-A54X-01	BRCA	Tumor	6.05573
TCGA-A7-A56D-01	BRCA	Tumor	6.55214
TCGA-A8-A06Z-01	BRCA	Tumor	5.49277
TCGA-A8-A09I-01	BRCA	Tumor	5.39916
TCGA-A8-A0A1-01	BRCA	Tumor	5.95118
TCGA-AC-A2B8-01	BRCA	Tumor	5.92856
TCGA-AQ-A1H2-01	BRCA	Tumor	6.32805
TCGA-D8-A1XV-01	BRCA	Tumor	5.50783
TCGA-E2-A1LK-01	BRCA	Tumor	5.89453
TCGA-LL-A50Y-01	BRCA	Tumor	6.82616
TCGA-A8-A09Q-01	BRCA	Tumor	5.14978
TCGA-A8-A09Z-01	BRCA	Tumor	5.90427
TCGA-A8-A0AD-01	BRCA	Tumor	5.79205
TCGA-AR-A1AJ-01	BRCA	Tumor	5.43393
TCGA-BH-A1EU-01	BRCA	Tumor	5.91381
TCGA-A2-A0SW-01	BRCA	Tumor	5.07209
TCGA-A8-A09R-01	BRCA	Tumor	6.08489
TCGA-BH-A0H6-01	BRCA	Tumor	5.82859
TCGA-BH-A0WA-01	BRCA	Tumor	5.29937
TCGA-C8-A131-01	BRCA	Tumor	5.21104
TCGA-S3-AA12-01	BRCA	Tumor	6.21119
TCGA-A8-A07E-01	BRCA	Tumor	5.78213
TCGA-A8-A084-01	BRCA	Tumor	6.16394
TCGA-B6-A0IH-01	BRCA	Tumor	5.49443
TCGA-BH-A0HK-01	BRCA	Tumor	5.06782
TCGA-BH-A18G-01	BRCA	Tumor	6.13091
TCGA-D8-A1X5-01	BRCA	Tumor	5.8792
TCGA-D8-A1XZ-01	BRCA	Tumor	6.23921
TCGA-A2-A0EV-01	BRCA	Tumor	5.97273
TCGA-A8-A06U-01	BRCA	Tumor	6.20556
TCGA-A8-A07R-01	BRCA	Tumor	5.34237
TCGA-A8-A081-01	BRCA	Tumor	5.64156
TCGA-A8-A0A9-01	BRCA	Tumor	6.47074
TCGA-AR-A1AP-01	BRCA	Tumor	5.54383
TCGA-BH-A1F0-01	BRCA	Tumor	5.60678
TCGA-BH-A204-01	BRCA	Tumor	4.93403
TCGA-BH-A42U-01	BRCA	Tumor	6.14462
TCGA-C8-A12K-01	BRCA	Tumor	6.81635
TCGA-D8-A145-01	BRCA	Tumor	5.96368
TCGA-D8-A1JN-01	BRCA	Tumor	6.0509
TCGA-D8-A1X6-01	BRCA	Tumor	6.47934
TCGA-D8-A1Y1-01	BRCA	Tumor	5.67469
TCGA-E2-A1IH-01	BRCA	Tumor	5.29898
TCGA-EW-A1IW-01	BRCA	Tumor	5.62559
TCGA-OL-A66J-01	BRCA	Tumor	5.85001
TCGA-A2-A0EU-01	BRCA	Tumor	6.33911
TCGA-A7-A0CH-01	BRCA	Tumor	6.18426
TCGA-A7-A13G-01	BRCA	Tumor	4.77873
TCGA-A7-A3RF-01	BRCA	Tumor	5.93731
TCGA-A8-A09G-01	BRCA	Tumor	5.05958
TCGA-AC-A2FG-01	BRCA	Tumor	6.11978
TCGA-AC-A3EH-01	BRCA	Tumor	6.25243
TCGA-AC-A3QP-01	BRCA	Tumor	6.12924
TCGA-AC-A62Y-01	BRCA	Tumor	6.35314
TCGA-AN-A0AJ-01	BRCA	Tumor	5.22992
TCGA-BH-A0E7-01	BRCA	Tumor	6.45779
TCGA-BH-A18S-01	BRCA	Tumor	5.95118
TCGA-BH-A1EY-01	BRCA	Tumor	5.34871
TCGA-D8-A1JF-01	BRCA	Tumor	3.83091
TCGA-D8-A73W-01	BRCA	Tumor	5.88755
TCGA-E2-A105-01	BRCA	Tumor	5.97549
TCGA-E2-A14P-01	BRCA	Tumor	4.42825
TCGA-LD-A74U-01	BRCA	Tumor	5.68175
TCGA-A7-A0CG-01	BRCA	Tumor	5.6253
TCGA-AC-A2BK-01	BRCA	Tumor	6.37438
TCGA-AO-A1KT-01	BRCA	Tumor	4.98272
TCGA-BH-A0BV-01	BRCA	Tumor	5.68627
TCGA-BH-A0DO-01	BRCA	Tumor	6.0063
TCGA-BH-A0HI-01	BRCA	Tumor	5.83035
TCGA-BH-A1EN-01	BRCA	Tumor	5.32521
TCGA-BH-A1FC-01	BRCA	Tumor	6.33951
TCGA-BH-A203-01	BRCA	Tumor	4.54902
TCGA-C8-A12Q-01	BRCA	Tumor	6.46155
TCGA-E2-A1IL-01	BRCA	Tumor	6.52751
TCGA-E2-A2P5-01	BRCA	Tumor	6.10933
TCGA-E9-A3Q9-01	BRCA	Tumor	5.06482
TCGA-A2-A4S0-01	BRCA	Tumor	5.82525
TCGA-A8-A06X-01	BRCA	Tumor	6.94941
TCGA-AO-A1KP-01	BRCA	Tumor	4.86444
TCGA-BH-A0HF-01	BRCA	Tumor	5.31692
TCGA-BH-A0W5-01	BRCA	Tumor	5.50529
TCGA-BH-A209-01	BRCA	Tumor	6.16937
TCGA-D8-A1J8-01	BRCA	Tumor	4.80066
TCGA-D8-A1JS-01	BRCA	Tumor	6.39938
TCGA-E2-A2P6-01	BRCA	Tumor	6.59815
TCGA-EW-A1P5-01	BRCA	Tumor	6.36509
TCGA-LL-A6FQ-01	BRCA	Tumor	6.98234
TCGA-WT-AB44-01	BRCA	Tumor	6.13377
TCGA-A2-A0D1-01	BRCA	Tumor	5.28729
TCGA-A8-A07W-01	BRCA	Tumor	5.40942
TCGA-A8-A08Z-01	BRCA	Tumor	5.59718
TCGA-A8-A099-01	BRCA	Tumor	6.19215
TCGA-AC-A23G-01	BRCA	Tumor	5.85826
TCGA-AC-A2QI-01	BRCA	Tumor	6.25835
TCGA-AC-A5EH-01	BRCA	Tumor	5.96673
TCGA-AN-A0AK-01	BRCA	Tumor	6.03229
TCGA-B6-A40B-01	BRCA	Tumor	6.15526
TCGA-BH-A0BP-01	BRCA	Tumor	6.09001
TCGA-D8-A1XJ-01	BRCA	Tumor	5.39643
TCGA-E2-A14O-01	BRCA	Tumor	5.88657
TCGA-E2-A15G-01	BRCA	Tumor	6.34573
TCGA-A8-A06T-01	BRCA	Tumor	6.18623
TCGA-A8-A094-01	BRCA	Tumor	5.71834
TCGA-A8-A09M-01	BRCA	Tumor	6.26289
TCGA-AC-A3TN-01	BRCA	Tumor	6.67626
TCGA-AC-A8OR-01	BRCA	Tumor	5.82397
TCGA-AO-A12G-01	BRCA	Tumor	5.25855
TCGA-B6-A0IM-01	BRCA	Tumor	5.90427
TCGA-BH-A42T-01	BRCA	Tumor	6.3894
TCGA-D8-A27G-01	BRCA	Tumor	5.66273
TCGA-E9-A1ND-01	BRCA	Tumor	5.72736
TCGA-EW-A423-01	BRCA	Tumor	6.93146
TCGA-OL-A66P-01	BRCA	Tumor	5.43891
TCGA-V7-A7HQ-01	BRCA	Tumor	6.5464
TCGA-A2-A1FV-01	BRCA	Tumor	4.19691
TCGA-A8-A090-01	BRCA	Tumor	6.20102
TCGA-AC-A3YI-01	BRCA	Tumor	5.42358
TCGA-AC-A5XS-01	BRCA	Tumor	6.03938
TCGA-AC-A5XU-01	BRCA	Tumor	6.31235
TCGA-AN-A03X-01	BRCA	Tumor	5.70568
TCGA-B6-A0IP-01	BRCA	Tumor	6.11997
TCGA-C8-A1HM-01	BRCA	Tumor	5.53913
TCGA-D8-A142-01	BRCA	Tumor	4.73602
TCGA-D8-A1XY-01	BRCA	Tumor	5.67499
TCGA-E2-A14U-01	BRCA	Tumor	5.81248
TCGA-E2-A1B4-01	BRCA	Tumor	6.53493
TCGA-E2-A1IF-01	BRCA	Tumor	6.4057
TCGA-E9-A1RE-01	BRCA	Tumor	5.77663
TCGA-E9-A22A-01	BRCA	Tumor	6.12865
TCGA-OL-A66H-01	BRCA	Tumor	6.14077
TCGA-A2-A0CS-01	BRCA	Tumor	6.04194
TCGA-A2-A0CU-01	BRCA	Tumor	6.1737
TCGA-A2-A0EM-01	BRCA	Tumor	5.88922
TCGA-A8-A07S-01	BRCA	Tumor	5.86917
TCGA-A8-A096-01	BRCA	Tumor	5.86347
TCGA-A8-A09E-01	BRCA	Tumor	6.52187
TCGA-A8-A0A4-01	BRCA	Tumor	5.83871
TCGA-AC-A6IW-01	BRCA	Tumor	6.56075
TCGA-AR-A0U0-01	BRCA	Tumor	5.77192
TCGA-B6-A0I1-01	BRCA	Tumor	6.62963
TCGA-B6-A0RP-01	BRCA	Tumor	6.03121
TCGA-BH-A0BG-01	BRCA	Tumor	5.79411
TCGA-BH-A1FR-01	BRCA	Tumor	5.82505
TCGA-D8-A1JP-01	BRCA	Tumor	5.53326
TCGA-E2-A1LL-01	BRCA	Tumor	6.00423
TCGA-LD-A9QF-01	BRCA	Tumor	5.42455
TCGA-LQ-A4E4-01	BRCA	Tumor	6.07317
TCGA-UL-AAZ6-01	BRCA	Tumor	6.48063
TCGA-A7-A26H-01	BRCA	Tumor	5.60228
TCGA-AC-A62X-01	BRCA	Tumor	6.01142
TCGA-AC-A8OP-01	BRCA	Tumor	6.28411
TCGA-AC-A8OQ-01	BRCA	Tumor	4.65709
TCGA-AO-A125-01	BRCA	Tumor	6.02372
TCGA-BH-A0EA-01	BRCA	Tumor	5.97726
TCGA-BH-A18U-01	BRCA	Tumor	4.81918
TCGA-D8-A1JL-01	BRCA	Tumor	5.38784
TCGA-D8-A27H-01	BRCA	Tumor	6.35788
TCGA-E2-A572-01	BRCA	Tumor	7.42024
TCGA-E9-A2JS-01	BRCA	Tumor	5.62324
TCGA-GM-A3NY-01	BRCA	Tumor	6.39987
TCGA-OL-A66K-01	BRCA	Tumor	6.3239
TCGA-PE-A5DC-01	BRCA	Tumor	6.25036
TCGA-A2-A0CT-01	BRCA	Tumor	6.42764
TCGA-A2-A1G4-01	BRCA	Tumor	4.38746
TCGA-A7-A3IY-01	BRCA	Tumor	5.06268
TCGA-A8-A08S-01	BRCA	Tumor	5.93849
TCGA-AC-A8OS-01	BRCA	Tumor	5.26936
TCGA-AN-A0FD-01	BRCA	Tumor	6.11711
TCGA-AO-A0J7-01	BRCA	Tumor	6.31561
TCGA-B6-A0RO-01	BRCA	Tumor	5.28612
TCGA-BH-A0BW-01	BRCA	Tumor	5.55215
TCGA-BH-A0DS-01	BRCA	Tumor	5.99439
TCGA-D8-A1Y2-01	BRCA	Tumor	6.21178
TCGA-E2-A1IK-01	BRCA	Tumor	5.79568
TCGA-E2-A1LE-01	BRCA	Tumor	6.30939
TCGA-E9-A1NH-01	BRCA	Tumor	6.16246
TCGA-E9-A22B-01	BRCA	Tumor	6.22519
TCGA-E9-A295-01	BRCA	Tumor	6.07021
TCGA-OL-A5D6-01	BRCA	Tumor	5.49668
TCGA-OL-A66L-01	BRCA	Tumor	6.63745
TCGA-S3-A6ZG-01	BRCA	Tumor	6.57163
TCGA-A1-A0SB-01	BRCA	Tumor	5.22652
TCGA-A2-A0EN-01	BRCA	Tumor	5.62383
TCGA-A2-A259-01	BRCA	Tumor	5.41889
TCGA-A7-A425-01	BRCA	Tumor	6.44563
TCGA-A8-A08P-01	BRCA	Tumor	5.50049
TCGA-A8-A09W-01	BRCA	Tumor	5.07083
TCGA-AN-A0AS-01	BRCA	Tumor	5.34373
TCGA-AQ-A0Y5-01	BRCA	Tumor	5.73737
TCGA-AR-A1AK-01	BRCA	Tumor	5.99823
TCGA-AR-A2LL-01	BRCA	Tumor	5.90997
TCGA-BH-A18T-01	BRCA	Tumor	6.11603
TCGA-C8-A12M-01	BRCA	Tumor	5.55489
TCGA-D8-A1JT-01	BRCA	Tumor	3.64497
TCGA-E9-A1N3-01	BRCA	Tumor	5.80914
TCGA-E9-A1R3-01	BRCA	Tumor	5.63196
TCGA-EW-A1J6-01	BRCA	Tumor	5.31468
TCGA-EW-A1PB-01	BRCA	Tumor	6.96449
TCGA-LL-A7T0-01	BRCA	Tumor	6.01437
TCGA-OL-A5D7-01	BRCA	Tumor	5.83261
TCGA-A8-A06R-01	BRCA	Tumor	5.14366
TCGA-A8-A079-01	BRCA	Tumor	5.89502
TCGA-A8-A07B-01	BRCA	Tumor	4.69879
TCGA-A8-A07I-01	BRCA	Tumor	6.15546
TCGA-A8-A09C-01	BRCA	Tumor	5.86416
TCGA-AN-A0XP-01	BRCA	Tumor	6.02963
TCGA-AO-A03O-01	BRCA	Tumor	5.43227
TCGA-AO-A12H-01	BRCA	Tumor	6.83101
TCGA-AO-A1KS-01	BRCA	Tumor	4.25323
TCGA-AR-A2LE-01	BRCA	Tumor	5.29577
TCGA-BH-A0E6-01	BRCA	Tumor	5.73629
TCGA-BH-A0EB-01	BRCA	Tumor	5.87998
TCGA-BH-A0H0-01	BRCA	Tumor	5.46598
TCGA-BH-A0H9-01	BRCA	Tumor	5.73472
TCGA-BH-A1FL-01	BRCA	Tumor	6.52513
TCGA-D8-A1XQ-01	BRCA	Tumor	5.05444
TCGA-E2-A56Z-01	BRCA	Tumor	6.52652
TCGA-E2-A576-01	BRCA	Tumor	6.48607
TCGA-E9-A24A-01	BRCA	Tumor	5.86691
TCGA-GM-A2D9-01	BRCA	Tumor	6.09908
TCGA-LL-A9Q3-01	BRCA	Tumor	6.55046
TCGA-A7-A6VX-01	BRCA	Tumor	5.97549
TCGA-A8-A07P-01	BRCA	Tumor	5.96762
TCGA-A8-A09K-01	BRCA	Tumor	6.43061
TCGA-A8-A09T-01	BRCA	Tumor	6.22302
TCGA-AC-A3OD-01	BRCA	Tumor	3.94484
TCGA-AN-A046-01	BRCA	Tumor	5.55831
TCGA-AN-A0XN-01	BRCA	Tumor	5.05706
TCGA-AO-A0JF-01	BRCA	Tumor	5.73502
TCGA-AR-A0TR-01	BRCA	Tumor	6.10144
TCGA-AR-A5QN-01	BRCA	Tumor	5.78262
TCGA-AR-A5QQ-01	BRCA	Tumor	5.12763
TCGA-B6-A0RQ-01	BRCA	Tumor	5.66989
TCGA-B6-A1KF-01	BRCA	Tumor	4.97497
TCGA-BH-A0EE-01	BRCA	Tumor	6.53166
TCGA-BH-A1EO-01	BRCA	Tumor	5.4479
TCGA-BH-A1FD-01	BRCA	Tumor	5.37613
TCGA-C8-A3M8-01	BRCA	Tumor	6.41568
TCGA-D8-A4Z1-01	BRCA	Tumor	5.6496
TCGA-E2-A154-01	BRCA	Tumor	5.74277
TCGA-E9-A1RF-01	BRCA	Tumor	5.62589
TCGA-EW-A1P1-01	BRCA	Tumor	5.37993
TCGA-XX-A89A-01	BRCA	Tumor	5.64186
TCGA-A1-A0SO-01	BRCA	Tumor	6.00423
TCGA-A2-A0CW-01	BRCA	Tumor	5.47898
TCGA-A2-A0YF-01	BRCA	Tumor	5.34871
TCGA-A2-A0YM-01	BRCA	Tumor	5.73011
TCGA-A2-A4RX-01	BRCA	Tumor	5.65136
TCGA-A8-A083-01	BRCA	Tumor	6.63864
TCGA-AN-A0FW-01	BRCA	Tumor	6.27029
TCGA-AN-A0XV-01	BRCA	Tumor	5.56987
TCGA-AO-A0J3-01	BRCA	Tumor	5.97293
TCGA-B6-A0WV-01	BRCA	Tumor	5.5589
TCGA-B6-A1KC-01	BRCA	Tumor	5.46334
TCGA-BH-A0GY-01	BRCA	Tumor	4.85054
TCGA-BH-A0HN-01	BRCA	Tumor	6.69458
TCGA-BH-A1EX-01	BRCA	Tumor	4.92127
TCGA-C8-A12L-01	BRCA	Tumor	6.63062
TCGA-E2-A10B-01	BRCA	Tumor	6.45482
TCGA-E9-A1RD-01	BRCA	Tumor	5.92502
TCGA-GM-A4E0-01	BRCA	Tumor	5.53727
TCGA-LL-A73Y-01	BRCA	Tumor	5.55088
TCGA-OL-A97C-01	BRCA	Tumor	5.57926
TCGA-S3-AA11-01	BRCA	Tumor	5.85895
TCGA-A2-A04N-01	BRCA	Tumor	6.19945
TCGA-A2-A0SU-01	BRCA	Tumor	6.28017
TCGA-A2-A0T2-01	BRCA	Tumor	5.6999
TCGA-A2-A25F-01	BRCA	Tumor	5.24871
TCGA-A2-A4S1-01	BRCA	Tumor	6.44148
TCGA-A7-A0CD-01	BRCA	Tumor	6.11288
TCGA-A8-A06N-01	BRCA	Tumor	6.0579
TCGA-A8-A06Y-01	BRCA	Tumor	6.02658
TCGA-A8-A076-01	BRCA	Tumor	5.4226
TCGA-A8-A07U-01	BRCA	Tumor	5.23917
TCGA-A8-A08H-01	BRCA	Tumor	5.67077
TCGA-A8-A0A2-01	BRCA	Tumor	5.89847
TCGA-AC-A3W7-01	BRCA	Tumor	6.26151
TCGA-AC-A3YJ-01	BRCA	Tumor	6.43248
TCGA-AN-A03Y-01	BRCA	Tumor	6.03298
TCGA-AR-A0TV-01	BRCA	Tumor	6.47282
TCGA-B6-A0IO-01	BRCA	Tumor	6.17617
TCGA-BH-A0B1-01	BRCA	Tumor	5.32267
TCGA-BH-A1FJ-01	BRCA	Tumor	5.84775
TCGA-D8-A1X9-01	BRCA	Tumor	6.02392
TCGA-D8-A27E-01	BRCA	Tumor	5.80629
TCGA-E2-A15M-01	BRCA	Tumor	6.203
TCGA-E9-A1R4-01	BRCA	Tumor	6.01102
TCGA-EW-A1PC-01	BRCA	Tumor	5.37749
TCGA-OL-A5S0-01	BRCA	Tumor	5.6011
TCGA-W8-A86G-01	BRCA	Tumor	6.29715
TCGA-A7-A26I-01	BRCA	Tumor	3.19973
TCGA-A8-A07F-01	BRCA	Tumor	5.9812
TCGA-A8-A07G-01	BRCA	Tumor	5.7621
TCGA-A8-A08C-01	BRCA	Tumor	5.96831
TCGA-A8-A097-01	BRCA	Tumor	5.7895
TCGA-AC-A2FB-01	BRCA	Tumor	5.39126
TCGA-AC-A2FO-01	BRCA	Tumor	6.03889
TCGA-AC-A3W5-01	BRCA	Tumor	5.6545
TCGA-AR-A1AW-01	BRCA	Tumor	5.42328
TCGA-AR-A1AY-01	BRCA	Tumor	6.36015
TCGA-AR-A24H-01	BRCA	Tumor	5.09509
TCGA-AR-A2LN-01	BRCA	Tumor	6.05957
TCGA-BH-A0H7-01	BRCA	Tumor	5.59366
TCGA-BH-A0HP-01	BRCA	Tumor	5.89965
TCGA-C8-A133-01	BRCA	Tumor	6.17893
TCGA-D8-A1Y0-01	BRCA	Tumor	5.62589
TCGA-E2-A14S-01	BRCA	Tumor	5.926
TCGA-E2-A15L-01	BRCA	Tumor	5.47869
TCGA-E2-A15T-01	BRCA	Tumor	6.16148
TCGA-E9-A5FL-01	BRCA	Tumor	6.21434
TCGA-GM-A5PX-01	BRCA	Tumor	6.49477
TCGA-S3-AA10-01	BRCA	Tumor	5.72197
TCGA-A2-A0EQ-01	BRCA	Tumor	5.54598
TCGA-A8-A08T-01	BRCA	Tumor	5.68793
TCGA-A8-A0A6-01	BRCA	Tumor	5.44292
TCGA-AO-A0JC-01	BRCA	Tumor	5.25056
TCGA-AR-A0TX-01	BRCA	Tumor	5.45552
TCGA-AR-A1AX-01	BRCA	Tumor	6.14363
TCGA-B6-A0IB-01	BRCA	Tumor	5.64186
TCGA-BH-A0B8-01	BRCA	Tumor	5.71785
TCGA-BH-A0DL-01	BRCA	Tumor	6.23378
TCGA-BH-A201-01	BRCA	Tumor	5.49316
TCGA-C8-A135-01	BRCA	Tumor	4.07467
TCGA-D8-A1XA-01	BRCA	Tumor	5.89237
TCGA-D8-A27P-01	BRCA	Tumor	5.9809
TCGA-E2-A109-01	BRCA	Tumor	6.40906
TCGA-E2-A10E-01	BRCA	Tumor	5.79676
TCGA-E2-A14Z-01	BRCA	Tumor	5.74895
TCGA-E2-A15F-01	BRCA	Tumor	5.80452
TCGA-E2-A15R-01	BRCA	Tumor	5.57535
TCGA-E9-A1R7-01	BRCA	Tumor	6.56678
TCGA-EW-A1P6-01	BRCA	Tumor	5.96211
TCGA-LL-A5YL-01	BRCA	Tumor	6.3484
TCGA-PE-A5DD-01	BRCA	Tumor	6.40787
TCGA-S3-A6ZF-01	BRCA	Tumor	5.23031
TCGA-S3-AA17-01	BRCA	Tumor	5.05269
TCGA-5L-AAT1-01	BRCA	Tumor	6.18268
TCGA-A2-A0CY-01	BRCA	Tumor	7.11166
TCGA-A2-A0ER-01	BRCA	Tumor	5.64441
TCGA-A2-A0SV-01	BRCA	Tumor	6.16108
TCGA-A2-A0YD-01	BRCA	Tumor	5.6645
TCGA-A2-A0YG-01	BRCA	Tumor	5.72599
TCGA-A2-A1FZ-01	BRCA	Tumor	6.18426
TCGA-A7-A0DC-01	BRCA	Tumor	5.10655
TCGA-A7-A3J1-01	BRCA	Tumor	6.15457
TCGA-A8-A06P-01	BRCA	Tumor	5.7674
TCGA-A8-A06Q-01	BRCA	Tumor	4.72024
TCGA-AC-A4ZE-01	BRCA	Tumor	5.95423
TCGA-AN-A0FT-01	BRCA	Tumor	5.94459
TCGA-AN-A0XS-01	BRCA	Tumor	5.95276
TCGA-AO-A12B-01	BRCA	Tumor	6.42764
TCGA-B6-A0IK-01	BRCA	Tumor	5.84293
TCGA-B6-A1KI-01	BRCA	Tumor	5.7306
TCGA-BH-A0DH-01	BRCA	Tumor	5.98395
TCGA-BH-A0DI-01	BRCA	Tumor	5.96299
TCGA-BH-A18H-01	BRCA	Tumor	5.80295
TCGA-BH-A5J0-01	BRCA	Tumor	6.64745
TCGA-C8-A274-01	BRCA	Tumor	5.37925
TCGA-E2-A1AZ-01	BRCA	Tumor	4.67524
TCGA-E2-A1BC-01	BRCA	Tumor	6.42428
TCGA-E9-A1R5-01	BRCA	Tumor	5.87232
TCGA-E9-A1R6-01	BRCA	Tumor	6.25894
TCGA-E9-A1RH-01	BRCA	Tumor	6.04194
TCGA-E9-A2JT-01	BRCA	Tumor	5.40121
TCGA-E9-A54Y-01	BRCA	Tumor	6.3245
TCGA-E9-A5UP-01	BRCA	Tumor	6.31176
TCGA-EW-A1OY-01	BRCA	Tumor	6.17617
TCGA-GI-A2C8-01	BRCA	Tumor	5.73718
TCGA-GM-A3NW-01	BRCA	Tumor	5.53571
TCGA-GM-A5PV-01	BRCA	Tumor	6.31087
TCGA-OL-A5RU-01	BRCA	Tumor	5.74984
TCGA-S3-AA0Z-01	BRCA	Tumor	6.08489
TCGA-UU-A93S-01	BRCA	Tumor	6.29645
TCGA-3C-AALJ-01	BRCA	Tumor	5.97687
TCGA-A2-A04T-01	BRCA	Tumor	5.38989
TCGA-A2-A0CQ-01	BRCA	Tumor	6.55857
TCGA-A2-A0EY-01	BRCA	Tumor	5.77457
TCGA-A2-A0ST-01	BRCA	Tumor	4.99996
TCGA-A2-A0SY-01	BRCA	Tumor	5.19023
TCGA-A2-A0T4-01	BRCA	Tumor	6.05445
TCGA-A2-A0YI-01	BRCA	Tumor	5.25592
TCGA-A2-A1FW-01	BRCA	Tumor	6.15665
TCGA-A2-A3XS-01	BRCA	Tumor	5.48123
TCGA-A2-A4S2-01	BRCA	Tumor	6.32805
TCGA-A7-A0DA-01	BRCA	Tumor	5.63745
TCGA-A7-A3IZ-01	BRCA	Tumor	5.65048
TCGA-A7-A3J0-01	BRCA	Tumor	6.29448
TCGA-A7-A4SC-01	BRCA	Tumor	5.3611
TCGA-A7-A5ZV-01	BRCA	Tumor	6.01014
TCGA-A8-A09X-01	BRCA	Tumor	4.59817
TCGA-AC-A23C-01	BRCA	Tumor	5.61854
TCGA-AC-A2FE-01	BRCA	Tumor	5.64499
TCGA-AN-A049-01	BRCA	Tumor	6.11307
TCGA-AN-A0AT-01	BRCA	Tumor	6.40066
TCGA-AN-A0FL-01	BRCA	Tumor	6.02924
TCGA-AR-A1AT-01	BRCA	Tumor	4.8943
TCGA-AR-A255-01	BRCA	Tumor	5.57075
TCGA-AR-A2LK-01	BRCA	Tumor	5.39819
TCGA-AR-A5QM-01	BRCA	Tumor	5.78891
TCGA-B6-A0I9-01	BRCA	Tumor	5.61207
TCGA-B6-A0X4-01	BRCA	Tumor	5.58974
TCGA-B6-A0X7-01	BRCA	Tumor	6.00699
TCGA-B6-A2IU-01	BRCA	Tumor	6.37971
TCGA-BH-A0C0-01	BRCA	Tumor	6.0509
TCGA-BH-A0DE-01	BRCA	Tumor	6.25529
TCGA-BH-A0DX-01	BRCA	Tumor	5.66842
TCGA-BH-A0GZ-01	BRCA	Tumor	6.52325
TCGA-BH-A0HW-01	BRCA	Tumor	6.3243
TCGA-BH-A1F5-01	BRCA	Tumor	4.16431
TCGA-C8-A12X-01	BRCA	Tumor	5.42426
TCGA-D8-A140-01	BRCA	Tumor	5.76475
TCGA-D8-A1JE-01	BRCA	Tumor	5.32628
TCGA-D8-A1JG-01	BRCA	Tumor	5.21688
TCGA-D8-A1X8-01	BRCA	Tumor	6.03603
TCGA-D8-A1XB-01	BRCA	Tumor	6.15221
TCGA-D8-A27V-01	BRCA	Tumor	5.81916
TCGA-E2-A14R-01	BRCA	Tumor	6.73985
TCGA-E9-A1NG-01	BRCA	Tumor	5.27949
TCGA-E9-A1RG-01	BRCA	Tumor	6.14708
TCGA-EW-A6SB-01	BRCA	Tumor	4.63164
TCGA-GM-A2DB-01	BRCA	Tumor	5.48964
TCGA-LL-A441-01	BRCA	Tumor	5.31253
TCGA-A1-A0SG-01	BRCA	Tumor	6.17114
TCGA-A2-A0YK-01	BRCA	Tumor	5.31214
TCGA-A2-A1FX-01	BRCA	Tumor	5.95443
TCGA-A7-A13H-01	BRCA	Tumor	6.08982
TCGA-A8-A091-01	BRCA	Tumor	5.56135
TCGA-A8-A093-01	BRCA	Tumor	6.60716
TCGA-AN-A0FN-01	BRCA	Tumor	6.20458
TCGA-AN-A0XL-01	BRCA	Tumor	5.89581
TCGA-AO-A0J6-01	BRCA	Tumor	5.99862
TCGA-AO-A0J8-01	BRCA	Tumor	6.26299
TCGA-AO-A0J9-01	BRCA	Tumor	5.62265
TCGA-AO-A128-01	BRCA	Tumor	6.30889
TCGA-AQ-A04H-01	BRCA	Tumor	6.04893
TCGA-AR-A24S-01	BRCA	Tumor	6.38525
TCGA-B6-A0RE-01	BRCA	Tumor	6.00541
TCGA-B6-A0WT-01	BRCA	Tumor	6.00226
TCGA-B6-A0X5-01	BRCA	Tumor	5.90977
TCGA-BH-A0C1-01	BRCA	Tumor	5.52827
TCGA-BH-A6R9-01	BRCA	Tumor	5.79912
TCGA-C8-A278-01	BRCA	Tumor	4.88019
TCGA-D8-A1XT-01	BRCA	Tumor	5.12685
TCGA-D8-A1Y3-01	BRCA	Tumor	5.70402
TCGA-E2-A156-01	BRCA	Tumor	6.28471
TCGA-E2-A15C-01	BRCA	Tumor	5.4396
TCGA-E2-A15P-01	BRCA	Tumor	6.12766
TCGA-E2-A1IE-01	BRCA	Tumor	6.20241
TCGA-E9-A1NC-01	BRCA	Tumor	6.05465
TCGA-E9-A1QZ-01	BRCA	Tumor	5.6058
TCGA-EW-A1J3-01	BRCA	Tumor	4.19142
TCGA-EW-A3U0-01	BRCA	Tumor	5.25397
TCGA-LL-A440-01	BRCA	Tumor	5.58406
TCGA-LL-A740-01	BRCA	Tumor	5.35047
TCGA-LL-A8F5-01	BRCA	Tumor	6.16789
TCGA-OL-A5DA-01	BRCA	Tumor	6.14915
TCGA-Z7-A8R5-01	BRCA	Tumor	6.20319
TCGA-A2-A0CK-01	BRCA	Tumor	6.42912
TCGA-A2-A0CP-01	BRCA	Tumor	5.64098
TCGA-A2-A0D0-01	BRCA	Tumor	6.87632
TCGA-A8-A06O-01	BRCA	Tumor	5.83546
TCGA-AR-A1AL-01	BRCA	Tumor	5.69597
TCGA-B6-A0RL-01	BRCA	Tumor	5.78056
TCGA-B6-A0RN-01	BRCA	Tumor	6.06755
TCGA-BH-A0BC-01	BRCA	Tumor	5.49316
TCGA-BH-A0DP-01	BRCA	Tumor	5.92482
TCGA-BH-A0HY-01	BRCA	Tumor	4.90783
TCGA-BH-A18P-01	BRCA	Tumor	6.40056
TCGA-BH-A1FB-01	BRCA	Tumor	5.38198
TCGA-BH-A202-01	BRCA	Tumor	5.28797
TCGA-C8-A3M7-01	BRCA	Tumor	5.72982
TCGA-D8-A1JA-01	BRCA	Tumor	4.48542
TCGA-E2-A1IN-01	BRCA	Tumor	5.55646
TCGA-E2-A1IU-01	BRCA	Tumor	5.78891
TCGA-E9-A1NF-01	BRCA	Tumor	6.64042
TCGA-E9-A5FK-01	BRCA	Tumor	6.88792
TCGA-EW-A3E8-01	BRCA	Tumor	5.61295
TCGA-EW-A6SC-01	BRCA	Tumor	5.8617
TCGA-A1-A0SD-01	BRCA	Tumor	5.74473
TCGA-A2-A0T0-01	BRCA	Tumor	5.95118
TCGA-A2-A0YC-01	BRCA	Tumor	6.06657
TCGA-A2-A4S3-01	BRCA	Tumor	5.6946
TCGA-A8-A086-01	BRCA	Tumor	5.85551
TCGA-A8-A08F-01	BRCA	Tumor	6.4655
TCGA-AN-A0FJ-01	BRCA	Tumor	5.36637
TCGA-AN-A0XO-01	BRCA	Tumor	5.89994
TCGA-AO-A03N-01	BRCA	Tumor	5.32374
TCGA-AO-A0JD-01	BRCA	Tumor	5.9809
TCGA-AO-A0JL-01	BRCA	Tumor	5.84627
TCGA-AR-A0U3-01	BRCA	Tumor	4.72842
TCGA-AR-A2LQ-01	BRCA	Tumor	5.55734
TCGA-BH-A0BR-01	BRCA	Tumor	5.59366
TCGA-BH-A0BZ-01	BRCA	Tumor	6.32568
TCGA-BH-A0RX-01	BRCA	Tumor	5.5868
TCGA-C8-A1HE-01	BRCA	Tumor	5.94951
TCGA-C8-A26Z-01	BRCA	Tumor	4.75701
TCGA-C8-A8HP-01	BRCA	Tumor	5.07122
TCGA-D8-A1JC-01	BRCA	Tumor	5.14366
TCGA-D8-A1JM-01	BRCA	Tumor	6.24414
TCGA-D8-A27M-01	BRCA	Tumor	5.42192
TCGA-E2-A1LA-01	BRCA	Tumor	6.44079
TCGA-E2-A1LH-01	BRCA	Tumor	5.58582
TCGA-E9-A247-01	BRCA	Tumor	6.01772
TCGA-EW-A1J5-01	BRCA	Tumor	5.30961
TCGA-EW-A1P7-01	BRCA	Tumor	5.52015
TCGA-EW-A1PA-01	BRCA	Tumor	5.49766
TCGA-EW-A2FR-01	BRCA	Tumor	5.26712
TCGA-OK-A5Q2-01	BRCA	Tumor	5.80963
TCGA-OL-A66N-01	BRCA	Tumor	6.24582
TCGA-A2-A0ET-01	BRCA	Tumor	6.40313
TCGA-A8-A07L-01	BRCA	Tumor	5.61677
TCGA-A8-A082-01	BRCA	Tumor	5.54716
TCGA-A8-A09B-01	BRCA	Tumor	6.16513
TCGA-AC-A2QH-01	BRCA	Tumor	3.97417
TCGA-AN-A04D-01	BRCA	Tumor	6.71053
TCGA-AN-A0FV-01	BRCA	Tumor	5.25514
TCGA-AR-A250-01	BRCA	Tumor	5.70353
TCGA-B6-A0WS-01	BRCA	Tumor	5.99389
TCGA-B6-A0WW-01	BRCA	Tumor	5.72442
TCGA-BH-A0W3-01	BRCA	Tumor	6.41114
TCGA-BH-A8FZ-01	BRCA	Tumor	5.625
TCGA-C8-A12N-01	BRCA	Tumor	6.12076
TCGA-C8-A26W-01	BRCA	Tumor	6.13377
TCGA-C8-A26X-01	BRCA	Tumor	5.47312
TCGA-D8-A27I-01	BRCA	Tumor	5.8848
TCGA-E2-A155-01	BRCA	Tumor	5.91213
TCGA-E2-A15K-01	BRCA	Tumor	6.25302
TCGA-E9-A1N9-01	BRCA	Tumor	7.4434
TCGA-E9-A1NA-01	BRCA	Tumor	7.06997
TCGA-E9-A1R0-01	BRCA	Tumor	6.34059
TCGA-E9-A228-01	BRCA	Tumor	5.65911
TCGA-EW-A1OW-01	BRCA	Tumor	5.58739
TCGA-EW-A1P8-01	BRCA	Tumor	5.7098
TCGA-GI-A2C9-01	BRCA	Tumor	5.9023
TCGA-GM-A2DH-01	BRCA	Tumor	6.04726
TCGA-GM-A2DK-01	BRCA	Tumor	6.20418
TCGA-GM-A2DN-01	BRCA	Tumor	5.65019
TCGA-A2-A3Y0-01	BRCA	Tumor	6.4573
TCGA-A7-A0CE-01	BRCA	Tumor	6.40866
TCGA-A7-A0CJ-01	BRCA	Tumor	6.15586
TCGA-A8-A07C-01	BRCA	Tumor	5.96398
TCGA-A8-A09N-01	BRCA	Tumor	5.39545
TCGA-A8-A0A7-01	BRCA	Tumor	5.06909
TCGA-AO-A03R-01	BRCA	Tumor	6.03229
TCGA-AR-A24Z-01	BRCA	Tumor	5.54354
TCGA-B6-A0RM-01	BRCA	Tumor	5.84676
TCGA-B6-A1KN-01	BRCA	Tumor	4.72082
TCGA-D8-A146-01	BRCA	Tumor	6.09238
TCGA-D8-A1XM-01	BRCA	Tumor	5.98189
TCGA-E2-A1IJ-01	BRCA	Tumor	5.91961
TCGA-E2-A1LI-01	BRCA	Tumor	5.1048
TCGA-GM-A2DC-01	BRCA	Tumor	6.13712
TCGA-GM-A2DM-01	BRCA	Tumor	5.93426
TCGA-OL-A5RZ-01	BRCA	Tumor	5.63696
TCGA-A1-A0SE-01	BRCA	Tumor	5.76102
TCGA-A2-A0EP-01	BRCA	Tumor	5.56654
TCGA-A2-A0YT-01	BRCA	Tumor	5.87133
TCGA-A7-A4SB-01	BRCA	Tumor	5.78007
TCGA-AC-A7VC-01	BRCA	Tumor	5.57799
TCGA-AN-A0AM-01	BRCA	Tumor	5.72687
TCGA-AN-A0G0-01	BRCA	Tumor	5.40366
TCGA-AO-A0JI-01	BRCA	Tumor	5.52514
TCGA-BH-A0AW-01	BRCA	Tumor	5.25621
TCGA-BH-A0B0-01	BRCA	Tumor	5.97824
TCGA-BH-A0BF-01	BRCA	Tumor	5.52387
TCGA-BH-A0BT-01	BRCA	Tumor	6.49764
TCGA-BH-A0HL-01	BRCA	Tumor	6.06913
TCGA-BH-A0HQ-01	BRCA	Tumor	6.18662
TCGA-BH-A18J-01	BRCA	Tumor	6.19274
TCGA-BH-A18Q-01	BRCA	Tumor	6.1809
TCGA-C8-A132-01	BRCA	Tumor	5.17992
TCGA-C8-A1HN-01	BRCA	Tumor	6.00581
TCGA-C8-A275-01	BRCA	Tumor	5.48152
TCGA-D8-A1JH-01	BRCA	Tumor	6.03712
TCGA-D8-A1XO-01	BRCA	Tumor	5.95305
TCGA-D8-A1XR-01	BRCA	Tumor	6.22362
TCGA-D8-A1XU-01	BRCA	Tumor	5.72815
TCGA-D8-A3Z6-01	BRCA	Tumor	5.67244
TCGA-E2-A152-01	BRCA	Tumor	5.33739
TCGA-E9-A1RC-01	BRCA	Tumor	5.94715
TCGA-E9-A22E-01	BRCA	Tumor	6.4396
TCGA-EW-A1OV-01	BRCA	Tumor	5.29937
TCGA-EW-A1OZ-01	BRCA	Tumor	5.25699
TCGA-EW-A1PE-01	BRCA	Tumor	6.15803
TCGA-HN-A2NL-01	BRCA	Tumor	5.92079
TCGA-LL-A442-01	BRCA	Tumor	6.08174
TCGA-3C-AAAU-01	BRCA	Tumor	6.51613
TCGA-A2-A0T1-01	BRCA	Tumor	5.12394
TCGA-A2-A3KC-01	BRCA	Tumor	5.86042
TCGA-A7-A26F-01	BRCA	Tumor	3.59834
TCGA-AN-A0AR-01	BRCA	Tumor	6.25036
TCGA-AN-A0FS-01	BRCA	Tumor	6.24562
TCGA-AN-A0FY-01	BRCA	Tumor	6.55056
TCGA-AN-A0XR-01	BRCA	Tumor	6.47213
TCGA-AQ-A7U7-01	BRCA	Tumor	5.72521
TCGA-AR-A24W-01	BRCA	Tumor	5.48573
TCGA-AR-A2LH-01	BRCA	Tumor	5.59092
TCGA-B6-A408-01	BRCA	Tumor	5.87526
TCGA-BH-A0BS-01	BRCA	Tumor	5.62383
TCGA-BH-A0HB-01	BRCA	Tumor	6.10223
TCGA-BH-A1ET-01	BRCA	Tumor	5.91292
TCGA-C8-A12P-01	BRCA	Tumor	4.8022
TCGA-C8-A12V-01	BRCA	Tumor	6.22164
TCGA-D8-A1XK-01	BRCA	Tumor	5.58377
TCGA-D8-A27W-01	BRCA	Tumor	5.25962
TCGA-E2-A14X-01	BRCA	Tumor	5.69489
TCGA-EW-A1P0-01	BRCA	Tumor	6.00138
TCGA-LL-A73Z-01	BRCA	Tumor	5.67499
TCGA-WT-AB41-01	BRCA	Tumor	7.68253
TCGA-A1-A0SF-01	BRCA	Tumor	5.98937
TCGA-A1-A0SK-01	BRCA	Tumor	5.51321
TCGA-A2-A0CR-01	BRCA	Tumor	6.41519
TCGA-A2-A0EO-01	BRCA	Tumor	5.93426
TCGA-A7-A4SE-01	BRCA	Tumor	5.81071
TCGA-A7-A4SF-01	BRCA	Tumor	5.34266
TCGA-A8-A0AB-01	BRCA	Tumor	6.23861
TCGA-AC-A3QQ-01	BRCA	Tumor	4.75358
TCGA-AN-A0XT-01	BRCA	Tumor	5.94902
TCGA-AN-A0XU-01	BRCA	Tumor	6.47391
TCGA-AO-A03P-01	BRCA	Tumor	5.68568
TCGA-AO-A0JJ-01	BRCA	Tumor	5.85325
TCGA-AR-A0TY-01	BRCA	Tumor	6.31828
TCGA-AR-A0U4-01	BRCA	Tumor	4.88898
TCGA-AR-A1AS-01	BRCA	Tumor	5.6011
TCGA-AR-A24N-01	BRCA	Tumor	5.2716
TCGA-AR-A5QP-01	BRCA	Tumor	5.99891
TCGA-B6-A0X0-01	BRCA	Tumor	5.3611
TCGA-BH-A0BM-01	BRCA	Tumor	6.2028
TCGA-BH-A0BO-01	BRCA	Tumor	5.57652
TCGA-BH-A0DV-01	BRCA	Tumor	5.81454
TCGA-BH-A0HX-01	BRCA	Tumor	5.75199
TCGA-BH-A8G0-01	BRCA	Tumor	5.84421
TCGA-C8-A138-01	BRCA	Tumor	5.84951
TCGA-D8-A1JB-01	BRCA	Tumor	4.91073
TCGA-D8-A1JI-01	BRCA	Tumor	6.17637
TCGA-D8-A1JJ-01	BRCA	Tumor	5.69372
TCGA-D8-A3Z5-01	BRCA	Tumor	5.9026
TCGA-E2-A107-01	BRCA	Tumor	6.58093
TCGA-E2-A10C-01	BRCA	Tumor	6.1457
TCGA-E9-A244-01	BRCA	Tumor	5.42026
TCGA-GM-A2DO-01	BRCA	Tumor	5.73737
TCGA-LD-A7W6-01	BRCA	Tumor	5.92502
TCGA-PL-A8LV-01	BRCA	Tumor	4.89043
TCGA-A2-A04Y-01	BRCA	Tumor	5.99596
TCGA-A2-A0EW-01	BRCA	Tumor	5.93476
TCGA-A2-A0YH-01	BRCA	Tumor	5.28056
TCGA-A7-A2KD-01	BRCA	Tumor	5.12559
TCGA-A8-A08I-01	BRCA	Tumor	5.87753
TCGA-AO-A0JE-01	BRCA	Tumor	5.63108
TCGA-AR-A0TT-01	BRCA	Tumor	5.12967
TCGA-BH-A0B3-01	BRCA	Tumor	5.68224
TCGA-BH-A0E9-01	BRCA	Tumor	5.80688
TCGA-BH-A18I-01	BRCA	Tumor	5.67754
TCGA-BH-A1F2-01	BRCA	Tumor	4.28471
TCGA-BH-AB28-01	BRCA	Tumor	5.94558
TCGA-C8-A1HJ-01	BRCA	Tumor	4.22879
TCGA-C8-A1HK-01	BRCA	Tumor	3.9458
TCGA-C8-A8HQ-01	BRCA	Tumor	6.27168
TCGA-D8-A1XW-01	BRCA	Tumor	4.96393
TCGA-D8-A27T-01	BRCA	Tumor	5.89119
TCGA-D8-A73X-01	BRCA	Tumor	6.26694
TCGA-E2-A14V-01	BRCA	Tumor	5.49375
TCGA-E2-A1BD-01	BRCA	Tumor	6.57717
TCGA-EW-A1IZ-01	BRCA	Tumor	6.38199
TCGA-EW-A1PG-01	BRCA	Tumor	4.52672
TCGA-GM-A2DD-01	BRCA	Tumor	5.71922
TCGA-GM-A2DF-01	BRCA	Tumor	5.10053
TCGA-3C-AALK-01	BRCA	Tumor	5.56595
TCGA-5T-A9QA-01	BRCA	Tumor	6.49517
TCGA-A1-A0SI-01	BRCA	Tumor	6.26082
TCGA-A2-A0CX-01	BRCA	Tumor	5.75779
TCGA-A2-A0ES-01	BRCA	Tumor	5.14443
TCGA-A7-A4SD-01	BRCA	Tumor	5.41381
TCGA-A8-A08B-01	BRCA	Tumor	5.87035
TCGA-A8-A08J-01	BRCA	Tumor	5.83517
TCGA-A8-A08R-01	BRCA	Tumor	5.25816
TCGA-AN-A0FX-01	BRCA	Tumor	6.01723
TCGA-AR-A1AM-01	BRCA	Tumor	5.94322
TCGA-AR-A24V-01	BRCA	Tumor	5.64676
TCGA-AR-A24X-01	BRCA	Tumor	5.67695
TCGA-BH-A0AV-01	BRCA	Tumor	4.90299
TCGA-BH-A0E1-01	BRCA	Tumor	6.28056
TCGA-BH-A0HU-01	BRCA	Tumor	6.92471
TCGA-C8-A130-01	BRCA	Tumor	6.09041
TCGA-C8-A134-01	BRCA	Tumor	6.65963
TCGA-D8-A13Y-01	BRCA	Tumor	5.72795
TCGA-E2-A14T-01	BRCA	Tumor	5.57838
TCGA-E2-A1L8-01	BRCA	Tumor	5.39887
TCGA-E9-A1N6-01	BRCA	Tumor	5.32413
TCGA-E9-A243-01	BRCA	Tumor	5.39096
TCGA-EW-A1PH-01	BRCA	Tumor	6.19984
TCGA-EW-A2FW-01	BRCA	Tumor	6.76868
TCGA-GM-A2DI-01	BRCA	Tumor	5.66842
TCGA-LD-A7W5-01	BRCA	Tumor	6.36489
TCGA-OL-A5RY-01	BRCA	Tumor	5.38608
TCGA-A2-A0T7-01	BRCA	Tumor	5.69823
TCGA-A7-A6VV-01	BRCA	Tumor	6.11958
TCGA-A8-A07O-01	BRCA	Tumor	5.23956
TCGA-A8-A09V-01	BRCA	Tumor	5.88018
TCGA-AC-A7VB-01	BRCA	Tumor	5.12102
TCGA-AN-A04C-01	BRCA	Tumor	5.4226
TCGA-AO-A12E-01	BRCA	Tumor	5.48641
TCGA-AO-A1KR-01	BRCA	Tumor	6.14955
TCGA-AQ-A54N-01	BRCA	Tumor	5.21805
TCGA-AR-A1AH-01	BRCA	Tumor	5.75091
TCGA-AR-A251-01	BRCA	Tumor	5.26566
TCGA-B6-A0IA-01	BRCA	Tumor	6.14994
TCGA-B6-A0RH-01	BRCA	Tumor	6.0646
TCGA-B6-A40C-01	BRCA	Tumor	6.11475
TCGA-BH-A0BA-01	BRCA	Tumor	6.247
TCGA-BH-A0EI-01	BRCA	Tumor	5.97884
TCGA-BH-A1F6-01	BRCA	Tumor	5.40942
TCGA-BH-A5IZ-01	BRCA	Tumor	6.71092
TCGA-D8-A13Z-01	BRCA	Tumor	5.89188
TCGA-D8-A143-01	BRCA	Tumor	4.55026
TCGA-D8-A1JU-01	BRCA	Tumor	6.08932
TCGA-E2-A153-01	BRCA	Tumor	6.18051
TCGA-E2-A15J-01	BRCA	Tumor	5.62089
TCGA-E2-A1II-01	BRCA	Tumor	6.30583
TCGA-E9-A1NI-01	BRCA	Tumor	6.17351
TCGA-E9-A1R2-01	BRCA	Tumor	5.70098
TCGA-E9-A248-01	BRCA	Tumor	4.68197
TCGA-EW-A424-01	BRCA	Tumor	6.36331
TCGA-OL-A5RX-01	BRCA	Tumor	5.77869
TCGA-S3-AA15-01	BRCA	Tumor	4.78813
TCGA-3C-AALI-01	BRCA	Tumor	6.519
TCGA-4H-AAAK-01	BRCA	Tumor	6.47282
TCGA-A1-A0SN-01	BRCA	Tumor	6.025
TCGA-A2-A04W-01	BRCA	Tumor	5.26186
TCGA-A2-A0T6-01	BRCA	Tumor	6.00157
TCGA-A2-A1G6-01	BRCA	Tumor	4.94487
TCGA-A2-A25C-01	BRCA	Tumor	6.29774
TCGA-A7-A26G-01	BRCA	Tumor	5.39057
TCGA-A7-A426-01	BRCA	Tumor	6.0775
TCGA-AC-A23E-01	BRCA	Tumor	5.7151
TCGA-AC-A3TM-01	BRCA	Tumor	6.82219
TCGA-AO-A0JB-01	BRCA	Tumor	5.0687
TCGA-AR-A0TW-01	BRCA	Tumor	5.15862
TCGA-AR-A1AR-01	BRCA	Tumor	5.38062
TCGA-AR-A252-01	BRCA	Tumor	4.99502
TCGA-AR-A254-01	BRCA	Tumor	4.64614
TCGA-B6-A0IG-01	BRCA	Tumor	6.29329
TCGA-B6-A0WZ-01	BRCA	Tumor	5.96437
TCGA-B6-A3ZX-01	BRCA	Tumor	5.36949
TCGA-BH-A18F-01	BRCA	Tumor	5.85895
TCGA-BH-A18L-01	BRCA	Tumor	5.53698
TCGA-BH-A18R-01	BRCA	Tumor	6.2544
TCGA-BH-A28O-01	BRCA	Tumor	5.42026
TCGA-C8-A12O-01	BRCA	Tumor	5.12889
TCGA-C8-A1HG-01	BRCA	Tumor	5.2273
TCGA-E2-A14Q-01	BRCA	Tumor	6.38683
TCGA-E2-A159-01	BRCA	Tumor	4.99773
TCGA-E2-A1B0-01	BRCA	Tumor	4.49765
TCGA-E2-A1LG-01	BRCA	Tumor	7.95691
TCGA-EW-A1J2-01	BRCA	Tumor	5.80688
TCGA-EW-A1PF-01	BRCA	Tumor	5.94204
TCGA-GM-A2DL-01	BRCA	Tumor	5.60855
TCGA-LL-A5YO-01	BRCA	Tumor	5.71235
TCGA-LL-A6FR-01	BRCA	Tumor	6.71439
TCGA-A2-A1G0-01	BRCA	Tumor	5.9023
TCGA-A2-A3XX-01	BRCA	Tumor	4.98233
TCGA-A2-A3XY-01	BRCA	Tumor	5.80482
TCGA-A2-A4RW-01	BRCA	Tumor	5.87851
TCGA-AC-A6IX-01	BRCA	Tumor	5.54197
TCGA-AO-A0JG-01	BRCA	Tumor	6.39503
TCGA-AQ-A1H3-01	BRCA	Tumor	5.35788
TCGA-AR-A1AQ-01	BRCA	Tumor	5.62931
TCGA-AR-A24Q-01	BRCA	Tumor	5.01304
TCGA-AR-A2LM-01	BRCA	Tumor	5.92699
TCGA-AR-A2LR-01	BRCA	Tumor	5.86986
TCGA-B6-A0I5-01	BRCA	Tumor	5.9023
TCGA-B6-A0I6-01	BRCA	Tumor	6.60954
TCGA-BH-A0DK-01	BRCA	Tumor	5.81532
TCGA-BH-A0E2-01	BRCA	Tumor	6.38287
TCGA-BH-A0W7-01	BRCA	Tumor	5.72766
TCGA-C8-A12W-01	BRCA	Tumor	5.52133
TCGA-C8-A8HR-01	BRCA	Tumor	6.24009
TCGA-D8-A27L-01	BRCA	Tumor	5.65646
TCGA-E9-A3HO-01	BRCA	Tumor	6.15457
TCGA-GM-A3XL-01	BRCA	Tumor	6.3243
TCGA-JL-A3YW-01	BRCA	Tumor	5.10772
TCGA-LL-A5YP-01	BRCA	Tumor	5.05007
TCGA-LL-A7SZ-01	BRCA	Tumor	5.02234
TCGA-OL-A6VQ-01	BRCA	Tumor	5.62794
TCGA-A2-A04Q-01	BRCA	Tumor	5.30775
TCGA-A2-A0SX-01	BRCA	Tumor	5.82633
TCGA-A2-A0YE-01	BRCA	Tumor	5.98799
TCGA-A2-A0YL-01	BRCA	Tumor	5.19061
TCGA-A7-A5ZX-01	BRCA	Tumor	5.56928
TCGA-A7-A6VW-01	BRCA	Tumor	6.52513
TCGA-A7-A6VY-01	BRCA	Tumor	6.40106
TCGA-A8-A092-01	BRCA	Tumor	5.29313
TCGA-AC-A2QJ-01	BRCA	Tumor	6.29053
TCGA-AO-A0J5-01	BRCA	Tumor	6.25509
TCGA-AQ-A04L-01	BRCA	Tumor	4.38679
TCGA-B6-A0X1-01	BRCA	Tumor	6.11288
TCGA-BH-A0C7-01	BRCA	Tumor	6.80197
TCGA-BH-A0HO-01	BRCA	Tumor	5.99409
TCGA-BH-A18V-01	BRCA	Tumor	6.27967
TCGA-BH-A208-01	BRCA	Tumor	5.49854
TCGA-C8-A27A-01	BRCA	Tumor	5.20122
TCGA-C8-A27B-01	BRCA	Tumor	5.63696
TCGA-D8-A1J9-01	BRCA	Tumor	5.78085
TCGA-E2-A150-01	BRCA	Tumor	6.14728
TCGA-E2-A573-01	BRCA	Tumor	5.61384
TCGA-E9-A1N8-01	BRCA	Tumor	6.67735
TCGA-E9-A1RA-01	BRCA	Tumor	5.8674
TCGA-E9-A3X8-01	BRCA	Tumor	6.55669
TCGA-EW-A1IX-01	BRCA	Tumor	6.0509
TCGA-EW-A1P3-01	BRCA	Tumor	5.79126
TCGA-OL-A6VR-01	BRCA	Tumor	5.80658
TCGA-A2-A04U-01	BRCA	Tumor	6.66458
TCGA-A2-A3KD-01	BRCA	Tumor	5.41342
TCGA-A7-A5ZW-01	BRCA	Tumor	5.89847
TCGA-A8-A09D-01	BRCA	Tumor	5.8731
TCGA-AC-A6IV-01	BRCA	Tumor	5.98258
TCGA-AO-A12A-01	BRCA	Tumor	6.27424
TCGA-AR-A0U2-01	BRCA	Tumor	5.55401
TCGA-AR-A1AI-01	BRCA	Tumor	5.12432
TCGA-AR-A1AO-01	BRCA	Tumor	5.91361
TCGA-AR-A24P-01	BRCA	Tumor	5.56624
TCGA-AR-A24U-01	BRCA	Tumor	4.69543
TCGA-B6-A401-01	BRCA	Tumor	5.77948
TCGA-B6-A402-01	BRCA	Tumor	5.4696
TCGA-BH-A0AZ-01	BRCA	Tumor	5.51888
TCGA-BH-A0B6-01	BRCA	Tumor	6.25756
TCGA-BH-A0BD-01	BRCA	Tumor	5.75484
TCGA-BH-A0C3-01	BRCA	Tumor	5.48964
TCGA-BH-A1FH-01	BRCA	Tumor	5.62383
TCGA-C8-A26V-01	BRCA	Tumor	5.862
TCGA-D8-A27K-01	BRCA	Tumor	5.18147
TCGA-E2-A10F-01	BRCA	Tumor	6.13072
TCGA-E2-A15D-01	BRCA	Tumor	6.17696
TCGA-E2-A570-01	BRCA	Tumor	6.41074
TCGA-E9-A22G-01	BRCA	Tumor	6.18919
TCGA-E9-A245-01	BRCA	Tumor	6.03761
TCGA-S3-AA14-01	BRCA	Tumor	5.46794
TCGA-A2-A0CZ-01	BRCA	Tumor	5.37779
TCGA-A2-A0EX-01	BRCA	Tumor	5.69852
TCGA-A2-A3XV-01	BRCA	Tumor	6.08065
TCGA-A2-A3XZ-01	BRCA	Tumor	4.86
TCGA-A2-A4RY-01	BRCA	Tumor	5.64186
TCGA-AC-A3BB-01	BRCA	Tumor	5.86091
TCGA-AO-A1KO-01	BRCA	Tumor	4.14401
TCGA-AR-A0TS-01	BRCA	Tumor	5.59875
TCGA-AR-A1AN-01	BRCA	Tumor	5.92935
TCGA-AR-A24K-01	BRCA	Tumor	5.54628
TCGA-AR-A24T-01	BRCA	Tumor	5.49062
TCGA-AR-A2LO-01	BRCA	Tumor	6.03456
TCGA-B6-A0I8-01	BRCA	Tumor	5.25923
TCGA-BH-A0H3-01	BRCA	Tumor	6.0775
TCGA-BH-A0W4-01	BRCA	Tumor	5.57378
TCGA-BH-A18K-01	BRCA	Tumor	5.61002
TCGA-BH-A28Q-01	BRCA	Tumor	5.73767
TCGA-BH-A6R8-01	BRCA	Tumor	6.44494
TCGA-C8-A12U-01	BRCA	Tumor	5.98641
TCGA-E2-A1B5-01	BRCA	Tumor	5.78449
TCGA-E2-A1LS-01	BRCA	Tumor	4.06348
TCGA-GM-A2DA-01	BRCA	Tumor	5.78842
TCGA-GM-A3XG-01	BRCA	Tumor	5.98297
TCGA-JL-A3YX-01	BRCA	Tumor	6.11396
TCGA-LL-A5YN-01	BRCA	Tumor	6.83022
TCGA-XX-A899-01	BRCA	Tumor	5.27462
TCGA-Z7-A8R6-01	BRCA	Tumor	5.69686
TCGA-A1-A0SQ-01	BRCA	Tumor	5.73688
TCGA-A2-A0D2-01	BRCA	Tumor	6.05553
TCGA-A2-A3XT-01	BRCA	Tumor	6.32588
TCGA-A8-A08O-01	BRCA	Tumor	5.53943
TCGA-A8-A095-01	BRCA	Tumor	5.95856
TCGA-AC-A2FK-01	BRCA	Tumor	5.60228
TCGA-AN-A0FZ-01	BRCA	Tumor	5.72795
TCGA-AQ-A04J-01	BRCA	Tumor	5.85571
TCGA-AR-A24R-01	BRCA	Tumor	5.36705
TCGA-AR-A256-01	BRCA	Tumor	6.16069
TCGA-B6-A0I2-01	BRCA	Tumor	6.32716
TCGA-B6-A0IN-01	BRCA	Tumor	5.75062
TCGA-BH-A0AU-01	BRCA	Tumor	7.11662
TCGA-BH-A0H5-01	BRCA	Tumor	5.73718
TCGA-BH-A1EV-01	BRCA	Tumor	5.48319
TCGA-BH-A2L8-01	BRCA	Tumor	5.78734
TCGA-C8-A12Z-01	BRCA	Tumor	4.92833
TCGA-D8-A147-01	BRCA	Tumor	6.17972
TCGA-D8-A1XF-01	BRCA	Tumor	5.58769
TCGA-E2-A15A-01	BRCA	Tumor	4.99182
TCGA-E2-A1B1-01	BRCA	Tumor	5.60766
TCGA-E2-A1IG-01	BRCA	Tumor	6.11583
TCGA-E9-A1N5-01	BRCA	Tumor	6.18998
TCGA-E9-A226-01	BRCA	Tumor	5.27199
TCGA-E9-A249-01	BRCA	Tumor	6.24009
TCGA-E9-A6HE-01	BRCA	Tumor	6.32805
TCGA-HN-A2OB-01	BRCA	Tumor	5.73904
TCGA-A2-A25A-01	BRCA	Tumor	5.5916
TCGA-A7-A13F-01	BRCA	Tumor	5.87605
TCGA-B6-A0RI-01	BRCA	Tumor	5.86416
TCGA-B6-A409-01	BRCA	Tumor	5.8058
TCGA-BH-A0B9-01	BRCA	Tumor	5.53228
TCGA-BH-A1FM-01	BRCA	Tumor	3.55825
TCGA-BH-A1FU-01	BRCA	Tumor	4.40327
TCGA-C8-A12Y-01	BRCA	Tumor	6.5467
TCGA-E2-A15I-01	BRCA	Tumor	5.81817
TCGA-E2-A1B6-01	BRCA	Tumor	6.31492
TCGA-E2-A1L6-01	BRCA	Tumor	5.0492
TCGA-E2-A574-01	BRCA	Tumor	6.59617
TCGA-GM-A3XN-01	BRCA	Tumor	5.71589
TCGA-LD-A66U-01	BRCA	Tumor	6.56144
TCGA-MS-A51U-01	BRCA	Tumor	5.60522
TCGA-A8-A08X-01	BRCA	Tumor	4.01258
TCGA-AC-A6NO-01	BRCA	Tumor	6.20043
TCGA-AO-A12D-01	BRCA	Tumor	5.32228
TCGA-AR-A0TP-01	BRCA	Tumor	5.82859
TCGA-AR-A0TZ-01	BRCA	Tumor	6.26526
TCGA-AR-A24O-01	BRCA	Tumor	4.92746
TCGA-B6-A400-01	BRCA	Tumor	5.47185
TCGA-BH-A0DZ-01	BRCA	Tumor	5.55734
TCGA-C8-A12T-01	BRCA	Tumor	5.83615
TCGA-E2-A158-01	BRCA	Tumor	5.10519
TCGA-E2-A3DX-01	BRCA	Tumor	5.47018
TCGA-E9-A1RI-01	BRCA	Tumor	5.06909
TCGA-EW-A1OX-01	BRCA	Tumor	6.15931
TCGA-EW-A1P4-01	BRCA	Tumor	6.86403
TCGA-OL-A5RV-01	BRCA	Tumor	5.29499
TCGA-OL-A6VO-01	BRCA	Tumor	5.96693
TCGA-5L-AAT0-01	BRCA	Tumor	5.94764
TCGA-A2-A0D3-01	BRCA	Tumor	5.6206
TCGA-A2-A3XW-01	BRCA	Tumor	6.43664
TCGA-A8-A075-01	BRCA	Tumor	4.95
TCGA-AO-A03T-01	BRCA	Tumor	5.95256
TCGA-AO-A12C-01	BRCA	Tumor	5.78606
TCGA-B6-A0IJ-01	BRCA	Tumor	5.56164
TCGA-B6-A0RV-01	BRCA	Tumor	5.4565
TCGA-BH-A0B7-01	BRCA	Tumor	5.07976
TCGA-BH-A0DQ-01	BRCA	Tumor	6.07445
TCGA-E9-A227-01	BRCA	Tumor	6.11209
TCGA-E9-A22H-01	BRCA	Tumor	5.6062
TCGA-A2-A0CV-01	BRCA	Tumor	5.64009
TCGA-A8-A08G-01	BRCA	Tumor	6.0777
TCGA-AC-A2BM-01	BRCA	Tumor	5.4226
TCGA-AN-A0AL-01	BRCA	Tumor	5.48837
TCGA-AO-A03V-01	BRCA	Tumor	6.44593
TCGA-AO-A0J2-01	BRCA	Tumor	5.55029
TCGA-AO-A0J4-01	BRCA	Tumor	5.99567
TCGA-BH-A0BJ-01	BRCA	Tumor	6.17232
TCGA-BH-A0DT-01	BRCA	Tumor	5.53453
TCGA-BH-A42V-01	BRCA	Tumor	5.6349
TCGA-D8-A1JD-01	BRCA	Tumor	5.76525
TCGA-D8-A27R-01	BRCA	Tumor	5.68342
TCGA-E2-A10A-01	BRCA	Tumor	6.1249
TCGA-E2-A1LB-01	BRCA	Tumor	5.62206
TCGA-E9-A1N4-01	BRCA	Tumor	5.44888
TCGA-E9-A5UO-01	BRCA	Tumor	6.11711
TCGA-EW-A2FS-01	BRCA	Tumor	5.80295
TCGA-PE-A5DE-01	BRCA	Tumor	6.07701
TCGA-A1-A0SP-01	BRCA	Tumor	5.75916
TCGA-A2-A0CM-01	BRCA	Tumor	5.65195
TCGA-A7-A4SA-01	BRCA	Tumor	5.51634
TCGA-A8-A09A-01	BRCA	Tumor	5.08917
TCGA-AC-A2FF-01	BRCA	Tumor	5.28427
TCGA-AO-A0JM-01	BRCA	Tumor	5.42192
TCGA-AR-A2LJ-01	BRCA	Tumor	6.28076
TCGA-B6-A0IQ-01	BRCA	Tumor	5.191
TCGA-B6-A0RU-01	BRCA	Tumor	5.77025
TCGA-B6-A0WX-01	BRCA	Tumor	5.93544
TCGA-B6-A0WY-01	BRCA	Tumor	7.10272
TCGA-BH-A0B5-01	BRCA	Tumor	6.27671
TCGA-C8-A1HI-01	BRCA	Tumor	6.44958
TCGA-D8-A141-01	BRCA	Tumor	5.15581
TCGA-D8-A1X7-01	BRCA	Tumor	5.62324
TCGA-D8-A27F-01	BRCA	Tumor	6.6426
TCGA-E2-A15E-01	BRCA	Tumor	5.78164
TCGA-E2-A1L7-01	BRCA	Tumor	6.09553
TCGA-E2-A1L9-01	BRCA	Tumor	5.08238
TCGA-E9-A1RB-01	BRCA	Tumor	6.2621
TCGA-OL-A5D8-01	BRCA	Tumor	6.26605
TCGA-OL-A5RW-01	BRCA	Tumor	6.81724
TCGA-A1-A0SH-01	BRCA	Tumor	5.6014
TCGA-A1-A0SJ-01	BRCA	Tumor	5.10228
TCGA-A2-A04V-01	BRCA	Tumor	5.91381
TCGA-A2-A0T5-01	BRCA	Tumor	5.53727
TCGA-A2-A0YJ-01	BRCA	Tumor	5.67607
TCGA-A2-A25B-01	BRCA	Tumor	5.18984
TCGA-AO-A126-01	BRCA	Tumor	6.6134
TCGA-AR-A1AU-01	BRCA	Tumor	5.44986
TCGA-B6-A0RT-01	BRCA	Tumor	5.82908
TCGA-BH-A0BQ-01	BRCA	Tumor	5.63578
TCGA-BH-A18M-01	BRCA	Tumor	5.70205
TCGA-EW-A2FV-01	BRCA	Tumor	5.88411
TCGA-OL-A66O-01	BRCA	Tumor	6.9758
TCGA-AO-A124-01	BRCA	Tumor	6.28579
TCGA-AR-A24M-01	BRCA	Tumor	5.72521
TCGA-B6-A0IE-01	BRCA	Tumor	5.98228
TCGA-B6-A0RS-01	BRCA	Tumor	4.88463
TCGA-BH-A0E0-01	BRCA	Tumor	5.43628
TCGA-BH-A1EW-01	BRCA	Tumor	6.05809
TCGA-C8-A1HL-01	BRCA	Tumor	5.43501
TCGA-E2-A15H-01	BRCA	Tumor	5.81709
TCGA-E9-A22D-01	BRCA	Tumor	5.99212
TCGA-EW-A1IY-01	BRCA	Tumor	3.71588
TCGA-EW-A1J1-01	BRCA	Tumor	6.03387
TCGA-A2-A0CL-01	BRCA	Tumor	5.75327
TCGA-A2-A0D4-01	BRCA	Tumor	5.85177
TCGA-A2-A0T3-01	BRCA	Tumor	7.28249
TCGA-A7-A0D9-01	BRCA	Tumor	5.87281
TCGA-E2-A14N-01	BRCA	Tumor	5.40805
TCGA-E2-A1IO-01	BRCA	Tumor	5.85099
TCGA-E9-A229-01	BRCA	Tumor	5.91164
TCGA-A2-A04P-01	BRCA	Tumor	5.68901
TCGA-A2-A04R-01	BRCA	Tumor	6.12224
TCGA-AN-A04A-01	BRCA	Tumor	5.20316
TCGA-AN-A0XW-01	BRCA	Tumor	5.77634
TCGA-AO-A0JA-01	BRCA	Tumor	5.78478
TCGA-AO-A12F-01	BRCA	Tumor	4.93307
TCGA-D8-A1XD-01	BRCA	Tumor	5.86367
TCGA-D8-A27N-01	BRCA	Tumor	5.94322
TCGA-OL-A66I-01	BRCA	Tumor	6.20024
TCGA-A2-A3XU-01	BRCA	Tumor	6.11288
TCGA-A8-A07J-01	BRCA	Tumor	5.96831
TCGA-AR-A0TU-01	BRCA	Tumor	6.20477
TCGA-BH-A0BL-01	BRCA	Tumor	5.44693
TCGA-BH-A1ES-01	BRCA	Tumor	5.7358
TCGA-E2-A14Y-01	BRCA	Tumor	5.57045
TCGA-PL-A8LX-01	BRCA	Tumor	6.07169
TCGA-A2-A04X-01	BRCA	Tumor	6.49349
TCGA-A2-A25E-01	BRCA	Tumor	5.19499
TCGA-AO-A03L-01	BRCA	Tumor	6.06332
TCGA-BH-A1FN-01	BRCA	Tumor	4.75865
TCGA-C8-A137-01	BRCA	Tumor	6.19373
TCGA-C8-A1HO-01	BRCA	Tumor	5.55185
TCGA-D8-A1XL-01	BRCA	Tumor	6.50268
TCGA-E2-A106-01	BRCA	Tumor	6.31867
TCGA-E2-A15S-01	BRCA	Tumor	5.50812
TCGA-EW-A6S9-01	BRCA	Tumor	5.40395
TCGA-E9-A3QA-01	BRCA	Tumor	5.33808
TCGA-AN-A0FF-01	BRCA	Tumor	6.36559
TCGA-EW-A6SD-01	BRCA	Tumor	5.74365
TCGA-AO-A03U-01	BRCA	Tumor	5.26303
TCGA-BH-A0HA-01	BRCA	Tumor	6.91063
TCGA-BH-A1FE-01	BRCA	Tumor	4.65305
TCGA-BH-A0DG-01	BRCA	Tumor	5.24638
TCGA-PL-A8LY-01	BRCA	Tumor	5.93948
TCGA-AN-A041-01	BRCA	Tumor	5.32413
TCGA-AO-A03M-01	BRCA	Tumor	4.8022
TCGA-AO-A129-01	BRCA	Tumor	6.55719
TCGA-C8-A273-01	BRCA	Tumor	5.94951
TCGA-PL-A8LZ-01	BRCA	Tumor	6.3243
TCGA-S3-A6ZH-01	BRCA	Tumor	5.91626
TCGA-E9-A1NE-01	BRCA	Tumor	5.6594
TCGA-AR-A0TQ-01	BRCA	Tumor	5.55675
TCGA-AR-A24L-01	BRCA	Tumor	5.71804
TCGA-B6-A0RG-01	BRCA	Tumor	6.1669
TCGA-BH-A0B2-01	BRCA	Tumor	5.84323
TCGA-A7-A26E-01	BRCA	Tumor	4.79355
TCGA-A7-A13E-01	BRCA	Tumor	6.38222
TCGA-A7-A0DB-01	BRCA	Tumor	4.94754
TCGA-A7-A26J-01	BRCA	Tumor	4.56805
TCGA-A7-A13D-01	BRCA	Tumor	4.31302
TCGA-MY-A5BF-11	CESC	Normal	6.02057
TCGA-FU-A3EO-11	CESC	Normal	5.78684
TCGA-HM-A3JJ-11	CESC	Normal	5.71589
TCGA-UC-A7PG-06	CESC	Tumor	6.50862
TCGA-HM-A6W2-06	CESC	Tumor	5.42455
TCGA-EK-A2PG-01	CESC	Tumor	6.47737
TCGA-ZJ-AAX4-01	CESC	Tumor	6.77225
TCGA-EK-A2PM-01	CESC	Tumor	7.52246
TCGA-DS-A5RQ-01	CESC	Tumor	5.94833
TCGA-C5-A1MK-01	CESC	Tumor	5.6253
TCGA-C5-A8YQ-01	CESC	Tumor	5.72442
TCGA-VS-A8Q9-01	CESC	Tumor	8.03052
TCGA-VS-A9UL-01	CESC	Tumor	5.91745
TCGA-C5-A1BM-01	CESC	Tumor	6.45651
TCGA-FU-A3TX-01	CESC	Tumor	7.15137
TCGA-DS-A1OA-01	CESC	Tumor	6.49853
TCGA-C5-A3HL-01	CESC	Tumor	6.43159
TCGA-VS-A8QH-01	CESC	Tumor	6.00807
TCGA-VS-A959-01	CESC	Tumor	6.23684
TCGA-VS-A9UI-01	CESC	Tumor	6.01841
TCGA-DS-A1O9-01	CESC	Tumor	6.7451
TCGA-MA-AA42-01	CESC	Tumor	6.81843
TCGA-C5-A8XJ-01	CESC	Tumor	6.39434
TCGA-EK-A2RA-01	CESC	Tumor	6.24227
TCGA-VS-A9UV-01	CESC	Tumor	6.48557
TCGA-VS-A9UD-01	CESC	Tumor	7.15415
TCGA-ZJ-A8QO-01	CESC	Tumor	7.23242
TCGA-C5-A7X5-01	CESC	Tumor	6.43762
TCGA-VS-A9UT-01	CESC	Tumor	4.83944
TCGA-C5-A1MH-01	CESC	Tumor	6.52652
TCGA-C5-A7X3-01	CESC	Tumor	5.95256
TCGA-C5-A8XI-01	CESC	Tumor	6.72915
TCGA-IR-A3LK-01	CESC	Tumor	6.73034
TCGA-C5-A7CO-01	CESC	Tumor	6.67438
TCGA-EA-A3HT-01	CESC	Tumor	6.16148
TCGA-MY-A5BF-01	CESC	Tumor	6.46174
TCGA-EK-A2RK-01	CESC	Tumor	7.07711
TCGA-VS-A954-01	CESC	Tumor	6.96439
TCGA-ZJ-AAXI-01	CESC	Tumor	6.43011
TCGA-VS-A952-01	CESC	Tumor	6.51257
TCGA-C5-A1BQ-01	CESC	Tumor	6.81149
TCGA-C5-A2LZ-01	CESC	Tumor	6.74619
TCGA-EK-A3GM-01	CESC	Tumor	5.76397
TCGA-VS-A8EK-01	CESC	Tumor	6.60083
TCGA-C5-A1BE-01	CESC	Tumor	6.93324
TCGA-EK-A2GZ-01	CESC	Tumor	6.47232
TCGA-FU-A3HZ-01	CESC	Tumor	6.08193
TCGA-HM-A3JK-01	CESC	Tumor	7.21364
TCGA-IR-A3LF-01	CESC	Tumor	6.35334
TCGA-Q1-A5R2-01	CESC	Tumor	7.49481
TCGA-VS-A957-01	CESC	Tumor	6.52187
TCGA-ZJ-AAXA-01	CESC	Tumor	6.79028
TCGA-ZX-AA5X-01	CESC	Tumor	6.10854
TCGA-JX-A3Q0-01	CESC	Tumor	7.15237
TCGA-LP-A4AV-01	CESC	Tumor	7.09985
TCGA-VS-A953-01	CESC	Tumor	6.35423
TCGA-VS-A9V4-01	CESC	Tumor	4.84697
TCGA-EX-A69M-01	CESC	Tumor	6.24296
TCGA-MY-A5BD-01	CESC	Tumor	7.07979
TCGA-VS-A9V3-01	CESC	Tumor	5.70049
TCGA-ZJ-AAXF-01	CESC	Tumor	6.48043
TCGA-C5-A1MJ-01	CESC	Tumor	5.57682
TCGA-DR-A0ZM-01	CESC	Tumor	6.30416
TCGA-VS-A9UZ-01	CESC	Tumor	6.08253
TCGA-EA-A3HQ-01	CESC	Tumor	6.70874
TCGA-FU-A23L-01	CESC	Tumor	6.28944
TCGA-IR-A3LA-01	CESC	Tumor	5.84175
TCGA-IR-A3LL-01	CESC	Tumor	7.04188
TCGA-MU-A5YI-01	CESC	Tumor	6.65705
TCGA-VS-A8EJ-01	CESC	Tumor	6.32341
TCGA-EA-A3QD-01	CESC	Tumor	6.56678
TCGA-EA-A5FO-01	CESC	Tumor	6.64468
TCGA-EK-A2RO-01	CESC	Tumor	6.95258
TCGA-C5-A7CK-01	CESC	Tumor	6.66131
TCGA-EK-A2R9-01	CESC	Tumor	6.62676
TCGA-EX-A1H5-01	CESC	Tumor	7.58393
TCGA-VS-A9V0-01	CESC	Tumor	5.2199
TCGA-ZJ-AAX8-01	CESC	Tumor	6.45235
TCGA-EA-A3HR-01	CESC	Tumor	6.69825
TCGA-VS-A9U5-01	CESC	Tumor	6.47756
TCGA-WL-A834-01	CESC	Tumor	7.13757
TCGA-C5-A2M2-01	CESC	Tumor	6.49873
TCGA-C5-A8YR-01	CESC	Tumor	5.7306
TCGA-EA-A5ZF-01	CESC	Tumor	5.96624
TCGA-JW-A5VJ-01	CESC	Tumor	6.32568
TCGA-Q1-A5R3-01	CESC	Tumor	6.67329
TCGA-VS-A8EH-01	CESC	Tumor	7.63427
TCGA-C5-A1M6-01	CESC	Tumor	5.79647
TCGA-C5-A7CG-01	CESC	Tumor	6.87632
TCGA-C5-A7UH-01	CESC	Tumor	6.34484
TCGA-FU-A3EO-01	CESC	Tumor	6.80079
TCGA-FU-A3TQ-01	CESC	Tumor	6.67062
TCGA-Q1-A6DT-01	CESC	Tumor	5.45054
TCGA-VS-A8EC-01	CESC	Tumor	6.44415
TCGA-VS-A9UJ-01	CESC	Tumor	6.09297
TCGA-C5-A2LX-01	CESC	Tumor	7.62651
TCGA-EA-A5ZE-01	CESC	Tumor	7.20649
TCGA-EA-A78R-01	CESC	Tumor	7.49262
TCGA-MA-AA3W-01	CESC	Tumor	6.38564
TCGA-VS-A9UB-01	CESC	Tumor	6.14708
TCGA-ZJ-AAXT-01	CESC	Tumor	6.44573
TCGA-BI-A0VR-01	CESC	Tumor	6.52217
TCGA-C5-A1M5-01	CESC	Tumor	7.04178
TCGA-DG-A2KL-01	CESC	Tumor	6.42428
TCGA-DR-A0ZL-01	CESC	Tumor	6.4743
TCGA-IR-A3LB-01	CESC	Tumor	6.47816
TCGA-JW-A5VH-01	CESC	Tumor	6.12244
TCGA-LP-A7HU-01	CESC	Tumor	6.94693
TCGA-VS-A9UH-01	CESC	Tumor	6.19116
TCGA-VS-A9UR-01	CESC	Tumor	6.29715
TCGA-LP-A4AW-01	CESC	Tumor	7.04515
TCGA-VS-A9U6-01	CESC	Tumor	6.3804
TCGA-2W-A8YY-01	CESC	Tumor	6.65705
TCGA-C5-A3HD-01	CESC	Tumor	6.31887
TCGA-DG-A2KK-01	CESC	Tumor	6.95288
TCGA-DS-A0VM-01	CESC	Tumor	6.50387
TCGA-EA-A410-01	CESC	Tumor	6.70518
TCGA-EK-A2RJ-01	CESC	Tumor	5.22691
TCGA-EK-A3GJ-01	CESC	Tumor	6.37803
TCGA-HM-A4S6-01	CESC	Tumor	6.69102
TCGA-VS-A8QC-01	CESC	Tumor	6.95923
TCGA-VS-AA62-01	CESC	Tumor	5.65421
TCGA-ZJ-AAXU-01	CESC	Tumor	6.63606
TCGA-C5-A1MI-01	CESC	Tumor	5.85924
TCGA-DG-A2KJ-01	CESC	Tumor	6.66081
TCGA-EA-A411-01	CESC	Tumor	6.61646
TCGA-EA-A439-01	CESC	Tumor	6.21799
TCGA-MA-AA3X-01	CESC	Tumor	6.22016
TCGA-VS-A9V5-01	CESC	Tumor	6.10765
TCGA-BI-A20A-01	CESC	Tumor	6.49685
TCGA-C5-A1MF-01	CESC	Tumor	7.9854
TCGA-C5-A1ML-01	CESC	Tumor	5.92315
TCGA-DS-A1OD-01	CESC	Tumor	6.44968
TCGA-EA-A4BA-01	CESC	Tumor	6.38287
TCGA-EA-A6QX-01	CESC	Tumor	7.35076
TCGA-FU-A57G-01	CESC	Tumor	5.64499
TCGA-IR-A3LH-01	CESC	Tumor	6.3241
TCGA-BI-A0VS-01	CESC	Tumor	5.69597
TCGA-C5-A7CL-01	CESC	Tumor	6.285
TCGA-C5-A7UC-01	CESC	Tumor	6.04588
TCGA-EK-A2IR-01	CESC	Tumor	7.3125
TCGA-EK-A2R8-01	CESC	Tumor	5.67558
TCGA-EK-A2RB-01	CESC	Tumor	7.62024
TCGA-IR-A3LI-01	CESC	Tumor	6.4922
TCGA-MA-AA3Y-01	CESC	Tumor	5.59425
TCGA-MA-AA43-01	CESC	Tumor	5.61472
TCGA-ZJ-AB0H-01	CESC	Tumor	6.15822
TCGA-C5-A907-01	CESC	Tumor	5.25056
TCGA-DS-A0VN-01	CESC	Tumor	6.15379
TCGA-DS-A1OC-01	CESC	Tumor	6.24828
TCGA-EA-A1QT-01	CESC	Tumor	6.85421
TCGA-EK-A3GN-01	CESC	Tumor	7.95124
TCGA-FU-A3HY-01	CESC	Tumor	6.55837
TCGA-VS-A8QM-01	CESC	Tumor	6.52009
TCGA-VS-A94Y-01	CESC	Tumor	5.61002
TCGA-C5-A1BF-01	CESC	Tumor	7.19716
TCGA-C5-A1M9-01	CESC	Tumor	6.00266
TCGA-DG-A2KM-01	CESC	Tumor	5.87232
TCGA-DS-A3LQ-01	CESC	Tumor	7.41805
TCGA-EA-A1QS-01	CESC	Tumor	5.99321
TCGA-JW-AAVH-01	CESC	Tumor	6.81664
TCGA-MU-A8JM-01	CESC	Tumor	6.09208
TCGA-Q1-A73Q-01	CESC	Tumor	6.66032
TCGA-VS-A958-01	CESC	Tumor	6.19609
TCGA-VS-A9V1-01	CESC	Tumor	5.42153
TCGA-C5-A7UE-01	CESC	Tumor	7.39141
TCGA-DS-A0VK-01	CESC	Tumor	7.61437
TCGA-DS-A1OB-01	CESC	Tumor	6.0123
TCGA-EA-A3QE-01	CESC	Tumor	6.38426
TCGA-EA-A50E-01	CESC	Tumor	6.21395
TCGA-EK-A2R7-01	CESC	Tumor	6.15053
TCGA-EK-A2RN-01	CESC	Tumor	5.19256
TCGA-FU-A3NI-01	CESC	Tumor	6.519
TCGA-JW-A5VI-01	CESC	Tumor	7.43058
TCGA-LP-A4AX-01	CESC	Tumor	6.91876
TCGA-Q1-A73P-01	CESC	Tumor	6.01388
TCGA-Q1-A73R-01	CESC	Tumor	6.26644
TCGA-C5-A3HE-01	CESC	Tumor	5.55831
TCGA-C5-A901-01	CESC	Tumor	6.46748
TCGA-EK-A2PI-01	CESC	Tumor	6.89
TCGA-EX-A8YF-01	CESC	Tumor	5.91813
TCGA-JW-A69B-01	CESC	Tumor	6.11662
TCGA-Q1-A6DW-01	CESC	Tumor	6.29241
TCGA-UC-A7PF-01	CESC	Tumor	6.65468
TCGA-UC-A7PG-01	CESC	Tumor	5.61648
TCGA-UC-A7PI-01	CESC	Tumor	6.28688
TCGA-VS-A8QA-01	CESC	Tumor	7.10213
TCGA-C5-A1M8-01	CESC	Tumor	7.29103
TCGA-C5-A7CH-01	CESC	Tumor	6.16473
TCGA-DS-A7WI-01	CESC	Tumor	6.25894
TCGA-EA-A3HU-01	CESC	Tumor	7.45076
TCGA-EA-A43B-01	CESC	Tumor	6.39572
TCGA-EK-A2PK-01	CESC	Tumor	5.40737
TCGA-FU-A3WB-01	CESC	Tumor	6.84975
TCGA-JW-A5VK-01	CESC	Tumor	7.76504
TCGA-MA-AA3Z-01	CESC	Tumor	6.76927
TCGA-PN-A8MA-01	CESC	Tumor	5.26381
TCGA-VS-A9UO-01	CESC	Tumor	6.4224
TCGA-VS-A9UP-01	CESC	Tumor	5.5407
TCGA-ZJ-AAXJ-01	CESC	Tumor	6.95655
TCGA-C5-A1MN-01	CESC	Tumor	5.74846
TCGA-C5-A7CJ-01	CESC	Tumor	6.39967
TCGA-C5-A7UI-01	CESC	Tumor	7.10997
TCGA-EX-A449-01	CESC	Tumor	6.21937
TCGA-JW-A852-01	CESC	Tumor	7.93361
TCGA-MY-A5BE-01	CESC	Tumor	7.14224
TCGA-R2-A69V-01	CESC	Tumor	6.49873
TCGA-VS-A8QF-01	CESC	Tumor	6.66992
TCGA-VS-A950-01	CESC	Tumor	6.60261
TCGA-VS-A9UU-01	CESC	Tumor	6.05721
TCGA-ZJ-AAXB-01	CESC	Tumor	6.65903
TCGA-C5-A8ZZ-01	CESC	Tumor	6.7455
TCGA-DS-A7WF-01	CESC	Tumor	6.6623
TCGA-EX-A69L-01	CESC	Tumor	5.7358
TCGA-VS-A8EB-01	CESC	Tumor	6.39266
TCGA-XS-A8TJ-01	CESC	Tumor	6.79286
TCGA-C5-A1ME-01	CESC	Tumor	6.33467
TCGA-EA-A3Y4-01	CESC	Tumor	5.43794
TCGA-EA-A5ZD-01	CESC	Tumor	6.56847
TCGA-EK-A2RM-01	CESC	Tumor	6.40481
TCGA-HM-A3JJ-01	CESC	Tumor	6.75144
TCGA-IR-A3LC-01	CESC	Tumor	6.03653
TCGA-JX-A3Q8-01	CESC	Tumor	6.64626
TCGA-LP-A5U3-01	CESC	Tumor	6.82784
TCGA-VS-A94X-01	CESC	Tumor	5.25816
TCGA-C5-A8XH-01	CESC	Tumor	6.45908
TCGA-EA-A5O9-01	CESC	Tumor	7.68612
TCGA-VS-A94W-01	CESC	Tumor	6.5467
TCGA-VS-A9UM-01	CESC	Tumor	6.60914
TCGA-C5-A2LT-01	CESC	Tumor	6.2702
TCGA-EA-A556-01	CESC	Tumor	5.63343
TCGA-EA-A97N-01	CESC	Tumor	6.61221
TCGA-EX-A1H6-01	CESC	Tumor	6.0843
TCGA-FU-A40J-01	CESC	Tumor	6.72093
TCGA-HG-A2PA-01	CESC	Tumor	6.7448
TCGA-VS-A8EI-01	CESC	Tumor	6.60409
TCGA-VS-A8EL-01	CESC	Tumor	6.36242
TCGA-VS-A94Z-01	CESC	Tumor	6.36578
TCGA-ZJ-A8QR-01	CESC	Tumor	6.83191
TCGA-C5-A1M7-01	CESC	Tumor	6.08213
TCGA-C5-A2LS-01	CESC	Tumor	6.17114
TCGA-C5-A2M1-01	CESC	Tumor	5.96712
TCGA-C5-A905-01	CESC	Tumor	6.74876
TCGA-IR-A3L7-01	CESC	Tumor	6.8101
TCGA-JW-A5VL-01	CESC	Tumor	7.26361
TCGA-JX-A5QV-01	CESC	Tumor	6.76204
TCGA-Q1-A73O-01	CESC	Tumor	5.9686
TCGA-C5-A1BK-01	CESC	Tumor	7.39479
TCGA-C5-A2LV-01	CESC	Tumor	6.21858
TCGA-C5-A8YT-01	CESC	Tumor	6.02057
TCGA-EK-A2PL-01	CESC	Tumor	6.17597
TCGA-Q1-A6DV-01	CESC	Tumor	6.39009
TCGA-VS-A8EG-01	CESC	Tumor	6.4748
TCGA-C5-A1MQ-01	CESC	Tumor	6.40531
TCGA-C5-A7CM-01	CESC	Tumor	6.1318
TCGA-C5-A7X8-01	CESC	Tumor	6.4226
TCGA-C5-A902-01	CESC	Tumor	7.5705
TCGA-EA-A3HS-01	CESC	Tumor	6.79117
TCGA-FU-A3YQ-01	CESC	Tumor	5.92167
TCGA-JW-A5VG-01	CESC	Tumor	6.78503
TCGA-LP-A4AU-01	CESC	Tumor	5.71589
TCGA-ZJ-AAXD-01	CESC	Tumor	6.66418
TCGA-C5-A1BJ-01	CESC	Tumor	6.52147
TCGA-C5-A1MP-01	CESC	Tumor	6.78671
TCGA-DS-A7WH-01	CESC	Tumor	4.62176
TCGA-HM-A6W2-01	CESC	Tumor	6.18643
TCGA-RA-A741-01	CESC	Tumor	6.22441
TCGA-ZJ-AAXN-01	CESC	Tumor	5.86268
TCGA-EK-A2RC-01	CESC	Tumor	7.11355
TCGA-EK-A3GK-01	CESC	Tumor	6.10815
TCGA-FU-A770-01	CESC	Tumor	6.03426
TCGA-MA-AA41-01	CESC	Tumor	6.37626
TCGA-Q1-A73S-01	CESC	Tumor	5.99301
TCGA-C5-A1BL-01	CESC	Tumor	6.45038
TCGA-EK-A2RL-01	CESC	Tumor	6.79276
TCGA-EX-A3L1-01	CESC	Tumor	5.92718
TCGA-FU-A5XV-01	CESC	Tumor	6.15783
TCGA-Q1-A5R1-01	CESC	Tumor	6.53542
TCGA-VS-A9UC-01	CESC	Tumor	5.97382
TCGA-VS-A9UQ-01	CESC	Tumor	6.21178
TCGA-4J-AA1J-01	CESC	Tumor	6.42715
TCGA-C5-A1BI-01	CESC	Tumor	6.27523
TCGA-EA-A44S-01	CESC	Tumor	7.56563
[truncated: 8,536 more rows]

## Sheet: Sheet4
paired sample of pancarcinoma
sample_id	pairInfo	tissue	status	expr
TCGA-CU-A0YR-11	TCGA-CU-A0YR	BLCA	Normal	5.64499
TCGA-BT-A20Q-11	TCGA-BT-A20Q	BLCA	Normal	5.82633
TCGA-BT-A20N-11	TCGA-BT-A20N	BLCA	Normal	5.21416
TCGA-BT-A20W-11	TCGA-BT-A20W	BLCA	Normal	5.81199
TCGA-GC-A3BM-11	TCGA-GC-A3BM	BLCA	Normal	5.17068
TCGA-BL-A13J-11	TCGA-BL-A13J	BLCA	Normal	5.90928
TCGA-CU-A0YN-11	TCGA-CU-A0YN	BLCA	Normal	5.58377
TCGA-K4-A54R-11	TCGA-K4-A54R	BLCA	Normal	4.92881
TCGA-BT-A2LA-11	TCGA-BT-A2LA	BLCA	Normal	6.1181
TCGA-GD-A3OQ-11	TCGA-GD-A3OQ	BLCA	Normal	5.65823
TCGA-GC-A6I3-11	TCGA-GC-A6I3	BLCA	Normal	6.23052
TCGA-GD-A3OP-11	TCGA-GD-A3OP	BLCA	Normal	5.85197
TCGA-GC-A3WC-11	TCGA-GC-A3WC	BLCA	Normal	5.77212
TCGA-BT-A20R-11	TCGA-BT-A20R	BLCA	Normal	4.90831
TCGA-K4-A3WV-11	TCGA-K4-A3WV	BLCA	Normal	5.76073
TCGA-BT-A2LB-11	TCGA-BT-A2LB	BLCA	Normal	5.33379
TCGA-BT-A20U-11	TCGA-BT-A20U	BLCA	Normal	6.56807
TCGA-K4-A5RI-11	TCGA-K4-A5RI	BLCA	Normal	5.79234
TCGA-GD-A2C5-11	TCGA-GD-A2C5	BLCA	Normal	6.27523
TCGA-CU-A0YR-01	TCGA-CU-A0YR	BLCA	Tumor	5.45249
TCGA-BT-A20Q-01	TCGA-BT-A20Q	BLCA	Tumor	6.16148
TCGA-BT-A20N-01	TCGA-BT-A20N	BLCA	Tumor	6.18288
TCGA-BT-A20W-01	TCGA-BT-A20W	BLCA	Tumor	6.57549
TCGA-GC-A3BM-01	TCGA-GC-A3BM	BLCA	Tumor	6.14136
TCGA-BL-A13J-01	TCGA-BL-A13J	BLCA	Tumor	4.62388
TCGA-CU-A0YN-01	TCGA-CU-A0YN	BLCA	Tumor	5.29089
TCGA-K4-A54R-01	TCGA-K4-A54R	BLCA	Tumor	5.54471
TCGA-BT-A2LA-01	TCGA-BT-A2LA	BLCA	Tumor	6.30909
TCGA-GD-A3OQ-01	TCGA-GD-A3OQ	BLCA	Tumor	6.01102
TCGA-GC-A6I3-01	TCGA-GC-A6I3	BLCA	Tumor	6.21414
TCGA-GD-A3OP-01	TCGA-GD-A3OP	BLCA	Tumor	5.7732
TCGA-GC-A3WC-01	TCGA-GC-A3WC	BLCA	Tumor	7.23341
TCGA-BT-A20R-01	TCGA-BT-A20R	BLCA	Tumor	5.5317
TCGA-K4-A3WV-01	TCGA-K4-A3WV	BLCA	Tumor	6.32736
TCGA-BT-A2LB-01	TCGA-BT-A2LB	BLCA	Tumor	5.59572
TCGA-BT-A20U-01	TCGA-BT-A20U	BLCA	Tumor	6.43693
TCGA-K4-A5RI-01	TCGA-K4-A5RI	BLCA	Tumor	6.80069
TCGA-GD-A2C5-01	TCGA-GD-A2C5	BLCA	Tumor	6.66893
TCGA-BH-A0DD-11	TCGA-BH-A0DD	BRCA	Normal	5.35329
TCGA-AC-A23H-11	TCGA-AC-A23H	BRCA	Normal	4.37708
TCGA-BH-A1F8-11	TCGA-BH-A1F8	BRCA	Normal	5.04435
TCGA-BH-A18N-11	TCGA-BH-A18N	BRCA	Normal	5.59395
TCGA-BH-A1FG-11	TCGA-BH-A1FG	BRCA	Normal	3.11938
TCGA-AC-A2FM-11	TCGA-AC-A2FM	BRCA	Normal	5.85276
TCGA-BH-A1EU-11	TCGA-BH-A1EU	BRCA	Normal	5.11141
TCGA-BH-A0HK-11	TCGA-BH-A0HK	BRCA	Normal	5.63167
TCGA-BH-A1F0-11	TCGA-BH-A1F0	BRCA	Normal	5.545
TCGA-BH-A204-11	TCGA-BH-A204	BRCA	Normal	4.74738
TCGA-A7-A0CH-11	TCGA-A7-A0CH	BRCA	Normal	6.05376
TCGA-A7-A13G-11	TCGA-A7-A13G	BRCA	Normal	4.35472
TCGA-BH-A18S-11	TCGA-BH-A18S	BRCA	Normal	5.71235
TCGA-BH-A0BV-11	TCGA-BH-A0BV	BRCA	Normal	5.57868
TCGA-BH-A0DO-11	TCGA-BH-A0DO	BRCA	Normal	5.07083
TCGA-BH-A1EN-11	TCGA-BH-A1EN	BRCA	Normal	5.44097
TCGA-BH-A1FC-11	TCGA-BH-A1FC	BRCA	Normal	5.01614
TCGA-BH-A203-11	TCGA-BH-A203	BRCA	Normal	4.9955
TCGA-BH-A209-11	TCGA-BH-A209	BRCA	Normal	5.20122
TCGA-E9-A1ND-11	TCGA-E9-A1ND	BRCA	Normal	6.13111
TCGA-BH-A1FR-11	TCGA-BH-A1FR	BRCA	Normal	5.46432
TCGA-BH-A18U-11	TCGA-BH-A18U	BRCA	Normal	5.68793
TCGA-BH-A0BW-11	TCGA-BH-A0BW	BRCA	Normal	5.35017
TCGA-BH-A0H9-11	TCGA-BH-A0H9	BRCA	Normal	5.84627
TCGA-BH-A1EO-11	TCGA-BH-A1EO	BRCA	Normal	5.80403
TCGA-BH-A1FD-11	TCGA-BH-A1FD	BRCA	Normal	4.92078
TCGA-E9-A1RF-11	TCGA-E9-A1RF	BRCA	Normal	4.6496
TCGA-E9-A1RD-11	TCGA-E9-A1RD	BRCA	Normal	5.58494
TCGA-BH-A1FJ-11	TCGA-BH-A1FJ	BRCA	Normal	4.02506
TCGA-E2-A15M-11	TCGA-E2-A15M	BRCA	Normal	4.97865
TCGA-AC-A2FB-11	TCGA-AC-A2FB	BRCA	Normal	5.35612
TCGA-BH-A0H7-11	TCGA-BH-A0H7	BRCA	Normal	5.57261
TCGA-BH-A0B8-11	TCGA-BH-A0B8	BRCA	Normal	5.52446
TCGA-BH-A0DL-11	TCGA-BH-A0DL	BRCA	Normal	5.67979
TCGA-E9-A1R7-11	TCGA-E9-A1R7	BRCA	Normal	5.2679
TCGA-A7-A0DC-11	TCGA-A7-A0DC	BRCA	Normal	5.43061
TCGA-BH-A0DH-11	TCGA-BH-A0DH	BRCA	Normal	6.16769
TCGA-E2-A1BC-11	TCGA-E2-A1BC	BRCA	Normal	5.37993
TCGA-E9-A1RH-11	TCGA-E9-A1RH	BRCA	Normal	4.73005
TCGA-GI-A2C8-11	TCGA-GI-A2C8	BRCA	Normal	6.18722
TCGA-A7-A13E-11	TCGA-A7-A13E	BRCA	Normal	5.03427
TCGA-BH-A0C0-11	TCGA-BH-A0C0	BRCA	Normal	5.5823
TCGA-E9-A1NG-11	TCGA-E9-A1NG	BRCA	Normal	5.47439
TCGA-BH-A0BC-11	TCGA-BH-A0BC	BRCA	Normal	5.73011
TCGA-BH-A0DP-11	TCGA-BH-A0DP	BRCA	Normal	5.71834
TCGA-BH-A18P-11	TCGA-BH-A18P	BRCA	Normal	5.05395
TCGA-BH-A1FB-11	TCGA-BH-A1FB	BRCA	Normal	5.52387
TCGA-E9-A1NF-11	TCGA-E9-A1NF	BRCA	Normal	5.7153
TCGA-BH-A0BZ-11	TCGA-BH-A0BZ	BRCA	Normal	5.10645
TCGA-E2-A1LH-11	TCGA-E2-A1LH	BRCA	Normal	5.93997
TCGA-E2-A15K-11	TCGA-E2-A15K	BRCA	Normal	6.13979
TCGA-E9-A1N9-11	TCGA-E9-A1N9	BRCA	Normal	5.49277
TCGA-E9-A1NA-11	TCGA-E9-A1NA	BRCA	Normal	5.75808
TCGA-GI-A2C9-11	TCGA-GI-A2C9	BRCA	Normal	5.41821
TCGA-A7-A0CE-11	TCGA-A7-A0CE	BRCA	Normal	5.75219
TCGA-A7-A0DB-11	TCGA-A7-A0DB	BRCA	Normal	5.89404
TCGA-BH-A0BT-11	TCGA-BH-A0BT	BRCA	Normal	5.53796
TCGA-BH-A18J-11	TCGA-BH-A18J	BRCA	Normal	5.58769
TCGA-BH-A18Q-11	TCGA-BH-A18Q	BRCA	Normal	5.5046
TCGA-E9-A1RC-11	TCGA-E9-A1RC	BRCA	Normal	5.3975
TCGA-BH-A0BS-11	TCGA-BH-A0BS	BRCA	Normal	5.57466
TCGA-BH-A1ET-11	TCGA-BH-A1ET	BRCA	Normal	5.69823
TCGA-BH-A0BM-11	TCGA-BH-A0BM	BRCA	Normal	5.68087
TCGA-BH-A0DV-11	TCGA-BH-A0DV	BRCA	Normal	5.40668
TCGA-BH-A0B3-11	TCGA-BH-A0B3	BRCA	Normal	5.88411
TCGA-BH-A1F2-11	TCGA-BH-A1F2	BRCA	Normal	5.12967
TCGA-BH-A0E1-11	TCGA-BH-A0E1	BRCA	Normal	5.35407
TCGA-E9-A1N6-11	TCGA-E9-A1N6	BRCA	Normal	5.18585
TCGA-BH-A0BA-11	TCGA-BH-A0BA	BRCA	Normal	5.24112
TCGA-BH-A1F6-11	TCGA-BH-A1F6	BRCA	Normal	4.20476
TCGA-E2-A153-11	TCGA-E2-A153	BRCA	Normal	5.44526
TCGA-BH-A18L-11	TCGA-BH-A18L	BRCA	Normal	5.89866
TCGA-BH-A18R-11	TCGA-BH-A18R	BRCA	Normal	5.29352
TCGA-BH-A0DK-11	TCGA-BH-A0DK	BRCA	Normal	5.3854
TCGA-BH-A18V-11	TCGA-BH-A18V	BRCA	Normal	6.28619
TCGA-BH-A208-11	TCGA-BH-A208	BRCA	Normal	5.2307
TCGA-BH-A0AZ-11	TCGA-BH-A0AZ	BRCA	Normal	5.44331
TCGA-BH-A0C3-11	TCGA-BH-A0C3	BRCA	Normal	4.46336
TCGA-BH-A1FH-11	TCGA-BH-A1FH	BRCA	Normal	5.18945
TCGA-BH-A18K-11	TCGA-BH-A18K	BRCA	Normal	5.74552
TCGA-E2-A1LS-11	TCGA-E2-A1LS	BRCA	Normal	4.89913
TCGA-BH-A0AU-11	TCGA-BH-A0AU	BRCA	Normal	5.54755
TCGA-BH-A0H5-11	TCGA-BH-A0H5	BRCA	Normal	5.55616
TCGA-BH-A1EV-11	TCGA-BH-A1EV	BRCA	Normal	4.80992
TCGA-E2-A1IG-11	TCGA-E2-A1IG	BRCA	Normal	5.23148
TCGA-E9-A1N5-11	TCGA-E9-A1N5	BRCA	Normal	5.43891
TCGA-A7-A13F-11	TCGA-A7-A13F	BRCA	Normal	5.21571
TCGA-BH-A1FM-11	TCGA-BH-A1FM	BRCA	Normal	5.26449
TCGA-BH-A1FU-11	TCGA-BH-A1FU	BRCA	Normal	5.80059
TCGA-E2-A15I-11	TCGA-E2-A15I	BRCA	Normal	4.56137
TCGA-BH-A0DZ-11	TCGA-BH-A0DZ	BRCA	Normal	5.88431
TCGA-E2-A158-11	TCGA-E2-A158	BRCA	Normal	5.32628
TCGA-E9-A1RI-11	TCGA-E9-A1RI	BRCA	Normal	4.58801
TCGA-BH-A0B7-11	TCGA-BH-A0B7	BRCA	Normal	5.42387
TCGA-BH-A0DQ-11	TCGA-BH-A0DQ	BRCA	Normal	5.53982
TCGA-BH-A0BJ-11	TCGA-BH-A0BJ	BRCA	Normal	5.79598
TCGA-BH-A0DT-11	TCGA-BH-A0DT	BRCA	Normal	5.23226
TCGA-E2-A1LB-11	TCGA-E2-A1LB	BRCA	Normal	5.59513
TCGA-E9-A1N4-11	TCGA-E9-A1N4	BRCA	Normal	5.39467
TCGA-AC-A2FF-11	TCGA-AC-A2FF	BRCA	Normal	5.38403
TCGA-BH-A0B5-11	TCGA-BH-A0B5	BRCA	Normal	5.26566
TCGA-E2-A1L7-11	TCGA-E2-A1L7	BRCA	Normal	5.57016
TCGA-E9-A1RB-11	TCGA-E9-A1RB	BRCA	Normal	5.09849
TCGA-BH-A0BQ-11	TCGA-BH-A0BQ	BRCA	Normal	4.74632
TCGA-BH-A18M-11	TCGA-BH-A18M	BRCA	Normal	5.78478
TCGA-BH-A0E0-11	TCGA-BH-A0E0	BRCA	Normal	5.69597
TCGA-BH-A1EW-11	TCGA-BH-A1EW	BRCA	Normal	6.05179
TCGA-A7-A0D9-11	TCGA-A7-A0D9	BRCA	Normal	5.7101
TCGA-BH-A1FN-11	TCGA-BH-A1FN	BRCA	Normal	4.52232
TCGA-BH-A0HA-11	TCGA-BH-A0HA	BRCA	Normal	5.22457
TCGA-BH-A1FE-11	TCGA-BH-A1FE	BRCA	Normal	4.16667
TCGA-BH-A0DG-11	TCGA-BH-A0DG	BRCA	Normal	5.42387
TCGA-BH-A0DD-01	TCGA-BH-A0DD	BRCA	Tumor	6.21454
TCGA-AC-A23H-01	TCGA-AC-A23H	BRCA	Tumor	5.47214
TCGA-BH-A1F8-01	TCGA-BH-A1F8	BRCA	Tumor	4.17715
TCGA-BH-A18N-01	TCGA-BH-A18N	BRCA	Tumor	6.75946
TCGA-BH-A1FG-01	TCGA-BH-A1FG	BRCA	Tumor	5.07811
TCGA-AC-A2FM-01	TCGA-AC-A2FM	BRCA	Tumor	5.4957
TCGA-BH-A1EU-01	TCGA-BH-A1EU	BRCA	Tumor	5.91381
TCGA-BH-A0HK-01	TCGA-BH-A0HK	BRCA	Tumor	5.06782
TCGA-BH-A1F0-01	TCGA-BH-A1F0	BRCA	Tumor	5.60678
TCGA-BH-A204-01	TCGA-BH-A204	BRCA	Tumor	4.93403
TCGA-A7-A0CH-01	TCGA-A7-A0CH	BRCA	Tumor	6.18426
TCGA-A7-A13G-01	TCGA-A7-A13G	BRCA	Tumor	4.77873
TCGA-BH-A18S-01	TCGA-BH-A18S	BRCA	Tumor	5.95118
TCGA-BH-A0BV-01	TCGA-BH-A0BV	BRCA	Tumor	5.68627
TCGA-BH-A0DO-01	TCGA-BH-A0DO	BRCA	Tumor	6.0063
TCGA-BH-A1EN-01	TCGA-BH-A1EN	BRCA	Tumor	5.32521
TCGA-BH-A1FC-01	TCGA-BH-A1FC	BRCA	Tumor	6.33951
TCGA-BH-A203-01	TCGA-BH-A203	BRCA	Tumor	4.54902
TCGA-BH-A209-01	TCGA-BH-A209	BRCA	Tumor	6.16937
TCGA-E9-A1ND-01	TCGA-E9-A1ND	BRCA	Tumor	5.72736
TCGA-BH-A1FR-01	TCGA-BH-A1FR	BRCA	Tumor	5.82505
TCGA-BH-A18U-01	TCGA-BH-A18U	BRCA	Tumor	4.81918
TCGA-BH-A0BW-01	TCGA-BH-A0BW	BRCA	Tumor	5.55215
TCGA-BH-A0H9-01	TCGA-BH-A0H9	BRCA	Tumor	5.73472
TCGA-BH-A1EO-01	TCGA-BH-A1EO	BRCA	Tumor	5.4479
TCGA-BH-A1FD-01	TCGA-BH-A1FD	BRCA	Tumor	5.37613
TCGA-E9-A1RF-01	TCGA-E9-A1RF	BRCA	Tumor	5.62589
TCGA-E9-A1RD-01	TCGA-E9-A1RD	BRCA	Tumor	5.92502
TCGA-BH-A1FJ-01	TCGA-BH-A1FJ	BRCA	Tumor	5.84775
TCGA-E2-A15M-01	TCGA-E2-A15M	BRCA	Tumor	6.203
TCGA-AC-A2FB-01	TCGA-AC-A2FB	BRCA	Tumor	5.39126
TCGA-BH-A0H7-01	TCGA-BH-A0H7	BRCA	Tumor	5.59366
TCGA-BH-A0B8-01	TCGA-BH-A0B8	BRCA	Tumor	5.71785
TCGA-BH-A0DL-01	TCGA-BH-A0DL	BRCA	Tumor	6.23378
TCGA-E9-A1R7-01	TCGA-E9-A1R7	BRCA	Tumor	6.56678
TCGA-A7-A0DC-01	TCGA-A7-A0DC	BRCA	Tumor	5.10655
TCGA-BH-A0DH-01	TCGA-BH-A0DH	BRCA	Tumor	5.98395
TCGA-E2-A1BC-01	TCGA-E2-A1BC	BRCA	Tumor	6.42428
TCGA-E9-A1RH-01	TCGA-E9-A1RH	BRCA	Tumor	6.04194
TCGA-GI-A2C8-01	TCGA-GI-A2C8	BRCA	Tumor	5.73718
TCGA-BH-A0C0-01	TCGA-BH-A0C0	BRCA	Tumor	6.0509
TCGA-E9-A1NG-01	TCGA-E9-A1NG	BRCA	Tumor	5.27949
TCGA-BH-A0BC-01	TCGA-BH-A0BC	BRCA	Tumor	5.49316
TCGA-BH-A0DP-01	TCGA-BH-A0DP	BRCA	Tumor	5.92482
TCGA-BH-A18P-01	TCGA-BH-A18P	BRCA	Tumor	6.40056
TCGA-BH-A1FB-01	TCGA-BH-A1FB	BRCA	Tumor	5.38198
TCGA-E9-A1NF-01	TCGA-E9-A1NF	BRCA	Tumor	6.64042
TCGA-BH-A0BZ-01	TCGA-BH-A0BZ	BRCA	Tumor	6.32568
TCGA-E2-A1LH-01	TCGA-E2-A1LH	BRCA	Tumor	5.58582
TCGA-E2-A15K-01	TCGA-E2-A15K	BRCA	Tumor	6.25302
TCGA-E9-A1N9-01	TCGA-E9-A1N9	BRCA	Tumor	7.4434
TCGA-E9-A1NA-01	TCGA-E9-A1NA	BRCA	Tumor	7.06997
TCGA-GI-A2C9-01	TCGA-GI-A2C9	BRCA	Tumor	5.9023
TCGA-A7-A0CE-01	TCGA-A7-A0CE	BRCA	Tumor	6.40866
TCGA-BH-A0BT-01	TCGA-BH-A0BT	BRCA	Tumor	6.49764
TCGA-BH-A18J-01	TCGA-BH-A18J	BRCA	Tumor	6.19274
TCGA-BH-A18Q-01	TCGA-BH-A18Q	BRCA	Tumor	6.1809
TCGA-E9-A1RC-01	TCGA-E9-A1RC	BRCA	Tumor	5.94715
TCGA-BH-A0BS-01	TCGA-BH-A0BS	BRCA	Tumor	5.62383
TCGA-BH-A1ET-01	TCGA-BH-A1ET	BRCA	Tumor	5.91292
TCGA-BH-A0BM-01	TCGA-BH-A0BM	BRCA	Tumor	6.2028
TCGA-BH-A0DV-01	TCGA-BH-A0DV	BRCA	Tumor	5.81454
TCGA-BH-A0B3-01	TCGA-BH-A0B3	BRCA	Tumor	5.68224
TCGA-BH-A1F2-01	TCGA-BH-A1F2	BRCA	Tumor	4.28471
TCGA-BH-A0E1-01	TCGA-BH-A0E1	BRCA	Tumor	6.28056
TCGA-E9-A1N6-01	TCGA-E9-A1N6	BRCA	Tumor	5.32413
TCGA-BH-A0BA-01	TCGA-BH-A0BA	BRCA	Tumor	6.247
TCGA-BH-A1F6-01	TCGA-BH-A1F6	BRCA	Tumor	5.40942
TCGA-E2-A153-01	TCGA-E2-A153	BRCA	Tumor	6.18051
TCGA-BH-A18L-01	TCGA-BH-A18L	BRCA	Tumor	5.53698
TCGA-BH-A18R-01	TCGA-BH-A18R	BRCA	Tumor	6.2544
TCGA-BH-A0DK-01	TCGA-BH-A0DK	BRCA	Tumor	5.81532
TCGA-BH-A18V-01	TCGA-BH-A18V	BRCA	Tumor	6.27967
TCGA-BH-A208-01	TCGA-BH-A208	BRCA	Tumor	5.49854
TCGA-BH-A0AZ-01	TCGA-BH-A0AZ	BRCA	Tumor	5.51888
TCGA-BH-A0C3-01	TCGA-BH-A0C3	BRCA	Tumor	5.48964
TCGA-BH-A1FH-01	TCGA-BH-A1FH	BRCA	Tumor	5.62383
TCGA-BH-A18K-01	TCGA-BH-A18K	BRCA	Tumor	5.61002
TCGA-E2-A1LS-01	TCGA-E2-A1LS	BRCA	Tumor	4.06348
TCGA-BH-A0AU-01	TCGA-BH-A0AU	BRCA	Tumor	7.11662
TCGA-BH-A0H5-01	TCGA-BH-A0H5	BRCA	Tumor	5.73718
TCGA-BH-A1EV-01	TCGA-BH-A1EV	BRCA	Tumor	5.48319
TCGA-E2-A1IG-01	TCGA-E2-A1IG	BRCA	Tumor	6.11583
TCGA-E9-A1N5-01	TCGA-E9-A1N5	BRCA	Tumor	6.18998
TCGA-A7-A13F-01	TCGA-A7-A13F	BRCA	Tumor	5.87605
TCGA-BH-A1FM-01	TCGA-BH-A1FM	BRCA	Tumor	3.55825
TCGA-BH-A1FU-01	TCGA-BH-A1FU	BRCA	Tumor	4.40327
TCGA-E2-A15I-01	TCGA-E2-A15I	BRCA	Tumor	5.81817
TCGA-BH-A0DZ-01	TCGA-BH-A0DZ	BRCA	Tumor	5.55734
TCGA-E2-A158-01	TCGA-E2-A158	BRCA	Tumor	5.10519
TCGA-E9-A1RI-01	TCGA-E9-A1RI	BRCA	Tumor	5.06909
TCGA-BH-A0B7-01	TCGA-BH-A0B7	BRCA	Tumor	5.07976
TCGA-BH-A0DQ-01	TCGA-BH-A0DQ	BRCA	Tumor	6.07445
TCGA-BH-A0BJ-01	TCGA-BH-A0BJ	BRCA	Tumor	6.17232
TCGA-BH-A0DT-01	TCGA-BH-A0DT	BRCA	Tumor	5.53453
TCGA-E2-A1LB-01	TCGA-E2-A1LB	BRCA	Tumor	5.62206
TCGA-E9-A1N4-01	TCGA-E9-A1N4	BRCA	Tumor	5.44888
TCGA-AC-A2FF-01	TCGA-AC-A2FF	BRCA	Tumor	5.28427
TCGA-BH-A0B5-01	TCGA-BH-A0B5	BRCA	Tumor	6.27671
TCGA-E2-A1L7-01	TCGA-E2-A1L7	BRCA	Tumor	6.09553
TCGA-E9-A1RB-01	TCGA-E9-A1RB	BRCA	Tumor	6.2621
TCGA-BH-A0BQ-01	TCGA-BH-A0BQ	BRCA	Tumor	5.63578
TCGA-BH-A18M-01	TCGA-BH-A18M	BRCA	Tumor	5.70205
TCGA-BH-A0E0-01	TCGA-BH-A0E0	BRCA	Tumor	5.43628
TCGA-BH-A1EW-01	TCGA-BH-A1EW	BRCA	Tumor	6.05809
TCGA-A7-A0D9-01	TCGA-A7-A0D9	BRCA	Tumor	5.87281
TCGA-BH-A1FN-01	TCGA-BH-A1FN	BRCA	Tumor	4.75865
TCGA-BH-A0HA-01	TCGA-BH-A0HA	BRCA	Tumor	6.91063
TCGA-BH-A1FE-01	TCGA-BH-A1FE	BRCA	Tumor	4.65305
TCGA-BH-A0DG-01	TCGA-BH-A0DG	BRCA	Tumor	5.24638
TCGA-A7-A13E-01	TCGA-A7-A13E	BRCA	Tumor	6.38222
TCGA-A7-A0DB-01	TCGA-A7-A0DB	BRCA	Tumor	4.94754
TCGA-W5-AA30-11	TCGA-W5-AA30	CHOL	Normal	4.63289
TCGA-W5-AA31-11	TCGA-W5-AA31	CHOL	Normal	4.94061
TCGA-W5-AA2Q-11	TCGA-W5-AA2Q	CHOL	Normal	4.86
TCGA-W5-AA2X-11	TCGA-W5-AA2X	CHOL	Normal	4.73602
TCGA-W5-AA2I-11	TCGA-W5-AA2I	CHOL	Normal	4.69206
TCGA-ZU-A8S4-11	TCGA-ZU-A8S4	CHOL	Normal	4.332
TCGA-W5-AA2U-11	TCGA-W5-AA2U	CHOL	Normal	4.63289
TCGA-W5-AA2R-11	TCGA-W5-AA2R	CHOL	Normal	4.3016
TCGA-W5-AA34-11	TCGA-W5-AA34	CHOL	Normal	4.73063
TCGA-W5-AA30-01	TCGA-W5-AA30	CHOL	Tumor	6.16532
TCGA-W5-AA31-01	TCGA-W5-AA31	CHOL	Tumor	5.6843
TCGA-W5-AA2Q-01	TCGA-W5-AA2Q	CHOL	Tumor	5.23304
TCGA-W5-AA2X-01	TCGA-W5-AA2X	CHOL	Tumor	6.14077
TCGA-W5-AA2I-01	TCGA-W5-AA2I	CHOL	Tumor	5.90614
TCGA-ZU-A8S4-01	TCGA-ZU-A8S4	CHOL	Tumor	5.74041
TCGA-W5-AA2U-01	TCGA-W5-AA2U	CHOL	Tumor	5.6156
TCGA-W5-AA2R-01	TCGA-W5-AA2R	CHOL	Tumor	5.26449
TCGA-W5-AA34-01	TCGA-W5-AA34	CHOL	Tumor	5.81071
TCGA-A6-5659-11	TCGA-A6-5659	COAD	Normal	5.2418
TCGA-A6-2675-11	TCGA-A6-2675	COAD	Normal	5.38891
TCGA-AA-3697-11	TCGA-AA-3697	COAD	Normal	5.61207
TCGA-AZ-6605-11	TCGA-AZ-6605	COAD	Normal	5.11354
TCGA-AA-3489-11	TCGA-AA-3489	COAD	Normal	5.37613
TCGA-AZ-6599-11	TCGA-AZ-6599	COAD	Normal	5.3771
TCGA-A6-2682-11	TCGA-A6-2682	COAD	Normal	5.44497
TCGA-AA-3655-11	TCGA-AA-3655	COAD	Normal	5.38267
TCGA-AA-3713-11	TCGA-AA-3713	COAD	Normal	4.95329
TCGA-AZ-6601-11	TCGA-AZ-6601	COAD	Normal	5.27579
TCGA-AA-3712-11	TCGA-AA-3712	COAD	Normal	5.02816
TCGA-AA-3511-11	TCGA-AA-3511	COAD	Normal	5.09674
TCGA-AZ-6600-11	TCGA-AZ-6600	COAD	Normal	5.31867
TCGA-F4-6704-11	TCGA-F4-6704	COAD	Normal	5.3331
TCGA-A6-5662-11	TCGA-A6-5662	COAD	Normal	5.26868
TCGA-AA-3663-11	TCGA-AA-3663	COAD	Normal	5.26079
TCGA-A6-5665-11	TCGA-A6-5665	COAD	Normal	5.29869
TCGA-AA-3496-11	TCGA-AA-3496	COAD	Normal	5.42455
TCGA-A6-2686-11	TCGA-A6-2686	COAD	Normal	5.36208
TCGA-AA-3662-11	TCGA-AA-3662	COAD	Normal	5.3216
TCGA-AZ-6598-11	TCGA-AZ-6598	COAD	Normal	5.39028
TCGA-AZ-6603-11	TCGA-AZ-6603	COAD	Normal	5.65705
TCGA-A6-2684-11	TCGA-A6-2684	COAD	Normal	5.29577
TCGA-AA-3660-11	TCGA-AA-3660	COAD	Normal	5.1387
TCGA-A6-2685-11	TCGA-A6-2685	COAD	Normal	5.68224
TCGA-A6-5667-11	TCGA-A6-5667	COAD	Normal	5.26157
TCGA-A6-5659-01	TCGA-A6-5659	COAD	Tumor	4.84915
TCGA-A6-2675-01	TCGA-A6-2675	COAD	Tumor	5.67528
TCGA-AA-3697-01	TCGA-AA-3697	COAD	Tumor	5.23148
TCGA-AZ-6605-01	TCGA-AZ-6605	COAD	Tumor	5.52446
TCGA-AA-3489-01	TCGA-AA-3489	COAD	Tumor	5.53199
TCGA-AZ-6599-01	TCGA-AZ-6599	COAD	Tumor	5.62001
TCGA-A6-2682-01	TCGA-A6-2682	COAD	Tumor	5.17953
TCGA-AA-3655-01	TCGA-AA-3655	COAD	Tumor	5.73767
TCGA-AA-3713-01	TCGA-AA-3713	COAD	Tumor	5.81837
TCGA-AZ-6601-01	TCGA-AZ-6601	COAD	Tumor	5.69656
TCGA-AA-3712-01	TCGA-AA-3712	COAD	Tumor	6.21099
TCGA-AA-3511-01	TCGA-AA-3511	COAD	Tumor	5.64352
TCGA-AZ-6600-01	TCGA-AZ-6600	COAD	Tumor	5.39126
TCGA-F4-6704-01	TCGA-F4-6704	COAD	Tumor	5.68931
TCGA-A6-5662-01	TCGA-A6-5662	COAD	Tumor	5.91912
TCGA-AA-3663-01	TCGA-AA-3663	COAD	Tumor	5.01478
TCGA-A6-5665-01	TCGA-A6-5665	COAD	Tumor	4.8748
TCGA-AA-3496-01	TCGA-AA-3496	COAD	Tumor	5.40092
TCGA-A6-2686-01	TCGA-A6-2686	COAD	Tumor	5.47214
TCGA-AA-3662-01	TCGA-AA-3662	COAD	Tumor	5.67019
TCGA-AZ-6598-01	TCGA-AZ-6598	COAD	Tumor	5.77133
TCGA-AZ-6603-01	TCGA-AZ-6603	COAD	Tumor	5.72197
TCGA-A6-2684-01	TCGA-A6-2684	COAD	Tumor	4.64365
TCGA-AA-3660-01	TCGA-AA-3660	COAD	Tumor	5.60737
TCGA-A6-2685-01	TCGA-A6-2685	COAD	Tumor	5.49727
TCGA-A6-5667-01	TCGA-A6-5667	COAD	Tumor	6.06696
TCGA-L5-A4OR-11	TCGA-L5-A4OR	ESCA	Normal	3.1457
TCGA-L5-A43C-11	TCGA-L5-A43C	ESCA	Normal	2.62523
TCGA-L5-A4OO-11	TCGA-L5-A4OO	ESCA	Normal	3.6229
TCGA-L5-A4OQ-11	TCGA-L5-A4OQ	ESCA	Normal	5.16348
TCGA-V5-AASX-11	TCGA-V5-AASX	ESCA	Normal	5.87015
TCGA-L5-A4OF-11	TCGA-L5-A4OF	ESCA	Normal	3.90497
TCGA-IC-A6RE-11	TCGA-IC-A6RE	ESCA	Normal	5.29421
TCGA-V5-A7RE-11	TCGA-V5-A7RE	ESCA	Normal	5.01527
TCGA-L5-A4OG-11	TCGA-L5-A4OG	ESCA	Normal	3.61234
TCGA-L5-A4OJ-11	TCGA-L5-A4OJ	ESCA	Normal	3.16994
TCGA-IC-A6RF-11	TCGA-IC-A6RF	ESCA	Normal	5.71118
TCGA-L5-A4OM-11	TCGA-L5-A4OM	ESCA	Normal	4.88212
TCGA-IG-A3I8-11	TCGA-IG-A3I8	ESCA	Normal	4.83191
TCGA-L5-A4OR-01	TCGA-L5-A4OR	ESCA	Tumor	5.64646
TCGA-L5-A43C-01	TCGA-L5-A43C	ESCA	Tumor	4.98591
TCGA-L5-A4OO-01	TCGA-L5-A4OO	ESCA	Tumor	4.44427
TCGA-L5-A4OQ-01	TCGA-L5-A4OQ	ESCA	Tumor	6.12056
TCGA-V5-AASX-01	TCGA-V5-AASX	ESCA	Tumor	5.92905
TCGA-L5-A4OF-01	TCGA-L5-A4OF	ESCA	Tumor	5.02544
TCGA-IC-A6RE-01	TCGA-IC-A6RE	ESCA	Tumor	4.97594
TCGA-V5-A7RE-01	TCGA-V5-A7RE	ESCA	Tumor	5.53698
TCGA-L5-A4OG-01	TCGA-L5-A4OG	ESCA	Tumor	5.05182
TCGA-L5-A4OJ-01	TCGA-L5-A4OJ	ESCA	Tumor	5.65764
TCGA-IC-A6RF-01	TCGA-IC-A6RF	ESCA	Tumor	5.34978
TCGA-L5-A4OM-01	TCGA-L5-A4OM	ESCA	Tumor	5.81758
TCGA-IG-A3I8-01	TCGA-IG-A3I8	ESCA	Tumor	5.82957
TCGA-CV-6938-11	TCGA-CV-6938	HNSC	Normal	5.64303
TCGA-CV-7101-11	TCGA-CV-7101	HNSC	Normal	5.68872
TCGA-CV-7432-11	TCGA-CV-7432	HNSC	Normal	4.97594
TCGA-CV-7437-11	TCGA-CV-7437	HNSC	Normal	5.83468
TCGA-CV-6943-11	TCGA-CV-6943	HNSC	Normal	5.19421
TCGA-CV-6936-11	TCGA-CV-6936	HNSC	Normal	5.38511
TCGA-CV-6935-11	TCGA-CV-6935	HNSC	Normal	5.75298
TCGA-CV-6956-11	TCGA-CV-6956	HNSC	Normal	5.66842
TCGA-CV-7235-11	TCGA-CV-7235	HNSC	Normal	5.27131
TCGA-CV-7424-11	TCGA-CV-7424	HNSC	Normal	5.92148
TCGA-CV-6962-11	TCGA-CV-6962	HNSC	Normal	5.64499
TCGA-CV-7423-11	TCGA-CV-7423	HNSC	Normal	5.99547
TCGA-CV-7250-11	TCGA-CV-7250	HNSC	Normal	5.74552
TCGA-CV-7434-11	TCGA-CV-7434	HNSC	Normal	5.22224
TCGA-CV-7245-11	TCGA-CV-7245	HNSC	Normal	5.92935
TCGA-CV-6961-11	TCGA-CV-6961	HNSC	Normal	4.90154
TCGA-CV-6939-11	TCGA-CV-6939	HNSC	Normal	5.23304
TCGA-WA-A7GZ-11	TCGA-WA-A7GZ	HNSC	Normal	5.8112
TCGA-CV-7261-11	TCGA-CV-7261	HNSC	Normal	5.87772
TCGA-HD-A6I0-11	TCGA-HD-A6I0	HNSC	Normal	6.49477
TCGA-CV-7091-11	TCGA-CV-7091	HNSC	Normal	5.90299
TCGA-CV-6933-11	TCGA-CV-6933	HNSC	Normal	2.88943
TCGA-CV-7097-11	TCGA-CV-7097	HNSC	Normal	5.40834
TCGA-CV-7183-11	TCGA-CV-7183	HNSC	Normal	5.30161
TCGA-CV-6960-11	TCGA-CV-6960	HNSC	Normal	5.67469
TCGA-CV-7103-11	TCGA-CV-7103	HNSC	Normal	5.44556
TCGA-CV-7406-11	TCGA-CV-7406	HNSC	Normal	5.38579
TCGA-CV-6959-11	TCGA-CV-6959	HNSC	Normal	5.66871
TCGA-CV-7440-11	TCGA-CV-7440	HNSC	Normal	5.79185
TCGA-CV-7438-11	TCGA-CV-7438	HNSC	Normal	5.65048
TCGA-CV-7177-11	TCGA-CV-7177	HNSC	Normal	5.61119
TCGA-HD-A6HZ-11	TCGA-HD-A6HZ	HNSC	Normal	6.34534
TCGA-CV-7425-11	TCGA-CV-7425	HNSC	Normal	5.07898
TCGA-CV-6955-11	TCGA-CV-6955	HNSC	Normal	5.51536
TCGA-CV-7238-11	TCGA-CV-7238	HNSC	Normal	5.26829
TCGA-CV-6934-11	TCGA-CV-6934	HNSC	Normal	5.54941
TCGA-CV-7178-11	TCGA-CV-7178	HNSC	Normal	5.48319
TCGA-CV-7252-11	TCGA-CV-7252	HNSC	Normal	5.16592
TCGA-HD-8635-11	TCGA-HD-8635	HNSC	Normal	5.53884
TCGA-CV-7242-11	TCGA-CV-7242	HNSC	Normal	6.12697
TCGA-H7-A6C4-11	TCGA-H7-A6C4	HNSC	Normal	5.58769
TCGA-CV-7255-11	TCGA-CV-7255	HNSC	Normal	5.59483
TCGA-CV-7416-11	TCGA-CV-7416	HNSC	Normal	5.13423
TCGA-CV-6938-01	TCGA-CV-6938	HNSC	Tumor	5.4479
TCGA-CV-7101-01	TCGA-CV-7101	HNSC	Tumor	5.71696
TCGA-CV-7432-01	TCGA-CV-7432	HNSC	Tumor	6.29152
TCGA-CV-7437-01	TCGA-CV-7437	HNSC	Tumor	6.50179
TCGA-CV-6943-01	TCGA-CV-6943	HNSC	Tumor	5.46334
TCGA-CV-6936-01	TCGA-CV-6936	HNSC	Tumor	5.79804
TCGA-CV-6935-01	TCGA-CV-6935	HNSC	Tumor	6.51584
TCGA-CV-6956-01	TCGA-CV-6956	HNSC	Tumor	5.79647
TCGA-CV-7235-01	TCGA-CV-7235	HNSC	Tumor	6.26042
TCGA-CV-7424-01	TCGA-CV-7424	HNSC	Tumor	6.97788
TCGA-CV-6962-01	TCGA-CV-6962	HNSC	Tumor	6.3889
TCGA-CV-7423-01	TCGA-CV-7423	HNSC	Tumor	5.60825
TCGA-CV-7250-01	TCGA-CV-7250	HNSC	Tumor	5.78292
TCGA-CV-7434-01	TCGA-CV-7434	HNSC	Tumor	5.87526
TCGA-CV-7245-01	TCGA-CV-7245	HNSC	Tumor	6.04657
TCGA-CV-6961-01	TCGA-CV-6961	HNSC	Tumor	6.03889
TCGA-CV-6939-01	TCGA-CV-6939	HNSC	Tumor	6.25697
TCGA-WA-A7GZ-01	TCGA-WA-A7GZ	HNSC	Tumor	6.7553
TCGA-CV-7261-01	TCGA-CV-7261	HNSC	Tumor	6.91658
TCGA-HD-A6I0-01	TCGA-HD-A6I0	HNSC	Tumor	6.24414
TCGA-CV-7091-01	TCGA-CV-7091	HNSC	Tumor	6.02589
TCGA-CV-6933-01	TCGA-CV-6933	HNSC	Tumor	7.62363
TCGA-CV-7097-01	TCGA-CV-7097	HNSC	Tumor	5.78714
TCGA-CV-7183-01	TCGA-CV-7183	HNSC	Tumor	5.13831
TCGA-CV-6960-01	TCGA-CV-6960	HNSC	Tumor	6.41766
TCGA-CV-7103-01	TCGA-CV-7103	HNSC	Tumor	6.35225
TCGA-CV-7406-01	TCGA-CV-7406	HNSC	Tumor	6.20162
TCGA-CV-6959-01	TCGA-CV-6959	HNSC	Tumor	5.6795
TCGA-CV-7440-01	TCGA-CV-7440	HNSC	Tumor	5.27131
TCGA-CV-7438-01	TCGA-CV-7438	HNSC	Tumor	5.60708
TCGA-CV-7177-01	TCGA-CV-7177	HNSC	Tumor	6.45878
TCGA-HD-A6HZ-01	TCGA-HD-A6HZ	HNSC	Tumor	5.63774
TCGA-CV-7425-01	TCGA-CV-7425	HNSC	Tumor	5.43461
TCGA-CV-6955-01	TCGA-CV-6955	HNSC	Tumor	6.27483
TCGA-CV-7238-01	TCGA-CV-7238	HNSC	Tumor	5.89699
TCGA-CV-6934-01	TCGA-CV-6934	HNSC	Tumor	6.08026
TCGA-CV-7178-01	TCGA-CV-7178	HNSC	Tumor	5.89679
TCGA-CV-7252-01	TCGA-CV-7252	HNSC	Tumor	5.67891
TCGA-HD-8635-01	TCGA-HD-8635	HNSC	Tumor	5.92315
TCGA-CV-7242-01	TCGA-CV-7242	HNSC	Tumor	6.13752
TCGA-H7-A6C4-01	TCGA-H7-A6C4	HNSC	Tumor	5.45054
TCGA-CV-7255-01	TCGA-CV-7255	HNSC	Tumor	5.75779
TCGA-CV-7416-01	TCGA-CV-7416	HNSC	Tumor	5.91882
TCGA-KN-8430-11	TCGA-KN-8430	KICH	Normal	5.00093
TCGA-KN-8428-11	TCGA-KN-8428	KICH	Normal	5.51321
TCGA-KL-8326-11	TCGA-KL-8326	KICH	Normal	5.09005
TCGA-KL-8339-11	TCGA-KL-8339	KICH	Normal	5.43725
TCGA-KN-8436-11	TCGA-KN-8436	KICH	Normal	5.15581
TCGA-KN-8435-11	TCGA-KN-8435	KICH	Normal	5.36666
TCGA-KL-8332-11	TCGA-KL-8332	KICH	Normal	5.0018
TCGA-KN-8427-11	TCGA-KN-8427	KICH	Normal	5.41449
TCGA-KN-8425-11	TCGA-KN-8425	KICH	Normal	5.31292
TCGA-KN-8426-11	TCGA-KN-8426	KICH	Normal	4.87034
TCGA-KO-8403-11	TCGA-KO-8403	KICH	Normal	5.56194
TCGA-KN-8423-11	TCGA-KN-8423	KICH	Normal	5.77948
TCGA-KN-8419-11	TCGA-KN-8419	KICH	Normal	5.0018
TCGA-KN-8432-11	TCGA-KN-8432	KICH	Normal	4.87478
TCGA-KL-8324-11	TCGA-KL-8324	KICH	Normal	5.20005
TCGA-KN-8434-11	TCGA-KN-8434	KICH	Normal	5.73472
TCGA-KL-8329-11	TCGA-KL-8329	KICH	Normal	5.32189
TCGA-KL-8336-11	TCGA-KL-8336	KICH	Normal	5.56928
TCGA-KN-8433-11	TCGA-KN-8433	KICH	Normal	4.81657
TCGA-KO-8415-11	TCGA-KO-8415	KICH	Normal	5.60433
TCGA-KN-8424-11	TCGA-KN-8424	KICH	Normal	5.59483
TCGA-KN-8437-11	TCGA-KN-8437	KICH	Normal	5.76819
TCGA-KN-8429-11	TCGA-KN-8429	KICH	Normal	4.94013
TCGA-KN-8431-11	TCGA-KN-8431	KICH	Normal	5.77369
TCGA-KN-8422-11	TCGA-KN-8422	KICH	Normal	5.58798
TCGA-KN-8430-01	TCGA-KN-8430	KICH	Tumor	4.81146
TCGA-KN-8428-01	TCGA-KN-8428	KICH	Tumor	5.5091
TCGA-KL-8326-01	TCGA-KL-8326	KICH	Tumor	4.60824
TCGA-KL-8339-01	TCGA-KL-8339	KICH	Tumor	5.3176
TCGA-KN-8436-01	TCGA-KN-8436	KICH	Tumor	4.87874
TCGA-KN-8435-01	TCGA-KN-8435	KICH	Tumor	5.47771
TCGA-KL-8332-01	TCGA-KL-8332	KICH	Tumor	5.36529
TCGA-KN-8427-01	TCGA-KN-8427	KICH	Tumor	4.90444
TCGA-KN-8425-01	TCGA-KN-8425	KICH	Tumor	4.96442
TCGA-KN-8426-01	TCGA-KN-8426	KICH	Tumor	4.81918
TCGA-KO-8403-01	TCGA-KO-8403	KICH	Tumor	4.7137
TCGA-KN-8423-01	TCGA-KN-8423	KICH	Tumor	5.12471
TCGA-KN-8419-01	TCGA-KN-8419	KICH	Tumor	4.29866
TCGA-KN-8432-01	TCGA-KN-8432	KICH	Tumor	5.52416
TCGA-KL-8324-01	TCGA-KL-8324	KICH	Tumor	5.42797
TCGA-KN-8434-01	TCGA-KN-8434	KICH	Tumor	5.51761
TCGA-KL-8329-01	TCGA-KL-8329	KICH	Tumor	5.19139
TCGA-KL-8336-01	TCGA-KL-8336	KICH	Tumor	5.30522
TCGA-KN-8433-01	TCGA-KN-8433	KICH	Tumor	4.98001
TCGA-KO-8415-01	TCGA-KO-8415	KICH	Tumor	5.70676
TCGA-KN-8424-01	TCGA-KN-8424	KICH	Tumor	5.34266
TCGA-KN-8437-01	TCGA-KN-8437	KICH	Tumor	4.669
TCGA-KN-8429-01	TCGA-KN-8429	KICH	Tumor	4.88705
TCGA-KN-8431-01	TCGA-KN-8431	KICH	Tumor	4.95745
TCGA-KN-8422-01	TCGA-KN-8422	KICH	Tumor	4.89381
TCGA-CJ-5689-11	TCGA-CJ-5689	KIRC	Normal	5.19966
TCGA-CZ-4864-11	TCGA-CZ-4864	KIRC	Normal	4.94342
TCGA-CJ-5672-11	TCGA-CJ-5672	KIRC	Normal	5.42026
TCGA-CZ-5468-11	TCGA-CZ-5468	KIRC	Normal	5.78557
TCGA-CZ-5462-11	TCGA-CZ-5462	KIRC	Normal	5.68705
TCGA-B2-5636-11	TCGA-B2-5636	KIRC	Normal	5.39467
TCGA-B2-5641-11	TCGA-B2-5641	KIRC	Normal	5.4783
TCGA-B0-4712-11	TCGA-B0-4712	KIRC	Normal	5.30892
TCGA-CZ-5463-11	TCGA-CZ-5463	KIRC	Normal	5.08238
TCGA-CW-5584-11	TCGA-CW-5584	KIRC	Normal	5.48221
TCGA-CZ-5451-11	TCGA-CZ-5451	KIRC	Normal	5.11607
TCGA-B0-5703-11	TCGA-B0-5703	KIRC	Normal	5.3334
TCGA-CJ-5679-11	TCGA-CJ-5679	KIRC	Normal	5.39194
TCGA-B0-5694-11	TCGA-B0-5694	KIRC	Normal	5.35681
TCGA-B0-5696-11	TCGA-B0-5696	KIRC	Normal	5.2604
TCGA-CZ-5452-11	TCGA-CZ-5452	KIRC	Normal	5.61119
TCGA-CW-6090-11	TCGA-CW-6090	KIRC	Normal	5.24073
TCGA-CZ-5453-11	TCGA-CZ-5453	KIRC	Normal	5.43393
TCGA-CZ-5466-11	TCGA-CZ-5466	KIRC	Normal	5.12636
TCGA-B0-5701-11	TCGA-B0-5701	KIRC	Normal	5.01391
TCGA-CJ-6030-11	TCGA-CJ-6030	KIRC	Normal	5.36461
TCGA-B0-5402-11	TCGA-B0-5402	KIRC	Normal	4.92649
TCGA-CZ-5454-11	TCGA-CZ-5454	KIRC	Normal	5.1285
TCGA-CZ-5455-11	TCGA-CZ-5455	KIRC	Normal	5.10937
TCGA-CJ-5678-11	TCGA-CJ-5678	KIRC	Normal	4.80635
TCGA-CZ-5457-11	TCGA-CZ-5457	KIRC	Normal	5.31614
TCGA-CW-6087-11	TCGA-CW-6087	KIRC	Normal	4.64211
TCGA-CZ-5986-11	TCGA-CZ-5986	KIRC	Normal	4.83848
TCGA-B0-4700-11	TCGA-B0-4700	KIRC	Normal	4.56195
TCGA-CW-6088-11	TCGA-CW-6088	KIRC	Normal	5.50558
TCGA-CZ-5987-11	TCGA-CZ-5987	KIRC	Normal	5.13958
TCGA-CZ-5989-11	TCGA-CZ-5989	KIRC	Normal	5.84273
TCGA-B8-4619-11	TCGA-B8-4619	KIRC	Normal	4.60411
TCGA-CZ-5985-11	TCGA-CZ-5985	KIRC	Normal	4.70648
TCGA-B8-4622-11	TCGA-B8-4622	KIRC	Normal	4.55026
TCGA-CZ-5456-11	TCGA-CZ-5456	KIRC	Normal	4.80172
TCGA-CW-5591-11	TCGA-CW-5591	KIRC	Normal	6.00492
TCGA-B0-5699-11	TCGA-B0-5699	KIRC	Normal	4.94206
TCGA-B8-5549-11	TCGA-B8-5549	KIRC	Normal	5.14929
TCGA-CW-5589-11	TCGA-CW-5589	KIRC	Normal	5.36773
TCGA-CZ-5461-11	TCGA-CZ-5461	KIRC	Normal	4.90928
TCGA-CW-5585-11	TCGA-CW-5585	KIRC	Normal	5.25514
TCGA-CZ-5984-11	TCGA-CZ-5984	KIRC	Normal	5.14978
TCGA-B0-5697-11	TCGA-B0-5697	KIRC	Normal	5.14035
TCGA-B0-5711-11	TCGA-B0-5711	KIRC	Normal	5.2126
TCGA-A3-3387-11	TCGA-A3-3387	KIRC	Normal	4.82728
TCGA-CJ-5676-11	TCGA-CJ-5676	KIRC	Normal	5.06268
TCGA-B0-5706-11	TCGA-B0-5706	KIRC	Normal	5.12015
TCGA-CW-5581-11	TCGA-CW-5581	KIRC	Normal	5.18984
TCGA-CZ-5458-11	TCGA-CZ-5458	KIRC	Normal	5.04959
TCGA-CZ-5469-11	TCGA-CZ-5469	KIRC	Normal	4.76867
TCGA-CZ-5988-11	TCGA-CZ-5988	KIRC	Normal	4.81301
TCGA-CZ-5467-11	TCGA-CZ-5467	KIRC	Normal	4.48733
TCGA-CZ-5465-11	TCGA-CZ-5465	KIRC	Normal	5.33418
TCGA-CW-5580-11	TCGA-CW-5580	KIRC	Normal	4.98688
TCGA-CZ-5470-11	TCGA-CZ-5470	KIRC	Normal	5.46569
TCGA-B8-4620-11	TCGA-B8-4620	KIRC	Normal	4.97633
TCGA-CZ-4865-11	TCGA-CZ-4865	KIRC	Normal	5.46471
TCGA-B0-5712-11	TCGA-B0-5712	KIRC	Normal	5.53943
TCGA-B0-5691-11	TCGA-B0-5691	KIRC	Normal	5.1735
TCGA-B0-5705-11	TCGA-B0-5705	KIRC	Normal	4.66794
TCGA-CJ-5680-11	TCGA-CJ-5680	KIRC	Normal	5.6156
TCGA-B0-5709-11	TCGA-B0-5709	KIRC	Normal	5.2529
TCGA-CW-5587-11	TCGA-CW-5587	KIRC	Normal	5.45552
TCGA-CZ-5982-11	TCGA-CZ-5982	KIRC	Normal	4.89333
TCGA-A3-3358-11	TCGA-A3-3358	KIRC	Normal	4.77348
TCGA-CJ-5677-11	TCGA-CJ-5677	KIRC	Normal	5.29421
TCGA-CJ-6033-11	TCGA-CJ-6033	KIRC	Normal	5.67411
TCGA-B0-5690-11	TCGA-B0-5690	KIRC	Normal	5.4226
TCGA-CZ-4863-11	TCGA-CZ-4863	KIRC	Normal	5.45289
TCGA-CJ-5681-11	TCGA-CJ-5681	KIRC	Normal	5.00267
TCGA-B8-5552-11	TCGA-B8-5552	KIRC	Normal	5.32335
TCGA-CJ-5689-01	TCGA-CJ-5689	KIRC	Tumor	5.84047
TCGA-CZ-4864-01	TCGA-CZ-4864	KIRC	Tumor	5.46471
TCGA-CJ-5672-01	TCGA-CJ-5672	KIRC	Tumor	5.93643
TCGA-CZ-5468-01	TCGA-CZ-5468	KIRC	Tumor	6.03456
TCGA-CZ-5462-01	TCGA-CZ-5462	KIRC	Tumor	6.23536
TCGA-B2-5636-01	TCGA-B2-5636	KIRC	Tumor	5.86249
TCGA-B2-5641-01	TCGA-B2-5641	KIRC	Tumor	5.69852
TCGA-B0-4712-01	TCGA-B0-4712	KIRC	Tumor	6.16789
TCGA-CZ-5463-01	TCGA-CZ-5463	KIRC	Tumor	5.28017
TCGA-CW-5584-01	TCGA-CW-5584	KIRC	Tumor	5.78891
TCGA-CZ-5451-01	TCGA-CZ-5451	KIRC	Tumor	5.72599
TCGA-B0-5703-01	TCGA-B0-5703	KIRC	Tumor	5.76475
TCGA-CJ-5679-01	TCGA-CJ-5679	KIRC	Tumor	5.96437
TCGA-B0-5694-01	TCGA-B0-5694	KIRC	Tumor	5.58289
TCGA-B0-5696-01	TCGA-B0-5696	KIRC	Tumor	6.31689
TCGA-CZ-5452-01	TCGA-CZ-5452	KIRC	Tumor	5.70931
TCGA-CW-6090-01	TCGA-CW-6090	KIRC	Tumor	5.98484
TCGA-CZ-5453-01	TCGA-CZ-5453	KIRC	Tumor	5.59513
TCGA-CZ-5466-01	TCGA-CZ-5466	KIRC	Tumor	5.27686
TCGA-B0-5701-01	TCGA-B0-5701	KIRC	Tumor	5.94302
TCGA-CJ-6030-01	TCGA-CJ-6030	KIRC	Tumor	5.8907
TCGA-B0-5402-01	TCGA-B0-5402	KIRC	Tumor	5.36003
TCGA-CZ-5454-01	TCGA-CZ-5454	KIRC	Tumor	5.45513
TCGA-CZ-5455-01	TCGA-CZ-5455	KIRC	Tumor	5.47928
TCGA-CJ-5678-01	TCGA-CJ-5678	KIRC	Tumor	6.46481
TCGA-CZ-5457-01	TCGA-CZ-5457	KIRC	Tumor	6.2102
TCGA-CW-6087-01	TCGA-CW-6087	KIRC	Tumor	5.67469
TCGA-CZ-5986-01	TCGA-CZ-5986	KIRC	Tumor	6.10312
TCGA-B0-4700-01	TCGA-B0-4700	KIRC	Tumor	6.09849
TCGA-CW-6088-01	TCGA-CW-6088	KIRC	Tumor	5.99567
TCGA-CZ-5987-01	TCGA-CZ-5987	KIRC	Tumor	5.69852
TCGA-CZ-5989-01	TCGA-CZ-5989	KIRC	Tumor	4.14326
TCGA-B8-4619-01	TCGA-B8-4619	KIRC	Tumor	4.79025
TCGA-CZ-5985-01	TCGA-CZ-5985	KIRC	Tumor	5.545
TCGA-B8-4622-01	TCGA-B8-4622	KIRC	Tumor	5.28281
TCGA-CZ-5456-01	TCGA-CZ-5456	KIRC	Tumor	5.55156
TCGA-CW-5591-01	TCGA-CW-5591	KIRC	Tumor	5.44663
TCGA-B0-5699-01	TCGA-B0-5699	KIRC	Tumor	5.80815
TCGA-B8-5549-01	TCGA-B8-5549	KIRC	Tumor	5.79205
TCGA-CW-5589-01	TCGA-CW-5589	KIRC	Tumor	5.73394
TCGA-CZ-5461-01	TCGA-CZ-5461	KIRC	Tumor	5.70706
TCGA-CW-5585-01	TCGA-CW-5585	KIRC	Tumor	6.15201
TCGA-CZ-5984-01	TCGA-CZ-5984	KIRC	Tumor	5.70657
TCGA-B0-5697-01	TCGA-B0-5697	KIRC	Tumor	5.65793
TCGA-B0-5711-01	TCGA-B0-5711	KIRC	Tumor	5.58347
TCGA-A3-3387-01	TCGA-A3-3387	KIRC	Tumor	5.55058
TCGA-CJ-5676-01	TCGA-CJ-5676	KIRC	Tumor	6.25016
TCGA-B0-5706-01	TCGA-B0-5706	KIRC	Tumor	5.13754
TCGA-CW-5581-01	TCGA-CW-5581	KIRC	Tumor	5.65705
TCGA-CZ-5458-01	TCGA-CZ-5458	KIRC	Tumor	5.90397
TCGA-CZ-5469-01	TCGA-CZ-5469	KIRC	Tumor	6.57935
TCGA-CZ-5988-01	TCGA-CZ-5988	KIRC	Tumor	6.03712
TCGA-CZ-5467-01	TCGA-CZ-5467	KIRC	Tumor	5.60051
TCGA-CZ-5465-01	TCGA-CZ-5465	KIRC	Tumor	5.67754
TCGA-CW-5580-01	TCGA-CW-5580	KIRC	Tumor	5.30775
TCGA-CZ-5470-01	TCGA-CZ-5470	KIRC	Tumor	5.8392
TCGA-B8-4620-01	TCGA-B8-4620	KIRC	Tumor	5.17875
TCGA-CZ-4865-01	TCGA-CZ-4865	KIRC	Tumor	5.97067
TCGA-B0-5712-01	TCGA-B0-5712	KIRC	Tumor	6.21119
TCGA-B0-5691-01	TCGA-B0-5691	KIRC	Tumor	5.61002
TCGA-B0-5705-01	TCGA-B0-5705	KIRC	Tumor	5.90781
TCGA-CJ-5680-01	TCGA-CJ-5680	KIRC	Tumor	5.80452
TCGA-B0-5709-01	TCGA-B0-5709	KIRC	Tumor	5.86249
TCGA-CW-5587-01	TCGA-CW-5587	KIRC	Tumor	5.81277
TCGA-CZ-5982-01	TCGA-CZ-5982	KIRC	Tumor	5.24414
TCGA-A3-3358-01	TCGA-A3-3358	KIRC	Tumor	5.11811
TCGA-CJ-5677-01	TCGA-CJ-5677	KIRC	Tumor	6.10332
TCGA-CJ-6033-01	TCGA-CJ-6033	KIRC	Tumor	6.12973
TCGA-B0-5690-01	TCGA-B0-5690	KIRC	Tumor	6.00157
TCGA-CZ-4863-01	TCGA-CZ-4863	KIRC	Tumor	5.59454
TCGA-CJ-5681-01	TCGA-CJ-5681	KIRC	Tumor	6.22559
TCGA-B8-5552-01	TCGA-B8-5552	KIRC	Tumor	5.7358
TCGA-GL-A59R-11	TCGA-GL-A59R	KIRP	Normal	5.15862
TCGA-BQ-7045-11	TCGA-BQ-7045	KIRP	Normal	5.50235
TCGA-BQ-7051-11	TCGA-BQ-7051	KIRP	Normal	5.12724
TCGA-GL-A9DE-11	TCGA-GL-A9DE	KIRP	Normal	5.35788
TCGA-BQ-7044-11	TCGA-BQ-7044	KIRP	Normal	5.84775
TCGA-BQ-7055-11	TCGA-BQ-7055	KIRP	Normal	5.14648
TCGA-BQ-7059-11	TCGA-BQ-7059	KIRP	Normal	5.25699
TCGA-BQ-5890-11	TCGA-BQ-5890	KIRP	Normal	5.30668
TCGA-DZ-6132-11	TCGA-DZ-6132	KIRP	Normal	5.61295
TCGA-DZ-6134-11	TCGA-DZ-6134	KIRP	Normal	5.06094
TCGA-Y8-A8RY-11	TCGA-Y8-A8RY	KIRP	Normal	5.73286
TCGA-BQ-7046-11	TCGA-BQ-7046	KIRP	Normal	5.28758
TCGA-BQ-5877-11	TCGA-BQ-5877	KIRP	Normal	5.21455
TCGA-A4-A57E-11	TCGA-A4-A57E	KIRP	Normal	5.26079
TCGA-P4-A5E8-11	TCGA-P4-A5E8	KIRP	Normal	5.83645
TCGA-BQ-5882-11	TCGA-BQ-5882	KIRP	Normal	5.23615
TCGA-BQ-5887-11	TCGA-BQ-5887	KIRP	Normal	4.99996
TCGA-B9-4115-11	TCGA-B9-4115	KIRP	Normal	5.27316
TCGA-GL-6846-11	TCGA-GL-6846	KIRP	Normal	5.06132
TCGA-P4-A5ED-11	TCGA-P4-A5ED	KIRP	Normal	5.49668
TCGA-BQ-5894-11	TCGA-BQ-5894	KIRP	Normal	5.09927
TCGA-DZ-6131-11	TCGA-DZ-6131	KIRP	Normal	4.80066
TCGA-BQ-7061-11	TCGA-BQ-7061	KIRP	Normal	5.15503
TCGA-BQ-5878-11	TCGA-BQ-5878	KIRP	Normal	5.18108
TCGA-BQ-5888-11	TCGA-BQ-5888	KIRP	Normal	5.44097
TCGA-A4-A4ZT-11	TCGA-A4-A4ZT	KIRP	Normal	5.37847
TCGA-BQ-5875-11	TCGA-BQ-5875	KIRP	Normal	5.4522
TCGA-DZ-6133-11	TCGA-DZ-6133	KIRP	Normal	5.23538
TCGA-BQ-5884-11	TCGA-BQ-5884	KIRP	Normal	5.20161
TCGA-BQ-5891-11	TCGA-BQ-5891	KIRP	Normal	5.26118
TCGA-BQ-5879-11	TCGA-BQ-5879	KIRP	Normal	5.34978
TCGA-GL-7966-11	TCGA-GL-7966	KIRP	Normal	5.40053
TCGA-GL-A59R-01	TCGA-GL-A59R	KIRP	Tumor	5.34978
TCGA-BQ-7045-01	TCGA-BQ-7045	KIRP	Tumor	4.61409
TCGA-BQ-7051-01	TCGA-BQ-7051	KIRP	Tumor	5.99508
TCGA-GL-A9DE-01	TCGA-GL-A9DE	KIRP	Tumor	5.55029
TCGA-BQ-7044-01	TCGA-BQ-7044	KIRP	Tumor	6.03918
TCGA-BQ-7055-01	TCGA-BQ-7055	KIRP	Tumor	4.67697
TCGA-BQ-7059-01	TCGA-BQ-7059	KIRP	Tumor	5.4266
TCGA-BQ-5890-01	TCGA-BQ-5890	KIRP	Tumor	5.94764
TCGA-DZ-6132-01	TCGA-DZ-6132	KIRP	Tumor	5.44194
TCGA-DZ-6134-01	TCGA-DZ-6134	KIRP	Tumor	5.02942
TCGA-Y8-A8RY-01	TCGA-Y8-A8RY	KIRP	Tumor	5.29313
TCGA-BQ-7046-01	TCGA-BQ-7046	KIRP	Tumor	5.22574
TCGA-BQ-5877-01	TCGA-BQ-5877	KIRP	Tumor	6.15665
TCGA-A4-A57E-01	TCGA-A4-A57E	KIRP	Tumor	6.17568
TCGA-P4-A5E8-01	TCGA-P4-A5E8	KIRP	Tumor	5.41078
TCGA-BQ-5882-01	TCGA-BQ-5882	KIRP	Tumor	5.82505
TCGA-BQ-5887-01	TCGA-BQ-5887	KIRP	Tumor	5.68568
TCGA-B9-4115-01	TCGA-B9-4115	KIRP	Tumor	5.3255
TCGA-GL-6846-01	TCGA-GL-6846	KIRP	Tumor	5.41889
TCGA-P4-A5ED-01	TCGA-P4-A5ED	KIRP	Tumor	6.59004
TCGA-BQ-5894-01	TCGA-BQ-5894	KIRP	Tumor	5.95256
TCGA-DZ-6131-01	TCGA-DZ-6131	KIRP	Tumor	5.94272
TCGA-BQ-7061-01	TCGA-BQ-7061	KIRP	Tumor	5.38023
TCGA-BQ-5878-01	TCGA-BQ-5878	KIRP	Tumor	6.92074
TCGA-BQ-5888-01	TCGA-BQ-5888	KIRP	Tumor	5.72766
TCGA-A4-A4ZT-01	TCGA-A4-A4ZT	KIRP	Tumor	5.23684
TCGA-BQ-5875-01	TCGA-BQ-5875	KIRP	Tumor	4.97778
TCGA-DZ-6133-01	TCGA-DZ-6133	KIRP	Tumor	5.44292
TCGA-BQ-5884-01	TCGA-BQ-5884	KIRP	Tumor	5.80344
TCGA-BQ-5891-01	TCGA-BQ-5891	KIRP	Tumor	5.28203
TCGA-BQ-5879-01	TCGA-BQ-5879	KIRP	Tumor	5.71069
TCGA-GL-7966-01	TCGA-GL-7966	KIRP	Tumor	5.39614
TCGA-DD-A39V-11	TCGA-DD-A39V	LIHC	Normal	4.54596
TCGA-BC-A10T-11	TCGA-BC-A10T	LIHC	Normal	4.86049
TCGA-BC-A10Y-11	TCGA-BC-A10Y	LIHC	Normal	4.79854
TCGA-DD-A1EG-11	TCGA-DD-A1EG	LIHC	Normal	4.61706
TCGA-DD-A3A8-11	TCGA-DD-A3A8	LIHC	Normal	4.5472
TCGA-FV-A2QR-11	TCGA-FV-A2QR	LIHC	Normal	4.96393
TCGA-FV-A3R2-11	TCGA-FV-A3R2	LIHC	Normal	5.16426
TCGA-DD-A11B-11	TCGA-DD-A11B	LIHC	Normal	4.4542
TCGA-DD-A1EE-11	TCGA-DD-A1EE	LIHC	Normal	4.85653
TCGA-EP-A3RK-11	TCGA-EP-A3RK	LIHC	Normal	4.66391
TCGA-EP-A26S-11	TCGA-EP-A26S	LIHC	Normal	4.48418
TCGA-BC-A10U-11	TCGA-BC-A10U	LIHC	Normal	4.4107
TCGA-BD-A2L6-11	TCGA-BD-A2L6	LIHC	Normal	4.93684
TCGA-DD-A11C-11	TCGA-DD-A11C	LIHC	Normal	4.75171
TCGA-DD-A116-11	TCGA-DD-A116	LIHC	Normal	4.51668
TCGA-DD-A11A-11	TCGA-DD-A11A	LIHC	Normal	4.47377
TCGA-DD-A3A1-11	TCGA-DD-A3A1	LIHC	Normal	5.68087
TCGA-EP-A12J-11	TCGA-EP-A12J	LIHC	Normal	5.01255
TCGA-ES-A2HT-11	TCGA-ES-A2HT	LIHC	Normal	5.45386
TCGA-G3-A3CH-11	TCGA-G3-A3CH	LIHC	Normal	4.80008
TCGA-BC-A10W-11	TCGA-BC-A10W	LIHC	Normal	5.21221
TCGA-DD-A1EI-11	TCGA-DD-A1EI	LIHC	Normal	4.62003
TCGA-DD-A3A3-11	TCGA-DD-A3A3	LIHC	Normal	4.97265
TCGA-DD-A114-11	TCGA-DD-A114	LIHC	Normal	5.24112
TCGA-DD-A119-11	TCGA-DD-A119	LIHC	Normal	4.47768
TCGA-DD-A3A4-11	TCGA-DD-A3A4	LIHC	Normal	5.52387
TCGA-DD-A1EH-11	TCGA-DD-A1EH	LIHC	Normal	4.9741
TCGA-DD-A1EL-11	TCGA-DD-A1EL	LIHC	Normal	4.66842
TCGA-FV-A3I1-11	TCGA-FV-A3I1	LIHC	Normal	4.82632
TCGA-DD-A39X-11	TCGA-DD-A39X	LIHC	Normal	4.82014
TCGA-DD-A118-11	TCGA-DD-A118	LIHC	Normal	4.95929
TCGA-DD-A3A2-11	TCGA-DD-A3A2	LIHC	Normal	5.00228
TCGA-FV-A3I0-11	TCGA-FV-A3I0	LIHC	Normal	4.50272
TCGA-BD-A3EP-11	TCGA-BD-A3EP	LIHC	Normal	4.9231
TCGA-BC-A10Q-11	TCGA-BC-A10Q	LIHC	Normal	4.67188
TCGA-DD-A1EB-11	TCGA-DD-A1EB	LIHC	Normal	4.45811
TCGA-DD-A3A6-11	TCGA-DD-A3A6	LIHC	Normal	4.97081
TCGA-DD-A1EJ-11	TCGA-DD-A1EJ	LIHC	Normal	4.87478
TCGA-FV-A23B-11	TCGA-FV-A23B	LIHC	Normal	4.83597
TCGA-BC-A10R-11	TCGA-BC-A10R	LIHC	Normal	4.94622
TCGA-DD-A3A5-11	TCGA-DD-A3A5	LIHC	Normal	4.97778
TCGA-BC-A10Z-11	TCGA-BC-A10Z	LIHC	Normal	5.08616
TCGA-BC-A216-11	TCGA-BC-A216	LIHC	Normal	4.56252
TCGA-DD-A11D-11	TCGA-DD-A11D	LIHC	Normal	5.20598
TCGA-DD-A113-11	TCGA-DD-A113	LIHC	Normal	4.98737
TCGA-BC-A10X-11	TCGA-BC-A10X	LIHC	Normal	4.76549
TCGA-BC-A110-11	TCGA-BC-A110	LIHC	Normal	4.55026
TCGA-DD-A39Z-11	TCGA-DD-A39Z	LIHC	Normal	4.8545
TCGA-DD-A39W-11	TCGA-DD-A39W	LIHC	Normal	4.44494
TCGA-DD-A1EC-11	TCGA-DD-A1EC	LIHC	Normal	3.64617
TCGA-DD-A39V-01	TCGA-DD-A39V	LIHC	Tumor	7.58562
TCGA-BC-A10T-01	TCGA-BC-A10T	LIHC	Tumor	5.465
TCGA-BC-A10Y-01	TCGA-BC-A10Y	LIHC	Tumor	5.61266
TCGA-DD-A1EG-01	TCGA-DD-A1EG	LIHC	Tumor	5.6447
TCGA-DD-A3A8-01	TCGA-DD-A3A8	LIHC	Tumor	5.38989
TCGA-FV-A2QR-01	TCGA-FV-A2QR	LIHC	Tumor	5.66646
TCGA-FV-A3R2-01	TCGA-FV-A3R2	LIHC	Tumor	5.46891
TCGA-DD-A11B-01	TCGA-DD-A11B	LIHC	Tumor	5.09082
TCGA-DD-A1EE-01	TCGA-DD-A1EE	LIHC	Tumor	6.20714
TCGA-EP-A3RK-01	TCGA-EP-A3RK	LIHC	Tumor	6.42813
TCGA-EP-A26S-01	TCGA-EP-A26S	LIHC	Tumor	5.53571
TCGA-BC-A10U-01	TCGA-BC-A10U	LIHC	Tumor	5.95817
TCGA-BD-A2L6-01	TCGA-BD-A2L6	LIHC	Tumor	5.83468
TCGA-DD-A11C-01	TCGA-DD-A11C	LIHC	Tumor	5.67048
TCGA-DD-A116-01	TCGA-DD-A116	LIHC	Tumor	6.51791
TCGA-DD-A11A-01	TCGA-DD-A11A	LIHC	Tumor	4.61351
TCGA-DD-A3A1-01	TCGA-DD-A3A1	LIHC	Tumor	6.86988
TCGA-EP-A12J-01	TCGA-EP-A12J	LIHC	Tumor	5.87723
TCGA-ES-A2HT-01	TCGA-ES-A2HT	LIHC	Tumor	5.79932
TCGA-G3-A3CH-01	TCGA-G3-A3CH	LIHC	Tumor	4.76606
TCGA-BC-A10W-01	TCGA-BC-A10W	LIHC	Tumor	5.62265
TCGA-DD-A1EI-01	TCGA-DD-A1EI	LIHC	Tumor	5.85846
TCGA-DD-A3A3-01	TCGA-DD-A3A3	LIHC	Tumor	5.22652
TCGA-DD-A114-01	TCGA-DD-A114	LIHC	Tumor	5.90397
TCGA-DD-A119-01	TCGA-DD-A119	LIHC	Tumor	5.86091
TCGA-DD-A3A4-01	TCGA-DD-A3A4	LIHC	Tumor	5.05095
TCGA-DD-A1EH-01	TCGA-DD-A1EH	LIHC	Tumor	5.40121
TCGA-DD-A1EL-01	TCGA-DD-A1EL	LIHC	Tumor	6.09041
TCGA-FV-A3I1-01	TCGA-FV-A3I1	LIHC	Tumor	5.53072
TCGA-DD-A39X-01	TCGA-DD-A39X	LIHC	Tumor	5.51037
TCGA-DD-A118-01	TCGA-DD-A118	LIHC	Tumor	5.40766
TCGA-DD-A3A2-01	TCGA-DD-A3A2	LIHC	Tumor	5.49277
TCGA-FV-A3I0-01	TCGA-FV-A3I0	LIHC	Tumor	4.88753
TCGA-BD-A3EP-01	TCGA-BD-A3EP	LIHC	Tumor	5.63167
TCGA-BC-A10Q-01	TCGA-BC-A10Q	LIHC	Tumor	5.33739
TCGA-DD-A1EB-01	TCGA-DD-A1EB	LIHC	Tumor	6.24769
TCGA-DD-A3A6-01	TCGA-DD-A3A6	LIHC	Tumor	5.3331
TCGA-DD-A1EJ-01	TCGA-DD-A1EJ	LIHC	Tumor	5.59131
TCGA-FV-A23B-01	TCGA-FV-A23B	LIHC	Tumor	5.15182
TCGA-BC-A10R-01	TCGA-BC-A10R	LIHC	Tumor	6.00088
TCGA-DD-A3A5-01	TCGA-DD-A3A5	LIHC	Tumor	5.92984
TCGA-BC-A10Z-01	TCGA-BC-A10Z	LIHC	Tumor	5.6545
TCGA-BC-A216-01	TCGA-BC-A216	LIHC	Tumor	5.94253
TCGA-DD-A11D-01	TCGA-DD-A11D	LIHC	Tumor	5.43266
TCGA-DD-A113-01	TCGA-DD-A113	LIHC	Tumor	5.22496
TCGA-BC-A10X-01	TCGA-BC-A10X	LIHC	Tumor	5.02147
TCGA-BC-A110-01	TCGA-BC-A110	LIHC	Tumor	5.08956
TCGA-DD-A39Z-01	TCGA-DD-A39Z	LIHC	Tumor	5.64352
TCGA-DD-A39W-01	TCGA-DD-A39W	LIHC	Tumor	6.12283
TCGA-DD-A1EC-01	TCGA-DD-A1EC	LIHC	Tumor	5.74414
TCGA-50-5939-11	TCGA-50-5939	LUAD	Normal	5.27277
TCGA-49-6745-11	TCGA-49-6745	LUAD	Normal	5.13132
TCGA-55-6978-11	TCGA-55-6978	LUAD	Normal	5.64529
TCGA-55-6983-11	TCGA-55-6983	LUAD	Normal	5.337
TCGA-91-6829-11	TCGA-91-6829	LUAD	Normal	5.16747
TCGA-50-5932-11	TCGA-50-5932	LUAD	Normal	5.49443
TCGA-50-5933-11	TCGA-50-5933	LUAD	Normal	5.03126
TCGA-55-6972-11	TCGA-55-6972	LUAD	Normal	5.52074
TCGA-49-6742-11	TCGA-49-6742	LUAD	Normal	5.31507
TCGA-91-6828-11	TCGA-91-6828	LUAD	Normal	5.23109
TCGA-91-6831-11	TCGA-91-6831	LUAD	Normal	5.04309
TCGA-44-2662-11	TCGA-44-2662	LUAD	Normal	5.0081
TCGA-44-6146-11	TCGA-44-6146	LUAD	Normal	5.36208
TCGA-55-6968-11	TCGA-55-6968	LUAD	Normal	5.34481
TCGA-55-6975-11	TCGA-55-6975	LUAD	Normal	5.02147
TCGA-44-6148-11	TCGA-44-6148	LUAD	Normal	5.3216
TCGA-44-6778-11	TCGA-44-6778	LUAD	Normal	4.81455
TCGA-50-5936-11	TCGA-50-5936	LUAD	Normal	5.32052
TCGA-55-6980-11	TCGA-55-6980	LUAD	Normal	5.5683
TCGA-55-6969-11	TCGA-55-6969	LUAD	Normal	5.35047
TCGA-44-2668-11	TCGA-44-2668	LUAD	Normal	5.31175
TCGA-50-5930-11	TCGA-50-5930	LUAD	Normal	5.5635
TCGA-73-4676-11	TCGA-73-4676	LUAD	Normal	5.09044
TCGA-38-4632-11	TCGA-38-4632	LUAD	Normal	5.40492
TCGA-50-5935-11	TCGA-50-5935	LUAD	Normal	5.3413
TCGA-44-6777-11	TCGA-44-6777	LUAD	Normal	5.38267
TCGA-49-6743-11	TCGA-49-6743	LUAD	Normal	5.11267
TCGA-91-6835-11	TCGA-91-6835	LUAD	Normal	5.64039
TCGA-55-6982-11	TCGA-55-6982	LUAD	Normal	5.82859
TCGA-44-3398-11	TCGA-44-3398	LUAD	Normal	5.40737
TCGA-50-5931-11	TCGA-50-5931	LUAD	Normal	5.37749
TCGA-91-6849-11	TCGA-91-6849	LUAD	Normal	5.27686
TCGA-44-2657-11	TCGA-44-2657	LUAD	Normal	5.21182
TCGA-44-3396-11	TCGA-44-3396	LUAD	Normal	5.2199
TCGA-50-6595-11	TCGA-50-6595	LUAD	Normal	5.53228
TCGA-55-6986-11	TCGA-55-6986	LUAD	Normal	5.56106
TCGA-55-6984-11	TCGA-55-6984	LUAD	Normal	5.55215
TCGA-44-2661-11	TCGA-44-2661	LUAD	Normal	5.63196
TCGA-49-4512-11	TCGA-49-4512	LUAD	Normal	5.07597
TCGA-49-6761-11	TCGA-49-6761	LUAD	Normal	5.88677
TCGA-44-6147-11	TCGA-44-6147	LUAD	Normal	5.68313
TCGA-55-6970-11	TCGA-55-6970	LUAD	Normal	5.38062
TCGA-38-4625-11	TCGA-38-4625	LUAD	Normal	5.1252
TCGA-44-2655-11	TCGA-44-2655	LUAD	Normal	5.66646
TCGA-38-4627-11	TCGA-38-4627	LUAD	Normal	5.05793
TCGA-49-6744-11	TCGA-49-6744	LUAD	Normal	5.08956
TCGA-44-6145-11	TCGA-44-6145	LUAD	Normal	5.39819
TCGA-91-6847-11	TCGA-91-6847	LUAD	Normal	5.64872
TCGA-44-5645-11	TCGA-44-5645	LUAD	Normal	5.98159
TCGA-44-6776-11	TCGA-44-6776	LUAD	Normal	5.13219
TCGA-55-6971-11	TCGA-55-6971	LUAD	Normal	5.27277
TCGA-55-6979-11	TCGA-55-6979	LUAD	Normal	5.14239
TCGA-55-6985-11	TCGA-55-6985	LUAD	Normal	5.4915
TCGA-38-4626-11	TCGA-38-4626	LUAD	Normal	5.04309
TCGA-44-2665-11	TCGA-44-2665	LUAD	Normal	5.28281
TCGA-55-6981-11	TCGA-55-6981	LUAD	Normal	5.06482
TCGA-91-6836-11	TCGA-91-6836	LUAD	Normal	5.13171
TCGA-49-4490-11	TCGA-49-4490	LUAD	Normal	4.69379
TCGA-50-5939-01	TCGA-50-5939	LUAD	Tumor	5.56252
TCGA-49-6745-01	TCGA-49-6745	LUAD	Tumor	5.37017
TCGA-55-6978-01	TCGA-55-6978	LUAD	Tumor	5.42494
TCGA-55-6983-01	TCGA-55-6983	LUAD	Tumor	5.96506
TCGA-91-6829-01	TCGA-91-6829	LUAD	Tumor	5.29167
TCGA-50-5932-01	TCGA-50-5932	LUAD	Tumor	5.44526
TCGA-50-5933-01	TCGA-50-5933	LUAD	Tumor	5.5361
TCGA-55-6972-01	TCGA-55-6972	LUAD	Tumor	6.66745
TCGA-49-6742-01	TCGA-49-6742	LUAD	Tumor	6.28777
TCGA-91-6828-01	TCGA-91-6828	LUAD	Tumor	5.40092
TCGA-91-6831-01	TCGA-91-6831	LUAD	Tumor	4.82989
TCGA-55-6968-01	TCGA-55-6968	LUAD	Tumor	5.44429
TCGA-55-6975-01	TCGA-55-6975	LUAD	Tumor	6.10075
TCGA-44-6148-01	TCGA-44-6148	LUAD	Tumor	5.27988
TCGA-44-6778-01	TCGA-44-6778	LUAD	Tumor	5.1663
TCGA-50-5936-01	TCGA-50-5936	LUAD	Tumor	5.89601
TCGA-55-6980-01	TCGA-55-6980	LUAD	Tumor	5.43696
TCGA-55-6969-01	TCGA-55-6969	LUAD	Tumor	5.19217
TCGA-50-5930-01	TCGA-50-5930	LUAD	Tumor	4.6496
TCGA-73-4676-01	TCGA-73-4676	LUAD	Tumor	5.5002
TCGA-38-4632-01	TCGA-38-4632	LUAD	Tumor	4.60699
TCGA-50-5935-01	TCGA-50-5935	LUAD	Tumor	6.49091
TCGA-44-6777-01	TCGA-44-6777	LUAD	Tumor	5.27131
TCGA-49-6743-01	TCGA-49-6743	LUAD	Tumor	6.025
TCGA-91-6835-01	TCGA-91-6835	LUAD	Tumor	5.59131
TCGA-55-6982-01	TCGA-55-6982	LUAD	Tumor	5.31321
TCGA-44-3398-01	TCGA-44-3398	LUAD	Tumor	4.80481
TCGA-50-5931-01	TCGA-50-5931	LUAD	Tumor	5.65225
TCGA-91-6849-01	TCGA-91-6849	LUAD	Tumor	5.42494
TCGA-44-2657-01	TCGA-44-2657	LUAD	Tumor	5.11684
TCGA-44-3396-01	TCGA-44-3396	LUAD	Tumor	5.12063
TCGA-50-6595-01	TCGA-50-6595	LUAD	Tumor	5.75464
TCGA-55-6986-01	TCGA-55-6986	LUAD	Tumor	5.82092
TCGA-55-6984-01	TCGA-55-6984	LUAD	Tumor	5.43198
TCGA-44-2661-01	TCGA-44-2661	LUAD	Tumor	4.99008
TCGA-49-4512-01	TCGA-49-4512	LUAD	Tumor	5.41615
TCGA-49-6761-01	TCGA-49-6761	LUAD	Tumor	5.6795
TCGA-55-6970-01	TCGA-55-6970	LUAD	Tumor	3.91552
TCGA-38-4625-01	TCGA-38-4625	LUAD	Tumor	5.20941
TCGA-44-2655-01	TCGA-44-2655	LUAD	Tumor	5.94627
TCGA-38-4627-01	TCGA-38-4627	LUAD	Tumor	5.75572
TCGA-49-6744-01	TCGA-49-6744	LUAD	Tumor	5.44458
TCGA-44-6145-01	TCGA-44-6145	LUAD	Tumor	4.26157
TCGA-91-6847-01	TCGA-91-6847	LUAD	Tumor	5.28797
TCGA-44-6776-01	TCGA-44-6776	LUAD	Tumor	5.96624
TCGA-55-6971-01	TCGA-55-6971	LUAD	Tumor	4.85653
TCGA-55-6979-01	TCGA-55-6979	LUAD	Tumor	4.99366
TCGA-55-6985-01	TCGA-55-6985	LUAD	Tumor	5.48377
TCGA-38-4626-01	TCGA-38-4626	LUAD	Tumor	5.48094
TCGA-55-6981-01	TCGA-55-6981	LUAD	Tumor	5.0785
TCGA-91-6836-01	TCGA-91-6836	LUAD	Tumor	5.51252
TCGA-49-4490-01	TCGA-49-4490	LUAD	Tumor	5.5497
TCGA-44-2662-01	TCGA-44-2662	LUAD	Tumor	4.15566
TCGA-44-6146-01	TCGA-44-6146	LUAD	Tumor	3.93798
TCGA-44-2668-01	TCGA-44-2668	LUAD	Tumor	4.55253
TCGA-44-6147-01	TCGA-44-6147	LUAD	Tumor	4.72737
TCGA-44-5645-01	TCGA-44-5645	LUAD	Tumor	4.60685
TCGA-44-2665-01	TCGA-44-2665	LUAD	Tumor	4.79634
TCGA-43-6771-11	TCGA-43-6771	LUSC	Normal	5.24716
TCGA-56-7580-11	TCGA-56-7580	LUSC	Normal	5.38374
TCGA-56-7582-11	TCGA-56-7582	LUSC	Normal	5.32082
TCGA-22-4609-11	TCGA-22-4609	LUSC	Normal	5.12228
TCGA-22-5482-11	TCGA-22-5482	LUSC	Normal	5.37437
TCGA-22-5478-11	TCGA-22-5478	LUSC	Normal	5.34734
TCGA-22-4593-11	TCGA-22-4593	LUSC	Normal	5.2346
TCGA-43-6773-11	TCGA-43-6773	LUSC	Normal	5.478
TCGA-22-5471-11	TCGA-22-5471	LUSC	Normal	5.60884
TCGA-58-8386-11	TCGA-58-8386	LUSC	Normal	4.75056
TCGA-22-5483-11	TCGA-22-5483	LUSC	Normal	5.04959
TCGA-22-5491-11	TCGA-22-5491	LUSC	Normal	5.41039
TCGA-56-8201-11	TCGA-56-8201	LUSC	Normal	4.99637
TCGA-56-7730-11	TCGA-56-7730	LUSC	Normal	5.56898
TCGA-33-6737-11	TCGA-33-6737	LUSC	Normal	5.33983
TCGA-56-8623-11	TCGA-56-8623	LUSC	Normal	5.29577
TCGA-34-7107-11	TCGA-34-7107	LUSC	Normal	4.75701
TCGA-43-5670-11	TCGA-43-5670	LUSC	Normal	5.40434
TCGA-43-6143-11	TCGA-43-6143	LUSC	Normal	5.03514
TCGA-60-2709-11	TCGA-60-2709	LUSC	Normal	4.95609
TCGA-77-8007-11	TCGA-77-8007	LUSC	Normal	5.59307
TCGA-77-8008-11	TCGA-77-8008	LUSC	Normal	5.68342
TCGA-22-5472-11	TCGA-22-5472	LUSC	Normal	5.34305
TCGA-77-7138-11	TCGA-77-7138	LUSC	Normal	5.60345
TCGA-56-8309-11	TCGA-56-8309	LUSC	Normal	5.14201
TCGA-51-4080-11	TCGA-51-4080	LUSC	Normal	5.15464
TCGA-77-7337-11	TCGA-77-7337	LUSC	Normal	5.03475
TCGA-22-5489-11	TCGA-22-5489	LUSC	Normal	5.35193
TCGA-77-7338-11	TCGA-77-7338	LUSC	Normal	5.30015
TCGA-90-6837-11	TCGA-90-6837	LUSC	Normal	5.50656
TCGA-56-7222-11	TCGA-56-7222	LUSC	Normal	4.83394
TCGA-39-5040-11	TCGA-39-5040	LUSC	Normal	4.78032
TCGA-56-8083-11	TCGA-56-8083	LUSC	Normal	5.35261
TCGA-90-7767-11	TCGA-90-7767	LUSC	Normal	5.31721
TCGA-51-4081-11	TCGA-51-4081	LUSC	Normal	4.73448
TCGA-43-3394-11	TCGA-43-3394	LUSC	Normal	4.69322
TCGA-56-8082-11	TCGA-56-8082	LUSC	Normal	5.01662
TCGA-43-7658-11	TCGA-43-7658	LUSC	Normal	5.44888
TCGA-51-4079-11	TCGA-51-4079	LUSC	Normal	5.18867
TCGA-22-5481-11	TCGA-22-5481	LUSC	Normal	5.47771
TCGA-43-6647-11	TCGA-43-6647	LUSC	Normal	5.33661
TCGA-43-7657-11	TCGA-43-7657	LUSC	Normal	5.31721
TCGA-56-7731-11	TCGA-56-7731	LUSC	Normal	5.53297
TCGA-33-4587-11	TCGA-33-4587	LUSC	Normal	5.07471
TCGA-34-8454-11	TCGA-34-8454	LUSC	Normal	5.26381
TCGA-77-7335-11	TCGA-77-7335	LUSC	Normal	4.39984
TCGA-77-7142-11	TCGA-77-7142	LUSC	Normal	4.89671
TCGA-85-7710-11	TCGA-85-7710	LUSC	Normal	5.17389
TCGA-56-7823-11	TCGA-56-7823	LUSC	Normal	5.14648
TCGA-92-7340-11	TCGA-92-7340	LUSC	Normal	5.20005
TCGA-43-6771-01	TCGA-43-6771	LUSC	Tumor	4.37575
TCGA-56-7580-01	TCGA-56-7580	LUSC	Tumor	6.26714
TCGA-56-7582-01	TCGA-56-7582	LUSC	Tumor	6.97927
TCGA-22-4609-01	TCGA-22-4609	LUSC	Tumor	5.93171
TCGA-22-5482-01	TCGA-22-5482	LUSC	Tumor	6.51336
TCGA-22-5478-01	TCGA-22-5478	LUSC	Tumor	5.50617
TCGA-22-4593-01	TCGA-22-4593	LUSC	Tumor	6.27335
TCGA-43-6773-01	TCGA-43-6773	LUSC	Tumor	5.55831
TCGA-22-5471-01	TCGA-22-5471	LUSC	Tumor	6.58756
TCGA-58-8386-01	TCGA-58-8386	LUSC	Tumor	5.71922
TCGA-22-5483-01	TCGA-22-5483	LUSC	Tumor	7.40543
TCGA-22-5491-01	TCGA-22-5491	LUSC	Tumor	6.55224
TCGA-56-8201-01	TCGA-56-8201	LUSC	Tumor	5.25134
TCGA-56-7730-01	TCGA-56-7730	LUSC	Tumor	7.17878
TCGA-33-6737-01	TCGA-33-6737	LUSC	Tumor	5.95561
TCGA-56-8623-01	TCGA-56-8623	LUSC	Tumor	5.09888
TCGA-34-7107-01	TCGA-34-7107	LUSC	Tumor	7.38127
TCGA-43-5670-01	TCGA-43-5670	LUSC	Tumor	6.3165
TCGA-43-6143-01	TCGA-43-6143	LUSC	Tumor	6.46748
TCGA-60-2709-01	TCGA-60-2709	LUSC	Tumor	5.96329
TCGA-77-8007-01	TCGA-77-8007	LUSC	Tumor	5.34344
TCGA-77-8008-01	TCGA-77-8008	LUSC	Tumor	5.11723
TCGA-22-5472-01	TCGA-22-5472	LUSC	Tumor	6.41736
TCGA-77-7138-01	TCGA-77-7138	LUSC	Tumor	5.57956
TCGA-56-8309-01	TCGA-56-8309	LUSC	Tumor	6.52118
TCGA-51-4080-01	TCGA-51-4080	LUSC	Tumor	6.5466
TCGA-77-7337-01	TCGA-77-7337	LUSC	Tumor	5.62118
TCGA-22-5489-01	TCGA-22-5489	LUSC	Tumor	5.68872
TCGA-77-7338-01	TCGA-77-7338	LUSC	Tumor	7.00616
TCGA-90-6837-01	TCGA-90-6837	LUSC	Tumor	5.64989
TCGA-56-7222-01	TCGA-56-7222	LUSC	Tumor	5.72108
TCGA-39-5040-01	TCGA-39-5040	LUSC	Tumor	4.96674
TCGA-56-8083-01	TCGA-56-8083	LUSC	Tumor	5.30161
TCGA-90-7767-01	TCGA-90-7767	LUSC	Tumor	6.13505
TCGA-51-4081-01	TCGA-51-4081	LUSC	Tumor	7.03503
TCGA-43-3394-01	TCGA-43-3394	LUSC	Tumor	5.64931
TCGA-56-8082-01	TCGA-56-8082	LUSC	Tumor	5.80246
TCGA-43-7658-01	TCGA-43-7658	LUSC	Tumor	6.52266
TCGA-51-4079-01	TCGA-51-4079	LUSC	Tumor	6.60419
TCGA-22-5481-01	TCGA-22-5481	LUSC	Tumor	5.71804
TCGA-43-6647-01	TCGA-43-6647	LUSC	Tumor	4.77136
TCGA-43-7657-01	TCGA-43-7657	LUSC	Tumor	5.76711
TCGA-56-7731-01	TCGA-56-7731	LUSC	Tumor	5.82888
TCGA-33-4587-01	TCGA-33-4587	LUSC	Tumor	5.89699
TCGA-34-8454-01	TCGA-34-8454	LUSC	Tumor	6.04391
TCGA-77-7335-01	TCGA-77-7335	LUSC	Tumor	5.84549
TCGA-77-7142-01	TCGA-77-7142	LUSC	Tumor	5.71647
TCGA-85-7710-01	TCGA-85-7710	LUSC	Tumor	6.71518
TCGA-56-7823-01	TCGA-56-7823	LUSC	Tumor	6.82695
TCGA-92-7340-01	TCGA-92-7340	LUSC	Tumor	6.01211
TCGA-YB-A89D-11	TCGA-YB-A89D	PAAD	Normal	5.54598
TCGA-HV-A5A3-11	TCGA-HV-A5A3	PAAD	Normal	5.57682
TCGA-H6-A45N-11	TCGA-H6-A45N	PAAD	Normal	4.67976
TCGA-H6-8124-11	TCGA-H6-8124	PAAD	Normal	5.45083
TCGA-YB-A89D-01	TCGA-YB-A89D	PAAD	Tumor	5.64215
TCGA-HV-A5A3-01	TCGA-HV-A5A3	PAAD	Tumor	5.61736
TCGA-H6-A45N-01	TCGA-H6-A45N	PAAD	Tumor	5.62843
TCGA-H6-8124-01	TCGA-H6-8124	PAAD	Tumor	5.29274
TCGA-CH-5768-11	TCGA-CH-5768	PRAD	Normal	6.11771
TCGA-EJ-7317-11	TCGA-EJ-7317	PRAD	Normal	5.85521
TCGA-EJ-7782-11	TCGA-EJ-7782	PRAD	Normal	5.46921
TCGA-G9-6365-11	TCGA-G9-6365	PRAD	Normal	6.17153
TCGA-EJ-7328-11	TCGA-EJ-7328	PRAD	Normal	5.61824
TCGA-EJ-7783-11	TCGA-EJ-7783	PRAD	Normal	5.61589
TCGA-EJ-7315-11	TCGA-EJ-7315	PRAD	Normal	5.81739
TCGA-EJ-7330-11	TCGA-EJ-7330	PRAD	Normal	5.71069
TCGA-G9-6348-11	TCGA-G9-6348	PRAD	Normal	6.04509
TCGA-J4-A83J-11	TCGA-J4-A83J	PRAD	Normal	5.72687
TCGA-EJ-7794-11	TCGA-EJ-7794	PRAD	Normal	5.92049
TCGA-CH-5767-11	TCGA-CH-5767	PRAD	Normal	5.52641
TCGA-EJ-7789-11	TCGA-EJ-7789	PRAD	Normal	5.92197
TCGA-G9-6333-11	TCGA-G9-6333	PRAD	Normal	6.44968
TCGA-G9-6499-11	TCGA-G9-6499	PRAD	Normal	5.60825
TCGA-EJ-7115-11	TCGA-EJ-7115	PRAD	Normal	5.67469
TCGA-EJ-7781-11	TCGA-EJ-7781	PRAD	Normal	5.84372
TCGA-HC-7745-11	TCGA-HC-7745	PRAD	Normal	5.5046
TCGA-EJ-7331-11	TCGA-EJ-7331	PRAD	Normal	5.67783
TCGA-G9-6363-11	TCGA-G9-6363	PRAD	Normal	5.74797
TCGA-EJ-7784-11	TCGA-EJ-7784	PRAD	Normal	5.92453
TCGA-EJ-7314-11	TCGA-EJ-7314	PRAD	Normal	5.80482
TCGA-EJ-7786-11	TCGA-EJ-7786	PRAD	Normal	5.26079
TCGA-HC-7211-11	TCGA-HC-7211	PRAD	Normal	5.38647
TCGA-CH-5761-11	TCGA-CH-5761	PRAD	Normal	5.80786
TCGA-EJ-7327-11	TCGA-EJ-7327	PRAD	Normal	5.65225
TCGA-G9-6342-11	TCGA-G9-6342	PRAD	Normal	5.94036
TCGA-G9-6496-11	TCGA-G9-6496	PRAD	Normal	6.25529
TCGA-HC-7752-11	TCGA-HC-7752	PRAD	Normal	5.80482
TCGA-G9-6356-11	TCGA-G9-6356	PRAD	Normal	6.12539
TCGA-EJ-7123-11	TCGA-EJ-7123	PRAD	Normal	5.60943
TCGA-HC-7740-11	TCGA-HC-7740	PRAD	Normal	5.465
TCGA-HC-7738-11	TCGA-HC-7738	PRAD	Normal	5.431
TCGA-HC-7742-11	TCGA-HC-7742	PRAD	Normal	5.73737
TCGA-EJ-7321-11	TCGA-EJ-7321	PRAD	Normal	5.78419
TCGA-G9-6362-11	TCGA-G9-6362	PRAD	Normal	5.79077
TCGA-HC-8262-11	TCGA-HC-8262	PRAD	Normal	5.79156
TCGA-HC-8258-11	TCGA-HC-8258	PRAD	Normal	5.22574
TCGA-HC-7737-11	TCGA-HC-7737	PRAD	Normal	5.46305
TCGA-EJ-7785-11	TCGA-EJ-7785	PRAD	Normal	5.78164
TCGA-EJ-7792-11	TCGA-EJ-7792	PRAD	Normal	5.98572
TCGA-EJ-7797-11	TCGA-EJ-7797	PRAD	Normal	5.62324
TCGA-G9-6384-11	TCGA-G9-6384	PRAD	Normal	5.71804
TCGA-HC-7819-11	TCGA-HC-7819	PRAD	Normal	5.87359
TCGA-HC-7747-11	TCGA-HC-7747	PRAD	Normal	5.30961
TCGA-EJ-A8FO-11	TCGA-EJ-A8FO	PRAD	Normal	5.8733
TCGA-G9-6351-11	TCGA-G9-6351	PRAD	Normal	5.80894
TCGA-HC-8259-11	TCGA-HC-8259	PRAD	Normal	5.89581
TCGA-EJ-7793-11	TCGA-EJ-7793	PRAD	Normal	5.68597
TCGA-CH-5769-11	TCGA-CH-5769	PRAD	Normal	5.52759
TCGA-EJ-7125-11	TCGA-EJ-7125	PRAD	Normal	5.3733
TCGA-HC-8260-11	TCGA-HC-8260	PRAD	Normal	5.93338
TCGA-CH-5768-01	TCGA-CH-5768	PRAD	Tumor	6.12806
TCGA-EJ-7317-01	TCGA-EJ-7317	PRAD	Tumor	5.70902
TCGA-EJ-7782-01	TCGA-EJ-7782	PRAD	Tumor	6.04046
TCGA-G9-6365-01	TCGA-G9-6365	PRAD	Tumor	6.30722
TCGA-EJ-7328-01	TCGA-EJ-7328	PRAD	Tumor	5.59601
TCGA-EJ-7783-01	TCGA-EJ-7783	PRAD	Tumor	5.85325
TCGA-EJ-7315-01	TCGA-EJ-7315	PRAD	Tumor	5.38891
TCGA-EJ-7330-01	TCGA-EJ-7330	PRAD	Tumor	5.67352
TCGA-G9-6348-01	TCGA-G9-6348	PRAD	Tumor	6.20063
TCGA-J4-A83J-01	TCGA-J4-A83J	PRAD	Tumor	5.93967
TCGA-EJ-7794-01	TCGA-EJ-7794	PRAD	Tumor	5.55646
TCGA-CH-5767-01	TCGA-CH-5767	PRAD	Tumor	5.15095
TCGA-EJ-7789-01	TCGA-EJ-7789	PRAD	Tumor	5.85502
TCGA-G9-6333-01	TCGA-G9-6333	PRAD	Tumor	5.70156
TCGA-G9-6499-01	TCGA-G9-6499	PRAD	Tumor	5.89847
TCGA-EJ-7115-01	TCGA-EJ-7115	PRAD	Tumor	5.65597
TCGA-EJ-7781-01	TCGA-EJ-7781	PRAD	Tumor	5.6011
TCGA-HC-7745-01	TCGA-HC-7745	PRAD	Tumor	5.61766
TCGA-EJ-7331-01	TCGA-EJ-7331	PRAD	Tumor	5.58289
TCGA-G9-6363-01	TCGA-G9-6363	PRAD	Tumor	5.84293
TCGA-EJ-7784-01	TCGA-EJ-7784	PRAD	Tumor	6.1526
TCGA-EJ-7314-01	TCGA-EJ-7314	PRAD	Tumor	5.93918
TCGA-EJ-7786-01	TCGA-EJ-7786	PRAD	Tumor	5.48543
TCGA-HC-7211-01	TCGA-HC-7211	PRAD	Tumor	5.53268
TCGA-CH-5761-01	TCGA-CH-5761	PRAD	Tumor	6.04194
TCGA-EJ-7327-01	TCGA-EJ-7327	PRAD	Tumor	6.19728
TCGA-G9-6342-01	TCGA-G9-6342	PRAD	Tumor	5.92246
TCGA-G9-6496-01	TCGA-G9-6496	PRAD	Tumor	6.09553
TCGA-HC-7752-01	TCGA-HC-7752	PRAD	Tumor	5.43501
TCGA-G9-6356-01	TCGA-G9-6356	PRAD	Tumor	6.21217
TCGA-EJ-7123-01	TCGA-EJ-7123	PRAD	Tumor	5.76662
TCGA-HC-7740-01	TCGA-HC-7740	PRAD	Tumor	4.27675
TCGA-HC-7738-01	TCGA-HC-7738	PRAD	Tumor	5.72462
TCGA-HC-7742-01	TCGA-HC-7742	PRAD	Tumor	5.81149
TCGA-EJ-7321-01	TCGA-EJ-7321	PRAD	Tumor	5.95276
TCGA-G9-6362-01	TCGA-G9-6362	PRAD	Tumor	6.28688
TCGA-HC-8262-01	TCGA-HC-8262	PRAD	Tumor	5.66587
TCGA-HC-8258-01	TCGA-HC-8258	PRAD	Tumor	4.60804
TCGA-HC-7737-01	TCGA-HC-7737	PRAD	Tumor	5.23538
TCGA-EJ-7785-01	TCGA-EJ-7785	PRAD	Tumor	5.99409
TCGA-EJ-7792-01	TCGA-EJ-7792	PRAD	Tumor	5.69901
TCGA-EJ-7797-01	TCGA-EJ-7797	PRAD	Tumor	5.87723
TCGA-G9-6384-01	TCGA-G9-6384	PRAD	Tumor	5.7151
TCGA-HC-7819-01	TCGA-HC-7819	PRAD	Tumor	5.96604
TCGA-HC-7747-01	TCGA-HC-7747	PRAD	Tumor	6.05228
TCGA-EJ-A8FO-01	TCGA-EJ-A8FO	PRAD	Tumor	5.87772
TCGA-G9-6351-01	TCGA-G9-6351	PRAD	Tumor	5.89552
TCGA-HC-8259-01	TCGA-HC-8259	PRAD	Tumor	5.87035
TCGA-EJ-7793-01	TCGA-EJ-7793	PRAD	Tumor	5.78135
TCGA-CH-5769-01	TCGA-CH-5769	PRAD	Tumor	5.69735
TCGA-EJ-7125-01	TCGA-EJ-7125	PRAD	Tumor	5.77192
TCGA-HC-8260-01	TCGA-HC-8260	PRAD	Tumor	5.63461
TCGA-AG-3731-11	TCGA-AG-3731	READ	Normal	5.2529
TCGA-AH-6643-11	TCGA-AH-6643	READ	Normal	5.33232
TCGA-AG-3725-11	TCGA-AG-3725	READ	Normal	4.67015
TCGA-AG-3742-11	TCGA-AG-3742	READ	Normal	5.25056
TCGA-AG-3732-11	TCGA-AG-3732	READ	Normal	5.51164
TCGA-AF-5654-11	TCGA-AF-5654	READ	Normal	5.13792
TCGA-AG-3731-01	TCGA-AG-3731	READ	Tumor	5.74473
TCGA-AH-6643-01	TCGA-AH-6643	READ	Tumor	5.47673
TCGA-AG-3725-01	TCGA-AG-3725	READ	Tumor	5.63951
TCGA-AG-3742-01	TCGA-AG-3742	READ	Tumor	5.80482
TCGA-AG-3732-01	TCGA-AG-3732	READ	Tumor	5.23576
TCGA-AF-5654-01	TCGA-AF-5654	READ	Tumor	5.21027
TCGA-BR-7703-11	TCGA-BR-7703	STAD	Normal	4.67803
TCGA-IN-8462-11	TCGA-IN-8462	STAD	Normal	5.14648
TCGA-FP-7735-11	TCGA-FP-7735	STAD	Normal	5.05133
TCGA-HU-A4GH-11	TCGA-HU-A4GH	STAD	Normal	4.64556
TCGA-BR-7851-11	TCGA-BR-7851	STAD	Normal	4.69437
TCGA-HU-A4GC-11	TCGA-HU-A4GC	STAD	Normal	4.4751
TCGA-IP-7968-11	TCGA-IP-7968	STAD	Normal	4.99047
TCGA-CG-5720-11	TCGA-CG-5720	STAD	Normal	4.67803
TCGA-BR-6457-11	TCGA-BR-6457	STAD	Normal	4.50903
TCGA-FP-7829-11	TCGA-FP-7829	STAD	Normal	5.3649
TCGA-CG-5734-11	TCGA-CG-5734	STAD	Normal	4.0444
TCGA-HU-A4HB-11	TCGA-HU-A4HB	STAD	Normal	4.57651
TCGA-IN-8663-11	TCGA-IN-8663	STAD	Normal	4.93548
TCGA-BR-6802-11	TCGA-BR-6802	STAD	Normal	3.69492
TCGA-BR-7715-11	TCGA-BR-7715	STAD	Normal	4.01877
TCGA-BR-7717-11	TCGA-BR-7717	STAD	Normal	4.42291
TCGA-IN-AB1V-11	TCGA-IN-AB1V	STAD	Normal	5.37847
TCGA-HU-A4GN-11	TCGA-HU-A4GN	STAD	Normal	4.46985
TCGA-BR-6454-11	TCGA-BR-6454	STAD	Normal	4.56013
TCGA-HU-8238-11	TCGA-HU-8238	STAD	Normal	4.8914
TCGA-BR-6453-11	TCGA-BR-6453	STAD	Normal	3.94112
TCGA-HU-A4G3-11	TCGA-HU-A4G3	STAD	Normal	4.72082
TCGA-IN-7806-11	TCGA-IN-7806	STAD	Normal	5.60051
TCGA-IN-AB1X-11	TCGA-IN-AB1X	STAD	Normal	4.90686
TCGA-HU-A4GY-11	TCGA-HU-A4GY	STAD	Normal	4.94671
TCGA-BR-8060-11	TCGA-BR-8060	STAD	Normal	3.69603
TCGA-BR-7704-11	TCGA-BR-7704	STAD	Normal	5.32764
TCGA-CG-5722-11	TCGA-CG-5722	STAD	Normal	5.00267
TCGA-BR-6852-11	TCGA-BR-6852	STAD	Normal	4.52108
TCGA-BR-7716-11	TCGA-BR-7716	STAD	Normal	5.44693
TCGA-HU-A4GP-11	TCGA-HU-A4GP	STAD	Normal	4.77136
TCGA-BR-6458-11	TCGA-BR-6458	STAD	Normal	4.31689
TCGA-BR-6564-11	TCGA-BR-6564	STAD	Normal	4.97265
TCGA-BR-7703-01	TCGA-BR-7703	STAD	Tumor	5.54099
TCGA-IN-8462-01	TCGA-IN-8462	STAD	Tumor	4.32915
TCGA-FP-7735-01	TCGA-FP-7735	STAD	Tumor	4.63577
TCGA-HU-A4GH-01	TCGA-HU-A4GH	STAD	Tumor	4.4396
TCGA-BR-7851-01	TCGA-BR-7851	STAD	Tumor	5.91961
TCGA-HU-A4GC-01	TCGA-HU-A4GC	STAD	Tumor	4.61706
TCGA-IP-7968-01	TCGA-IP-7968	STAD	Tumor	5.86514
TCGA-CG-5720-01	TCGA-CG-5720	STAD	Tumor	5.41752
TCGA-BR-6457-01	TCGA-BR-6457	STAD	Tumor	5.16796
TCGA-FP-7829-01	TCGA-FP-7829	STAD	Tumor	5.86367
TCGA-CG-5734-01	TCGA-CG-5734	STAD	Tumor	4.19539
TCGA-HU-A4HB-01	TCGA-HU-A4HB	STAD	Tumor	4.41347
TCGA-IN-8663-01	TCGA-IN-8663	STAD	Tumor	5.31653
TCGA-BR-6802-01	TCGA-BR-6802	STAD	Tumor	5.46373
TCGA-BR-7715-01	TCGA-BR-7715	STAD	Tumor	5.08704
TCGA-BR-7717-01	TCGA-BR-7717	STAD	Tumor	4.86193
TCGA-IN-AB1V-01	TCGA-IN-AB1V	STAD	Tumor	5.12015
TCGA-HU-A4GN-01	TCGA-HU-A4GN	STAD	Tumor	5.67577
TCGA-BR-6454-01	TCGA-BR-6454	STAD	Tumor	5.21912
TCGA-HU-8238-01	TCGA-HU-8238	STAD	Tumor	4.31689
TCGA-BR-6453-01	TCGA-BR-6453	STAD	Tumor	4.68764
TCGA-HU-A4G3-01	TCGA-HU-A4G3	STAD	Tumor	4.2411
TCGA-IN-7806-01	TCGA-IN-7806	STAD	Tumor	5.51096
TCGA-IN-AB1X-01	TCGA-IN-AB1X	STAD	Tumor	5.35086
TCGA-HU-A4GY-01	TCGA-HU-A4GY	STAD	Tumor	4.5472
TCGA-BR-8060-01	TCGA-BR-8060	STAD	Tumor	5.37613
TCGA-BR-7704-01	TCGA-BR-7704	STAD	Tumor	6.30485
TCGA-CG-5722-01	TCGA-CG-5722	STAD	Tumor	5.70402
TCGA-BR-6852-01	TCGA-BR-6852	STAD	Tumor	5.45582
TCGA-BR-7716-01	TCGA-BR-7716	STAD	Tumor	5.41108
TCGA-HU-A4GP-01	TCGA-HU-A4GP	STAD	Tumor	4.68255
TCGA-BR-6458-01	TCGA-BR-6458	STAD	Tumor	5.46373
TCGA-BR-6564-01	TCGA-BR-6564	STAD	Tumor	5.35583
TCGA-EL-A3MY-11	TCGA-EL-A3MY	THCA	Normal	5.97313
TCGA-BJ-A2NA-11	TCGA-BJ-A2NA	THCA	Normal	6.01171
TCGA-EM-A1CT-11	TCGA-EM-A1CT	THCA	Normal	6.10913
TCGA-BJ-A290-11	TCGA-BJ-A290	THCA	Normal	5.81041
TCGA-ET-A3DW-11	TCGA-ET-A3DW	THCA	Normal	5.90427
TCGA-EL-A3T3-11	TCGA-EL-A3T3	THCA	Normal	5.78419
TCGA-EL-A3ZM-11	TCGA-EL-A3ZM	THCA	Normal	5.55792
TCGA-EL-A3H2-11	TCGA-EL-A3H2	THCA	Normal	5.91626
TCGA-BJ-A3PU-11	TCGA-BJ-A3PU	THCA	Normal	6.04263
TCGA-EL-A3TA-11	TCGA-EL-A3TA	THCA	Normal	5.83114
TCGA-EL-A3T8-11	TCGA-EL-A3T8	THCA	Normal	5.96043
TCGA-EL-A3ZT-11	TCGA-EL-A3ZT	THCA	Normal	5.51536
TCGA-EM-A1CU-11	TCGA-EM-A1CU	THCA	Normal	5.75886
TCGA-ET-A2MX-11	TCGA-ET-A2MX	THCA	Normal	5.83949
TCGA-H2-A2K9-11	TCGA-H2-A2K9	THCA	Normal	5.70961
TCGA-EL-A3ZP-11	TCGA-EL-A3ZP	THCA	Normal	5.43667
TCGA-EL-A3ZG-11	TCGA-EL-A3ZG	THCA	Normal	6.1318
TCGA-EL-A3ZO-11	TCGA-EL-A3ZO	THCA	Normal	5.08956
TCGA-EL-A3ZQ-11	TCGA-EL-A3ZQ	THCA	Normal	5.20238
TCGA-EM-A1YC-11	TCGA-EM-A1YC	THCA	Normal	6.03918
TCGA-BJ-A3PR-11	TCGA-BJ-A3PR	THCA	Normal	6.59528
TCGA-EL-A3H1-11	TCGA-EL-A3H1	THCA	Normal	5.8112
TCGA-EL-A3MX-11	TCGA-EL-A3MX	THCA	Normal	6.038
TCGA-EM-A3ST-11	TCGA-EM-A3ST	THCA	Normal	6.53789
TCGA-FY-A3TY-11	TCGA-FY-A3TY	THCA	Normal	5.64872
TCGA-EL-A3MW-11	TCGA-EL-A3MW	THCA	Normal	5.68872
TCGA-EL-A3T2-11	TCGA-EL-A3T2	THCA	Normal	5.78812
TCGA-EM-A1CS-11	TCGA-EM-A1CS	THCA	Normal	5.74797
TCGA-EL-A3N3-11	TCGA-EL-A3N3	THCA	Normal	5.46862
TCGA-EL-A3T7-11	TCGA-EL-A3T7	THCA	Normal	5.62736
TCGA-EL-A3TB-11	TCGA-EL-A3TB	THCA	Normal	5.90997
TCGA-KS-A41I-11	TCGA-KS-A41I	THCA	Normal	5.18274
TCGA-EL-A3ZR-11	TCGA-EL-A3ZR	THCA	Normal	5.42192
TCGA-ET-A2N5-11	TCGA-ET-A2N5	THCA	Normal	5.9748
TCGA-EL-A3T0-11	TCGA-EL-A3T0	THCA	Normal	5.48289
TCGA-ET-A3DP-11	TCGA-ET-A3DP	THCA	Normal	5.71618
TCGA-BJ-A2N9-11	TCGA-BJ-A2N9	THCA	Normal	5.7837
TCGA-EL-A3ZH-11	TCGA-EL-A3ZH	THCA	Normal	5.40366
TCGA-EL-A3ZK-11	TCGA-EL-A3ZK	THCA	Normal	5.34978
TCGA-EM-A1CW-11	TCGA-EM-A1CW	THCA	Normal	5.52827
TCGA-KS-A41L-11	TCGA-KS-A41L	THCA	Normal	5.64588
TCGA-BJ-A28R-11	TCGA-BJ-A28R	THCA	Normal	5.52485
TCGA-EL-A3T1-11	TCGA-EL-A3T1	THCA	Normal	5.33203
TCGA-EL-A3H7-11	TCGA-EL-A3H7	THCA	Normal	5.5497
TCGA-EL-A3GZ-11	TCGA-EL-A3GZ	THCA	Normal	5.70539
TCGA-EL-A3T6-11	TCGA-EL-A3T6	THCA	Normal	5.03126
TCGA-EL-A3ZL-11	TCGA-EL-A3ZL	THCA	Normal	5.47155
TCGA-GE-A2C6-11	TCGA-GE-A2C6	THCA	Normal	5.54442
TCGA-BJ-A28W-11	TCGA-BJ-A28W	THCA	Normal	5.72442
TCGA-BJ-A28X-11	TCGA-BJ-A28X	THCA	Normal	5.33125
TCGA-EM-A1CV-11	TCGA-EM-A1CV	THCA	Normal	5.8907
TCGA-BJ-A2N7-11	TCGA-BJ-A2N7	THCA	Normal	5.84647
TCGA-BJ-A2N8-11	TCGA-BJ-A2N8	THCA	Normal	6.24434
TCGA-H2-A3RI-11	TCGA-H2-A3RI	THCA	Normal	5.76102
TCGA-KS-A41J-11	TCGA-KS-A41J	THCA	Normal	5.56742
TCGA-EL-A3N2-11	TCGA-EL-A3N2	THCA	Normal	5.95
TCGA-DO-A1JZ-11	TCGA-DO-A1JZ	THCA	Normal	5.81454
TCGA-EL-A3ZS-11	TCGA-EL-A3ZS	THCA	Normal	5.21143
TCGA-E8-A2JQ-11	TCGA-E8-A2JQ	THCA	Normal	5.81788
TCGA-EL-A3MY-01	TCGA-EL-A3MY	THCA	Tumor	5.8562
TCGA-BJ-A2NA-01	TCGA-BJ-A2NA	THCA	Tumor	5.97756
TCGA-EM-A1CT-01	TCGA-EM-A1CT	THCA	Tumor	5.34159
TCGA-BJ-A290-01	TCGA-BJ-A290	THCA	Tumor	6.49774
TCGA-ET-A3DW-01	TCGA-ET-A3DW	THCA	Tumor	5.85099
TCGA-EL-A3T3-01	TCGA-EL-A3T3	THCA	Tumor	5.90083
TCGA-EL-A3ZM-01	TCGA-EL-A3ZM	THCA	Tumor	6.05307
TCGA-EL-A3H2-01	TCGA-EL-A3H2	THCA	Tumor	5.75219
TCGA-BJ-A3PU-01	TCGA-BJ-A3PU	THCA	Tumor	6.28895
TCGA-EL-A3TA-01	TCGA-EL-A3TA	THCA	Tumor	6.22421
TCGA-EL-A3T8-01	TCGA-EL-A3T8	THCA	Tumor	6.02835
TCGA-EL-A3ZT-01	TCGA-EL-A3ZT	THCA	Tumor	5.88726
TCGA-EM-A1CU-01	TCGA-EM-A1CU	THCA	Tumor	5.97273
TCGA-ET-A2MX-01	TCGA-ET-A2MX	THCA	Tumor	6.03633
TCGA-H2-A2K9-01	TCGA-H2-A2K9	THCA	Tumor	6.26714
TCGA-EL-A3ZP-01	TCGA-EL-A3ZP	THCA	Tumor	6.0577
TCGA-EL-A3ZG-01	TCGA-EL-A3ZG	THCA	Tumor	6.10282
TCGA-EL-A3ZO-01	TCGA-EL-A3ZO	THCA	Tumor	5.85895
TCGA-EL-A3ZQ-01	TCGA-EL-A3ZQ	THCA	Tumor	6.69636
TCGA-EM-A1YC-01	TCGA-EM-A1YC	THCA	Tumor	5.09422
TCGA-BJ-A3PR-01	TCGA-BJ-A3PR	THCA	Tumor	5.49375
TCGA-EL-A3H1-01	TCGA-EL-A3H1	THCA	Tumor	6.316
TCGA-EL-A3MX-01	TCGA-EL-A3MX	THCA	Tumor	6.90686
TCGA-EM-A3ST-01	TCGA-EM-A3ST	THCA	Tumor	6.70637
TCGA-FY-A3TY-01	TCGA-FY-A3TY	THCA	Tumor	5.84775
TCGA-EL-A3MW-01	TCGA-EL-A3MW	THCA	Tumor	6.47124
TCGA-EL-A3T2-01	TCGA-EL-A3T2	THCA	Tumor	5.95187
TCGA-EM-A1CS-01	TCGA-EM-A1CS	THCA	Tumor	5.99508
TCGA-EL-A3N3-01	TCGA-EL-A3N3	THCA	Tumor	5.478
TCGA-EL-A3T7-01	TCGA-EL-A3T7	THCA	Tumor	5.83743
TCGA-EL-A3TB-01	TCGA-EL-A3TB	THCA	Tumor	6.18702
TCGA-KS-A41I-01	TCGA-KS-A41I	THCA	Tumor	5.10519
TCGA-EL-A3ZR-01	TCGA-EL-A3ZR	THCA	Tumor	5.74198
TCGA-ET-A2N5-01	TCGA-ET-A2N5	THCA	Tumor	5.75249
TCGA-EL-A3T0-01	TCGA-EL-A3T0	THCA	Tumor	5.84126
TCGA-ET-A3DP-01	TCGA-ET-A3DP	THCA	Tumor	6.00364
TCGA-BJ-A2N9-01	TCGA-BJ-A2N9	THCA	Tumor	6.29794
TCGA-EL-A3ZH-01	TCGA-EL-A3ZH	THCA	Tumor	5.46891
TCGA-EL-A3ZK-01	TCGA-EL-A3ZK	THCA	Tumor	5.01924
TCGA-EM-A1CW-01	TCGA-EM-A1CW	THCA	Tumor	5.40326
TCGA-KS-A41L-01	TCGA-KS-A41L	THCA	Tumor	6.07898
TCGA-BJ-A28R-01	TCGA-BJ-A28R	THCA	Tumor	5.92649
TCGA-EL-A3T1-01	TCGA-EL-A3T1	THCA	Tumor	5.51536
TCGA-EL-A3H7-01	TCGA-EL-A3H7	THCA	Tumor	5.81886
TCGA-EL-A3GZ-01	TCGA-EL-A3GZ	THCA	Tumor	6.30544
TCGA-EL-A3T6-01	TCGA-EL-A3T6	THCA	Tumor	5.15989
TCGA-EL-A3ZL-01	TCGA-EL-A3ZL	THCA	Tumor	6.04765
TCGA-GE-A2C6-01	TCGA-GE-A2C6	THCA	Tumor	6.16808
TCGA-BJ-A28W-01	TCGA-BJ-A28W	THCA	Tumor	6.02392
TCGA-BJ-A28X-01	TCGA-BJ-A28X	THCA	Tumor	5.545
TCGA-EM-A1CV-01	TCGA-EM-A1CV	THCA	Tumor	5.93918
TCGA-BJ-A2N7-01	TCGA-BJ-A2N7	THCA	Tumor	6.05681
TCGA-BJ-A2N8-01	TCGA-BJ-A2N8	THCA	Tumor	6.00984
TCGA-H2-A3RI-01	TCGA-H2-A3RI	THCA	Tumor	5.72766
TCGA-KS-A41J-01	TCGA-KS-A41J	THCA	Tumor	6.57579
TCGA-EL-A3N2-01	TCGA-EL-A3N2	THCA	Tumor	5.91882
TCGA-DO-A1JZ-01	TCGA-DO-A1JZ	THCA	Tumor	6.00925
TCGA-EL-A3ZS-01	TCGA-EL-A3ZS	THCA	Tumor	5.52827
TCGA-E8-A2JQ-01	TCGA-E8-A2JQ	THCA	Tumor	5.74169
TCGA-AJ-A3NH-11	TCGA-AJ-A3NH	UCEC	Normal	6.11918
TCGA-BG-A3PP-11	TCGA-BG-A3PP	UCEC	Normal	5.20238
TCGA-DI-A2QY-11	TCGA-DI-A2QY	UCEC	Normal	6.58281
TCGA-AJ-A3NC-11	TCGA-AJ-A3NC	UCEC	Normal	5.44624
TCGA-BG-A3EW-11	TCGA-BG-A3EW	UCEC	Normal	5.65764
TCGA-AJ-A3NE-11	TCGA-AJ-A3NE	UCEC	Normal	5.61824
TCGA-BK-A4ZD-11	TCGA-BK-A4ZD	UCEC	Normal	5.62647
TCGA-AJ-A3NH-01	TCGA-AJ-A3NH	UCEC	Tumor	5.68028
TCGA-BG-A3PP-01	TCGA-BG-A3PP	UCEC	Tumor	5.37261
TCGA-DI-A2QY-01	TCGA-DI-A2QY	UCEC	Tumor	6.51178
TCGA-AJ-A3NC-01	TCGA-AJ-A3NC	UCEC	Tumor	5.97244
TCGA-BG-A3EW-01	TCGA-BG-A3EW	UCEC	Tumor	6.21641
TCGA-AJ-A3NE-01	TCGA-AJ-A3NE	UCEC	Tumor	5.8281
TCGA-BK-A4ZD-01	TCGA-BK-A4ZD	UCEC	Tumor	5.38228

## Sheet: Sheet5
		western blotting
		β-actin	Keap1	Keap1/β-actin	LIHC/adjacent
Patient 1	adjacent tissues	29402.2	26961.9	0.917005	1.0521
	LIHC tissues	31762	30643.3	0.96478
Patient 2	adjacent tissues	14420.2	4536.85	0.314617	2.80166
	LIHC tissues	20754.8	18294.3	0.88145
Patient 3	adjacent tissues	19609.9	10409	0.530804	1.88387
	LIHC tissues	25175.6	25174.7	0.999965
Patient 4	adjacent tissues	18691.6	19603.2	1.04877	1.0913
	LIHC tissues	25060.5	28682.4	1.14452
Patient 5	adjacent tissues	16747.3	9282.95	0.554296	1.6894
	LIHC tissues	24559.2	22997.8	0.936426
Patient 6	adjacent tissues	22125.5	14111.2	0.637781	1.64982
	LIHC tissues	26134.7	27499.6	1.05223
Patient 7	adjacent tissues	21596.3	14354.6	0.664676	3.76129
	LIHC tissues	26500.9	66253.2	2.50004
Patient 8	adjacent tissues	26407.9	25714.6	0.973749	1.73083
	LIHC tissues	24883.8	41939.2	1.6854
Patient 9	adjacent tissues	34297.5	16213.4	0.472728	2.19466
	LIHC tissues	47424.4	49201.7	1.03748
Patient 10	adjacent tissues	33302.5	24826.8	0.745493	1.91878
	LIHC tissues	28739.4	41109.9	1.43044
Patient 11	adjacent tissues	32592.6	17949.7	0.550728	1.83329
	LIHC tissues	31275.7	31577.4	1.00965
Patient 12	adjacent tissues	33475.4	12701.3	0.379421	2.85144
	LIHC tissues	32597.2	35266.9	1.0819
Patient 13	adjacent tissues	30438.7	12130.3	0.398515	2.82874
	LIHC tissues	30223.5	34070.9	1.1273
Patient 14	adjacent tissues	32945.7	27717.6	0.84131	1.46324
	LIHC tissues	27585.6	33959	1.23104
Patient 15	adjacent tissues	18364.7	2706.96	0.147401	6.60341
	LIHC tissues	27353.7	26624.6	0.973347
Patient 16	adjacent tissues	17231.7	10697	0.620774	1.4561
	LIHC tissues	25512.6	23061.1	0.90391
Patient 17	adjacent tissues	34793.6	17839.7	0.512728	2.59998
	LIHC tissues	27843.6	37117.8	1.33308
Patient 18	adjacent tissues	25195.6	6840.32	0.271488	3.99292
	LIHC tissues	21585.1	23398.9	1.08403
Patient 19	adjacent tissues	24400.6	17391.6	0.712753	1.60066
	LIHC tissues	21014.9	23975.4	1.14088
Patient 20	adjacent tissues	28089.8	26994.8	0.961017	2.5619
	LIHC tissues	16588.4	40841	2.46203

## Sheet: Sheet6
KEAP1-OS of LIHC
sample_id	event	time	expr	gene	group
TCGA-DD-AACO-01A-11R-A41C-07	1	62.5333	3.18125	KEAP1	Low
TCGA-2Y-A9GS-01A-12R-A38B-07	2	24.1333	3.69987	KEAP1	Low
TCGA-DD-AACB-01A-11R-A41C-07	1	77.4667	3.89404	KEAP1	Low
TCGA-DD-AAD6-01A-11R-A41C-07	1	22.4	4.15737	KEAP1	Low
TCGA-G3-A5SK-01A-11R-A27V-07	1	24.8	4.4135	KEAP1	Low
TCGA-CC-5259-01A-31R-A213-07	1	8.33333	4.45259	KEAP1	Low
TCGA-WX-AA47-01A-11R-A39D-07	2	18.5333	4.47749	KEAP1	Low
TCGA-DD-A3A6-01A-11R-A22L-07	2	108.6	4.54952	KEAP1	Low
TCGA-MR-A8JO-01A-12R-A36F-07	1	11	4.57879	KEAP1	Low
TCGA-NI-A8LF-01A-11R-A36F-07	1	26.6333	4.62509	KEAP1	Low
TCGA-DD-AAE6-01A-11R-A41C-07	1	4.7	4.69872	KEAP1	Low
TCGA-G3-A3CI-01A-11R-A213-07	1	6	4.75096	KEAP1	Low
TCGA-MI-A75C-01A-11R-A32O-07	1	9.7	4.77086	KEAP1	Low
TCGA-DD-A4NQ-01A-21R-A28V-07	2	12.4333	4.79072	KEAP1	Low
TCGA-DD-AAEB-01A-11R-A41C-07	1	15.9333	4.80077	KEAP1	Low
TCGA-G3-A25Z-01A-11R-A16W-07	1	21.8333	4.81644	KEAP1	Low
TCGA-CC-A7IE-01A-21R-A38B-07	2	7.23333	4.83261	KEAP1	Low
TCGA-DD-AACE-01A-11R-A41C-07	1	72.8	4.85882	KEAP1	Low
TCGA-5R-AA1D-01A-11R-A38B-07	1	14.9667	4.88626	KEAP1	Low
TCGA-NI-A4U2-01A-11R-A28V-07	2	59.7	4.88877	KEAP1	Low
TCGA-G3-A5SM-01A-12R-A28V-07	1	17.3333	4.90819	KEAP1	Low
TCGA-2Y-A9H3-01A-11R-A38B-07	1	50.5333	4.91471	KEAP1	Low
TCGA-G3-A3CH-01A-11R-A22L-07	1	26	4.91709	KEAP1	Low
TCGA-RC-A6M3-01A-11R-A32O-07	1	0	4.9287	KEAP1	Low
TCGA-DD-AAVW-01A-11R-A41C-07	1	77.2333	4.92983	KEAP1	Low
TCGA-DD-AACG-01A-11R-A41C-07	2	15.6333	4.94445	KEAP1	Low
TCGA-DD-AADS-01A-11R-A41C-07	1	15.8	4.94883	KEAP1	Low
TCGA-BC-A110-01A-11R-A131-07	2	70.5333	4.95022	KEAP1	Low
TCGA-DD-AACL-01A-11R-A41C-07	2	3.56667	5.04756	KEAP1	Low
TCGA-MR-A520-01A-11R-A266-07	1	7.63333	5.04899	KEAP1	Low
TCGA-CC-A7IF-01A-11R-A33J-07	2	21.6333	5.05512	KEAP1	Low
TCGA-T1-A6J8-01A-11R-A32O-07	1	0.766667	5.07731	KEAP1	Low
TCGA-2Y-A9HA-01A-11R-A39D-07	2	1.2	5.08433	KEAP1	Low
TCGA-DD-AAEA-01A-11R-A41C-07	1	19.1667	5.08798	KEAP1	Low
TCGA-LG-A9QD-01A-11R-A38B-07	1	12.2	5.09292	KEAP1	Low
TCGA-DD-AADQ-01A-11R-A41C-07	1	14.5333	5.1061	KEAP1	Low
TCGA-DD-A4NG-01A-11R-A27V-07	2	26.7333	5.10656	KEAP1	Low
TCGA-DD-A11A-01A-11R-A131-07	1	2.63333	5.10831	KEAP1	Low
TCGA-DD-AAD5-01A-11R-A41C-07	1	44.8333	5.11118	KEAP1	Low
TCGA-RC-A7SF-01A-11R-A352-07	1	19.3	5.11371	KEAP1	Low
TCGA-G3-A5SJ-01A-11R-A27V-07	1	23.2667	5.12436	KEAP1	Low
TCGA-XR-A8TD-01A-12R-A39D-07	1	34.3333	5.13538	KEAP1	Low
TCGA-WQ-A9G7-01A-11R-A37K-07	1	1	5.15303	KEAP1	Low
TCGA-DD-A4NJ-01A-11R-A27V-07	1	30.9333	5.15858	KEAP1	Low
TCGA-DD-AACD-01A-11R-A41C-07	2	12.7	5.16095	KEAP1	Low
TCGA-DD-AADK-01A-11R-A41C-07	1	34.9667	5.16265	KEAP1	Low
TCGA-BC-A3KF-01A-11R-A213-07	1	0.266667	5.1737	KEAP1	Low
TCGA-DD-AACC-01A-11R-A41C-07	2	56.1667	5.17492	KEAP1	Low
TCGA-WX-AA46-01A-11R-A39D-07	1	25.2	5.17708	KEAP1	Low
TCGA-DD-A4ND-01A-11R-A266-07	1	91.5333	5.17785	KEAP1	Low
TCGA-RC-A6M5-01A-11R-A32O-07	1	0.5	5.18281	KEAP1	Low
TCGA-DD-A1ED-01A-11R-A155-07	1	76.7	5.19143	KEAP1	Low
TCGA-DD-AAE4-01A-11R-A41C-07	1	20.2667	5.20334	KEAP1	Low
TCGA-DD-A4NI-01A-11R-A27V-07	1	27.2	5.20491	KEAP1	Low
TCGA-DD-A3A3-01A-11R-A22L-07	2	17.8333	5.20603	KEAP1	Low
TCGA-DD-A39X-01A-11R-A213-07	2	56.4667	5.23792	KEAP1	Low
TCGA-DD-AADA-01A-11R-A41C-07	1	41.1	5.23849	KEAP1	Low
TCGA-DD-AAE7-01A-11R-A41C-07	1	21.4667	5.24048	KEAP1	Low
TCGA-WQ-AB4B-01A-11R-A41C-07	1	13.1667	5.24549	KEAP1	Low
TCGA-BC-A10X-01A-11R-A131-07	2	25.6667	5.24579	KEAP1	Low
TCGA-DD-A11B-01A-11R-A131-07	2	0.466667	5.24839	KEAP1	Low
TCGA-DD-A119-01A-11R-A131-07	2	7.43333	5.24961	KEAP1	Low
TCGA-UB-AA0V-01A-11R-A38B-07	1	10.4667	5.26389	KEAP1	Low
TCGA-LG-A6GG-01A-11R-A311-07	1	12.9	5.275	KEAP1	Low
TCGA-FV-A496-01A-11R-A266-07	1	0.333333	5.28818	KEAP1	Low
TCGA-DD-A4NL-01A-11R-A28V-07	1	57.0333	5.29156	KEAP1	Low
TCGA-G3-A3CK-01A-11R-A213-07	1	19.5	5.29278	KEAP1	Low
TCGA-UB-AA0U-01A-11R-A38B-07	1	10.9	5.29317	KEAP1	Low
TCGA-ED-A4XI-01A-11R-A266-07	1	27.3	5.2944	KEAP1	Low
TCGA-CC-A5UD-01A-11R-A28V-07	2	10.1333	5.30166	KEAP1	Low
TCGA-ED-A7PZ-01A-11R-A33R-07	1	0.2	5.30624	KEAP1	Low
TCGA-HP-A5MZ-01A-21R-A27V-07	2	3.03333	5.3157	KEAP1	Low
TCGA-DD-A1EK-01A-11R-A213-07	2	18.6	5.31698	KEAP1	Low
TCGA-DD-AADO-01A-11R-A41C-07	1	15.1	5.32701	KEAP1	Low
TCGA-XR-A8TC-01A-11R-A36F-07	1	44.6333	5.32742	KEAP1	Low
TCGA-K7-A6G5-01A-11R-A311-07	1	17.0667	5.32858	KEAP1	Low
TCGA-RC-A7SB-01A-21R-A352-07	1	19.6	5.33394	KEAP1	Low
TCGA-CC-A7IL-01A-11R-A33R-07	2	9.26667	5.33686	KEAP1	Low
TCGA-CC-A5UC-01A-11R-A28V-07	2	11.5667	5.33965	KEAP1	Low
TCGA-DD-A3A2-01A-11R-A213-07	2	71.0333	5.34263	KEAP1	Low
TCGA-DD-AAC9-01A-11R-A41C-07	1	11.5667	5.34621	KEAP1	Low
TCGA-DD-AAED-01A-12R-A41C-07	1	25.4333	5.34779	KEAP1	Low
TCGA-ED-A8O6-01A-11R-A36F-07	2	1.86667	5.35321	KEAP1	Low
TCGA-WJ-A86L-01A-12R-A39D-07	1	11.5	5.35869	KEAP1	Low
TCGA-DD-A4NH-01A-11R-A27V-07	1	30.5667	5.36029	KEAP1	Low
TCGA-ED-A7PY-01A-11R-A33R-07	1	13	5.36088	KEAP1	Low
TCGA-ZP-A9CV-01A-11R-A38B-07	2	36.2667	5.37306	KEAP1	Low
TCGA-DD-A73A-01A-12R-A32O-07	1	24.2667	5.37546	KEAP1	Low
TCGA-DD-AADL-01A-11R-A41C-07	1	21.2	5.37911	KEAP1	Low
TCGA-CC-A8HS-01A-11R-A36F-07	2	10	5.38298	KEAP1	Low
TCGA-DD-AAD2-01A-11R-A41C-07	1	21.9333	5.38389	KEAP1	Low
TCGA-G3-A5SL-01A-11R-A27V-07	1	20.7	5.39228	KEAP1	Low
TCGA-2Y-A9H2-01A-12R-A38B-07	1	57.7	5.39704	KEAP1	Low
TCGA-2Y-A9H0-01A-11R-A38B-07	1	122.5	5.40771	KEAP1	Low
TCGA-CC-A3MC-01A-11R-A22L-07	1	12.1	5.41118	KEAP1	Low
TCGA-DD-A39Z-01A-11R-A213-07	2	20.0333	5.41456	KEAP1	Low
TCGA-CC-5258-01A-01R-A131-07	2	4.3	5.41483	KEAP1	Low
TCGA-BD-A2L6-01A-11R-A213-07	1	45.4333	5.41778	KEAP1	Low
TCGA-FV-A3R3-01A-11R-A22L-07	2	12.2	5.41841	KEAP1	Low
TCGA-G3-A25V-01A-11R-A16W-07	1	28.6667	5.42067	KEAP1	Low
TCGA-CC-A123-01A-11R-A131-07	1	7.3	5.43817	KEAP1	Low
TCGA-2Y-A9H5-01A-11R-A38B-07	2	18.5	5.44025	KEAP1	Low
TCGA-DD-A4NK-01A-11R-A28V-07	2	40.3333	5.44528	KEAP1	Low
TCGA-DD-AACY-01A-11R-A41C-07	1	48.3333	5.45084	KEAP1	Low
TCGA-FV-A3I0-01A-11R-A22L-07	1	28.2667	5.45284	KEAP1	Low
TCGA-KR-A7K2-01A-12R-A33R-07	1	27.6333	5.45361	KEAP1	Low
TCGA-5R-AAAM-01A-12R-A41C-07	2	1.53333	5.45388	KEAP1	Low
TCGA-BC-A3KG-01A-11R-A213-07	1	22.6667	5.45808	KEAP1	Low
TCGA-DD-AADB-01A-11R-A41C-07	1	41.4	5.46128	KEAP1	Low
TCGA-DD-AAE1-01A-11R-A41C-07	1	18.4	5.4632	KEAP1	Low
TCGA-ED-A66X-01A-11R-A311-07	1	13.5333	5.46578	KEAP1	Low
TCGA-DD-AAVR-01A-11R-A41C-07	1	83.7667	5.46596	KEAP1	Low
TCGA-BC-A10S-01A-22R-A131-07	2	47.4333	5.46971	KEAP1	Low
TCGA-BC-A69H-01A-11R-A311-07	1	14.8	5.47121	KEAP1	Low
TCGA-DD-AADD-01A-11R-A41C-07	1	41.0333	5.47801	KEAP1	Low
TCGA-2Y-A9H1-01A-11R-A38B-07	2	40.9667	5.48117	KEAP1	Low
TCGA-BC-4072-01B-11R-A155-07	2	49.6667	5.49017	KEAP1	Low
TCGA-ED-A97K-01A-21R-A38B-07	1	0.2	5.49993	KEAP1	Low
TCGA-DD-A73D-01A-12R-A32O-07	1	23.1	5.50281	KEAP1	Low
TCGA-ZS-A9CG-01A-11R-A37K-07	1	11.3667	5.5041	KEAP1	Low
TCGA-DD-AADC-01A-11R-A41C-07	2	14.1667	5.50565	KEAP1	Low
TCGA-DD-AADU-01A-11R-A41C-07	1	18.4667	5.512	KEAP1	Low
TCGA-G3-A7M8-01A-11R-A33R-07	1	14.3333	5.51355	KEAP1	Low
TCGA-DD-A73F-01A-11R-A32O-07	1	36.1667	5.52925	KEAP1	Low
TCGA-G3-A3CJ-01A-11R-A213-07	1	19.8	5.53966	KEAP1	Low
TCGA-2Y-A9GZ-01A-11R-A39D-07	2	28.2667	5.55428	KEAP1	Low
TCGA-KR-A7K0-01A-12R-A33R-07	2	2.16667	5.55518	KEAP1	Low
TCGA-RG-A7D4-01A-12R-A33R-07	1	36.6	5.55547	KEAP1	Low
TCGA-ZP-A9CY-01A-11R-A38B-07	1	26.0667	5.55586	KEAP1	Low
TCGA-DD-A4NE-01A-11R-A27V-07	2	22	5.55609	KEAP1	Low
TCGA-ZS-A9CE-01A-11R-A37K-07	1	41.3667	5.56141	KEAP1	Low
TCGA-DD-AACN-01A-11R-A41C-07	1	43.4	5.56554	KEAP1	Low
TCGA-DD-A4NP-01A-11R-A28V-07	1	110.267	5.56567	KEAP1	Low
TCGA-G3-A5SI-01A-31R-A27V-07	2	25.6	5.56767	KEAP1	Low
TCGA-RC-A7S9-01A-11R-A33R-07	1	21.3333	5.56909	KEAP1	Low
TCGA-2Y-A9H7-01A-11R-A39D-07	1	38.9333	5.57007	KEAP1	Low
TCGA-ED-A627-01A-12R-A311-07	1	14.1	5.57515	KEAP1	Low
TCGA-2Y-A9H9-01A-21R-A39D-07	1	23.2333	5.57531	KEAP1	Low
TCGA-BD-A3ER-01A-11R-A213-07	1	37.1667	5.57597	KEAP1	Low
TCGA-RC-A6M4-01A-11R-A32O-07	1	0.733333	5.58537	KEAP1	Low
TCGA-CC-A9FV-01A-11R-A37K-07	1	0	5.58663	KEAP1	Low
TCGA-MI-A75I-01A-11R-A32O-07	1	21	5.59163	KEAP1	Low
TCGA-FV-A23B-01A-11R-A16W-07	2	61.7333	5.5926	KEAP1	Low
TCGA-2Y-A9GT-01A-11R-A38B-07	2	54.1333	5.59509	KEAP1	Low
TCGA-DD-AAVQ-01A-11R-A41C-07	1	90.9333	5.59641	KEAP1	Low
TCGA-DD-AACW-01A-11R-A41C-07	1	47.4667	5.5987	KEAP1	Low
TCGA-2Y-A9GV-01A-11R-A38B-07	2	84.4	5.59909	KEAP1	Low
TCGA-BC-A10T-01A-11R-A131-07	2	27.9	5.60475	KEAP1	Low
TCGA-GJ-A3OU-01A-31R-A38B-07	1	29.3	5.60729	KEAP1	Low
TCGA-BC-A10Q-01A-11R-A131-07	2	37.8333	5.60731	KEAP1	Low
TCGA-EP-A3JL-01A-11R-A213-07	1	10.1	5.60753	KEAP1	Low
TCGA-DD-A3A4-01A-11R-A22L-07	2	20.4	5.60772	KEAP1	Low
TCGA-ED-A8O5-01A-11R-A36F-07	1	13.5333	5.61044	KEAP1	Low
TCGA-DD-AAW2-01A-11R-A41C-07	1	61.8333	5.61714	KEAP1	Low
TCGA-DD-AAVX-01A-11R-A41C-07	1	57.2667	5.62304	KEAP1	Low
TCGA-2Y-A9GW-01A-11R-A38B-07	2	42.3667	5.62415	KEAP1	Low
TCGA-DD-A4NB-01A-12R-A266-07	1	32.9667	5.62695	KEAP1	Low
TCGA-DD-AAEG-01A-11R-A39D-07	1	23.9667	5.63041	KEAP1	Low
TCGA-DD-AAD3-01A-11R-A41C-07	1	43.1667	5.63487	KEAP1	Low
TCGA-G3-A7M5-01A-11R-A33R-07	1	14.9	5.63933	KEAP1	Low
TCGA-DD-AAD8-01A-11R-A41C-07	1	40.6333	5.65063	KEAP1	Low
TCGA-DD-A3A8-01A-11R-A22L-07	2	0.366667	5.65448	KEAP1	Low
TCGA-K7-A5RF-01A-11R-A28V-07	1	21.0333	5.65525	KEAP1	Low
TCGA-XR-A8TF-01A-11R-A36F-07	2	23.1	5.65845	KEAP1	Low
TCGA-DD-AAVZ-01A-11R-A41C-07	1	63.3333	5.65891	KEAP1	Low
TCGA-2Y-A9H6-01A-11R-A39D-07	1	11.9	5.66086	KEAP1	Low
TCGA-DD-A1EH-01A-11R-A131-07	1	49.8333	5.66309	KEAP1	Low
TCGA-DD-AACP-01A-11R-A41C-07	1	13.8333	5.6698	KEAP1	Low
TCGA-DD-AADP-01A-11R-A39D-07	1	15.2667	5.67487	KEAP1	Low
TCGA-BC-A69I-01A-11R-A311-07	1	12.9	5.67844	KEAP1	Low
TCGA-ES-A2HT-01A-12R-A180-07	2	14.6	5.68118	KEAP1	Low
TCGA-GJ-A6C0-01A-12R-A311-07	2	1.03333	5.68615	KEAP1	Low
TCGA-G3-AAV1-01A-11R-A38B-07	2	11.9667	5.69287	KEAP1	Low
TCGA-DD-AAW3-01A-11R-A41C-07	1	54.4333	5.69519	KEAP1	Low
TCGA-5C-A9VH-01A-11R-A37K-07	1	10.7333	5.69606	KEAP1	Low
TCGA-DD-AAEE-01A-11R-A41C-07	1	27	5.70413	KEAP1	Low
TCGA-G3-AAUZ-01A-11R-A38B-07	1	16	5.70908	KEAP1	Low
TCGA-DD-A118-01A-11R-A131-07	1	114.567	5.70975	KEAP1	Low
TCGA-DD-A4NR-01A-11R-A311-07	2	0.3	5.71811	KEAP1	Low
TCGA-2Y-A9GX-01A-11R-A38B-07	1	81.4	5.71889	KEAP1	Low
TCGA-DD-AADG-01A-11R-A41C-07	1	38.1667	5.72156	KEAP1	Low
TCGA-DD-AACT-01A-11R-A41C-07	1	52.0667	5.72504	KEAP1	Low
TCGA-FV-A4ZP-01A-12R-A266-07	2	82.8667	5.73122	KEAP1	Low
TCGA-DD-AAW1-01A-11R-A41C-07	1	66.3	5.73859	KEAP1	Low
TCGA-BD-A3EP-01A-11R-A22L-07	1	13.6333	5.74631	KEAP1	Low
TCGA-DD-A1EG-01A-11R-A213-07	2	45.7333	5.74675	KEAP1	Low
TCGA-G3-AAV6-01A-21R-A37K-07	2	2.16667	5.74759	KEAP1	Low
TCGA-CC-A8HV-01A-11R-A36F-07	2	9.3	5.75452	KEAP1	High
TCGA-PD-A5DF-01A-11R-A27V-07	2	21.3	5.75679	KEAP1	High
TCGA-BC-4073-01B-02R-A131-07	1	28.3	5.76213	KEAP1	High
TCGA-DD-A73B-01A-12R-A32O-07	2	9.43333	5.76215	KEAP1	High
TCGA-G3-A3CG-01A-11R-A213-07	1	22.4333	5.7639	KEAP1	High
TCGA-G3-A25Y-01A-11R-A16W-07	2	15.0667	5.76601	KEAP1	High
TCGA-DD-A4NA-01A-11R-A266-07	1	33.6	5.76612	KEAP1	High
TCGA-2Y-A9H4-01A-11R-A38B-07	1	48.4	5.77008	KEAP1	High
TCGA-G3-A7M7-01A-12R-A352-07	1	12.0333	5.77271	KEAP1	High
TCGA-G3-AAV7-01A-11R-A38B-07	1	12.0333	5.78362	KEAP1	High
TCGA-DD-AAE0-01A-11R-A41C-07	1	18.5	5.78385	KEAP1	High
TCGA-DD-AAVV-01A-11R-A41C-07	1	81.8333	5.789	KEAP1	High
TCGA-EP-A26S-01A-11R-A16W-07	1	20.2667	5.78927	KEAP1	High
TCGA-DD-AAE9-01A-11R-A41C-07	1	24.0667	5.79353	KEAP1	High
TCGA-ZS-A9CD-01A-11R-A37K-07	2	46.2	5.79857	KEAP1	High
TCGA-EP-A2KB-01A-11R-A180-07	2	19.8667	5.79998	KEAP1	High
TCGA-UB-A7ME-01A-11R-A33J-07	1	16.2	5.80193	KEAP1	High
TCGA-DD-AAW0-01A-11R-A41C-07	1	67.1667	5.80354	KEAP1	High
TCGA-O8-A75V-01A-11R-A32O-07	1	17.9333	5.80914	KEAP1	High
TCGA-DD-AADR-01A-11R-A41C-07	1	67.6	5.8143	KEAP1	High
TCGA-CC-A9FS-01A-11R-A37K-07	1	7.03333	5.81503	KEAP1	High
TCGA-DD-A1EJ-01A-11R-A155-07	2	33.5	5.82042	KEAP1	High
TCGA-XR-A8TG-01A-11R-A36F-07	1	29.9333	5.82919	KEAP1	High
TCGA-DD-AAEH-01A-11R-A41C-07	1	26.1333	5.82947	KEAP1	High
TCGA-DD-AACQ-01A-11R-A41C-07	2	14.4	5.83042	KEAP1	High
TCGA-DD-AAE3-01A-11R-A41C-07	1	18.8667	5.83044	KEAP1	High
TCGA-XR-A8TE-01A-11R-A36F-07	1	30.8333	5.8341	KEAP1	High
TCGA-CC-A7IH-01A-11R-A33J-07	1	12.1667	5.8349	KEAP1	High
TCGA-ED-A5KG-01A-11R-A27V-07	1	28.4667	5.83585	KEAP1	High
TCGA-BC-A10Z-01A-11R-A131-07	2	1.13333	5.83857	KEAP1	High
TCGA-DD-AADY-01A-11R-A41C-07	1	18.5	5.84084	KEAP1	High
TCGA-RC-A7SH-01A-11R-A38B-07	1	15.6	5.84799	KEAP1	High
TCGA-MI-A75H-01A-11R-A32O-07	1	24.9	5.85059	KEAP1	High
TCGA-CC-A3MA-01A-11R-A213-07	2	10.1	5.8515	KEAP1	High
TCGA-CC-A9FW-01A-11R-A37K-07	1	8.26667	5.85491	KEAP1	High
TCGA-BC-A216-01A-11R-A155-07	1	45.0333	5.856	KEAP1	High
TCGA-DD-AAD1-01A-11R-A41C-07	1	18.8	5.85644	KEAP1	High
TCGA-2Y-A9H8-01A-11R-A39D-07	2	21.1	5.85736	KEAP1	High
TCGA-DD-AACF-01A-11R-A41C-07	2	12.1667	5.85791	KEAP1	High
TCGA-CC-A5UE-01A-11R-A28V-07	2	9.06667	5.86082	KEAP1	High
TCGA-DD-A11D-01A-11R-A131-07	2	52	5.86905	KEAP1	High
TCGA-DD-A4NS-01A-11R-A311-07	2	81.8667	5.87148	KEAP1	High
TCGA-DD-A4NN-01A-11R-A28V-07	2	29.9667	5.8715	KEAP1	High
TCGA-DD-AADV-01A-11R-A39D-07	1	19.1333	5.88002	KEAP1	High
TCGA-G3-AAV0-01A-11R-A37K-07	1	15.8667	5.88006	KEAP1	High
TCGA-DD-AAEK-01A-11R-A41C-07	1	35.5667	5.88083	KEAP1	High
TCGA-CC-A8HU-01A-11R-A36F-07	2	11.4667	5.88699	KEAP1	High
TCGA-DD-A73G-01A-22R-A32O-07	1	115.933	5.89025	KEAP1	High
TCGA-ED-A7XP-01A-11R-A352-07	1	13.3333	5.89643	KEAP1	High
TCGA-G3-A6UC-01A-21R-A33J-07	1	22.3667	5.89718	KEAP1	High
TCGA-DD-AACJ-01A-11R-A41C-07	1	70.0667	5.90161	KEAP1	High
TCGA-5C-AAPD-01A-21R-A39D-07	1	0.666667	5.90997	KEAP1	High
TCGA-K7-AAU7-01A-11R-A38B-07	1	11.9667	5.91383	KEAP1	High
TCGA-FV-A495-01A-11R-A266-07	1	0.0333333	5.91797	KEAP1	High
TCGA-FV-A2QR-01A-11R-A213-07	2	19.3667	5.91903	KEAP1	High
TCGA-G3-A25T-01A-11R-A16W-07	1	51.7667	5.91909	KEAP1	High
TCGA-DD-AADI-01A-11R-A41C-07	1	36.1667	5.92027	KEAP1	High
TCGA-2Y-A9HB-01A-11R-A39D-07	1	8.66667	5.92464	KEAP1	High
TCGA-DD-AACA-01A-11R-A41C-07	1	76.7	5.93289	KEAP1	High
TCGA-ED-A459-01A-11R-A266-07	1	30.3333	5.93525	KEAP1	High
TCGA-CC-A3M9-01A-11R-A213-07	2	10	5.93881	KEAP1	High
TCGA-DD-A4NF-01A-11R-A27V-07	1	31.4	5.93907	KEAP1	High
TCGA-DD-AA3A-01A-11R-A37K-07	2	13.6667	5.94865	KEAP1	High
TCGA-DD-A1EA-01A-11R-A131-07	1	80.5	5.9582	KEAP1	High
TCGA-FV-A4ZQ-01A-11R-A266-07	1	0.4	5.95865	KEAP1	High
TCGA-GJ-A9DB-01A-11R-A37K-07	2	2.23333	5.95929	KEAP1	High
TCGA-BC-A10R-01A-11R-A131-07	2	10.2667	5.96978	KEAP1	High
TCGA-DD-A1EF-01A-11R-A131-07	2	13.1333	5.97059	KEAP1	High
TCGA-DD-A113-01A-11R-A131-07	1	80.8333	5.9731	KEAP1	High
TCGA-ES-A2HS-01A-11R-A180-07	2	22.9333	5.97593	KEAP1	High
TCGA-DD-AADJ-01A-11R-A41C-07	1	35.5333	5.9763	KEAP1	High
TCGA-FV-A3R2-01A-11R-A22L-07	2	6.46667	5.9824	KEAP1	High
TCGA-DD-A3A5-01A-11R-A22L-07	2	104.167	5.98612	KEAP1	High
TCGA-DD-AACV-01A-11R-A41C-07	1	51.0333	5.98689	KEAP1	High
TCGA-FV-A3I1-01A-11R-A22L-07	2	8.23333	5.987	KEAP1	High
TCGA-BC-A5W4-01A-11R-A28V-07	2	18.2333	5.99027	KEAP1	High
TCGA-DD-AACX-01A-11R-A41C-07	1	5.66667	5.99173	KEAP1	High
TCGA-K7-A5RG-01A-11R-A28V-07	1	17.3	6.00115	KEAP1	High
TCGA-5C-A9VG-01A-11R-A37K-07	1	10.9333	6.00481	KEAP1	High
TCGA-DD-A11C-01A-11R-A131-07	1	22.0667	6.00571	KEAP1	High
TCGA-ZP-A9D4-01A-11R-A37K-07	1	13.1667	6.00732	KEAP1	High
TCGA-BC-A8YO-01A-11R-A37K-07	1	18.7333	6.01435	KEAP1	High
TCGA-RC-A7SK-01A-11R-A352-07	1	15.7333	6.01476	KEAP1	High
TCGA-ED-A7XO-01A-11R-A352-07	1	14.2333	6.01681	KEAP1	High
TCGA-DD-A4NO-01A-11R-A28V-07	1	74.8333	6.02634	KEAP1	High
TCGA-G3-AAV5-01A-11R-A37K-07	1	11.8	6.02782	KEAP1	High
TCGA-EP-A2KC-01A-11R-A213-07	2	0.633333	6.02968	KEAP1	High
TCGA-CC-A7IG-01A-11R-A33J-07	2	9.96667	6.03109	KEAP1	High
TCGA-DD-AADW-01A-11R-A39D-07	1	19.5667	6.03272	KEAP1	High
TCGA-ZP-A9CZ-01A-11R-A38B-07	1	23.5333	6.03525	KEAP1	High
TCGA-DD-AADN-01A-11R-A41C-07	1	29.9333	6.03635	KEAP1	High
TCGA-DD-AAD0-01A-11R-A41C-07	1	4.56667	6.03664	KEAP1	High
TCGA-DD-A116-01A-11R-A131-07	2	54.0667	6.04384	KEAP1	High
TCGA-G3-AAV2-01A-11R-A37K-07	1	12.4	6.04426	KEAP1	High
TCGA-ZP-A9D0-01A-11R-A37K-07	1	36.3667	6.06231	KEAP1	High
TCGA-DD-AAEI-01A-11R-A41C-07	1	51.0333	6.06455	KEAP1	High
TCGA-G3-A25U-01A-11R-A16W-07	1	54.5333	6.06618	KEAP1	High
TCGA-DD-AAVS-01A-11R-A41C-07	1	60.7667	6.06754	KEAP1	High
TCGA-G3-A7M6-01A-11R-A33R-07	1	21.0667	6.06974	KEAP1	High
TCGA-CC-5260-01A-01R-A131-07	2	2.9	6.07026	KEAP1	High
TCGA-BW-A5NP-01A-11R-A27V-07	1	0	6.07705	KEAP1	High
TCGA-CC-A9FU-01A-11R-A37K-07	1	0	6.07877	KEAP1	High
TCGA-BC-A10W-01A-11R-A131-07	2	3.03333	6.07967	KEAP1	High
TCGA-MI-A75E-01A-11R-A32O-07	1	16.9	6.08365	KEAP1	High
TCGA-2Y-A9GY-01A-11R-A38B-07	2	25.2333	6.0852	KEAP1	High
TCGA-4R-AA8I-01A-11R-A38B-07	2	8.73333	6.09319	KEAP1	High
TCGA-2Y-A9GU-01A-11R-A38B-07	1	64.6333	6.09346	KEAP1	High
TCGA-BC-A10U-01A-11R-A131-07	2	27.9	6.10603	KEAP1	High
TCGA-DD-A115-01A-11R-A131-07	2	84.7333	6.12205	KEAP1	High
TCGA-CC-5262-01A-01R-A131-07	2	3.43333	6.131	KEAP1	High
TCGA-DD-A1EC-01A-21R-A131-07	1	20.0667	6.1453	KEAP1	High
TCGA-DD-AACI-01A-11R-A41C-07	1	53.9333	6.15227	KEAP1	High
TCGA-QA-A7B7-01A-11R-A32O-07	1	3.13333	6.15498	KEAP1	High
TCGA-CC-5263-01A-01R-A131-07	2	4.3	6.1569	KEAP1	High
TCGA-ZP-A9D2-01A-11R-A38B-07	2	25.5	6.15857	KEAP1	High
TCGA-DD-A1EI-01A-11R-A131-07	1	6.1	6.15916	KEAP1	High
TCGA-DD-AACK-01A-11R-A41C-07	1	0.3	6.1653	KEAP1	High
TCGA-DD-AAVP-01A-11R-A41C-07	1	91.7333	6.16682	KEAP1	High
TCGA-ED-A82E-01A-11R-A352-07	1	13.6	6.16697	KEAP1	High
TCGA-ZS-A9CF-02A-11R-A38B-07	1	80.4	6.17565	KEAP1	High
TCGA-CC-A7IK-01A-12R-A33R-07	2	8.73333	6.17997	KEAP1	High
TCGA-ED-A66Y-01A-11R-A311-07	2	9.86667	6.18987	KEAP1	High
TCGA-ED-A7PX-01A-51R-A352-07	1	0.2	6.19156	KEAP1	High
TCGA-CC-5261-01A-01R-A131-07	2	3.23333	6.19561	KEAP1	High
TCGA-G3-AAV4-01A-11R-A38B-07	2	0.9	6.19683	KEAP1	High
TCGA-RC-A6M6-01A-11R-A32O-07	1	0.3	6.1993	KEAP1	High
TCGA-LG-A9QC-01A-11R-A37K-07	1	14.1667	6.20636	KEAP1	High
TCGA-ZP-A9D1-01A-11R-A38B-07	1	0.7	6.20949	KEAP1	High
TCGA-ZS-A9CF-01A-11R-A38B-07	1	80.4	6.21144	KEAP1	High
TCGA-BW-A5NO-01A-11R-A27V-07	1	0.666667	6.21372	KEAP1	High
TCGA-KR-A7K8-01A-11R-A33J-07	1	30.2	6.2153	KEAP1	High
TCGA-DD-AADF-01A-11R-A41C-07	2	3.83333	6.22201	KEAP1	High
TCGA-DD-A4NV-01A-11R-A311-07	1	79.9333	6.22583	KEAP1	High
TCGA-DD-A39Y-01A-11R-A213-07	2	5.7	6.23451	KEAP1	High
TCGA-HP-A5N0-01A-11R-A28V-07	2	38.2333	6.23583	KEAP1	High
TCGA-BC-A10Y-01A-11R-A131-07	2	23.7	6.24214	KEAP1	High
TCGA-CC-5264-01A-01R-A131-07	2	3.4	6.24319	KEAP1	High
TCGA-DD-AAE2-01A-11R-A41C-07	1	21.2667	6.24872	KEAP1	High
TCGA-DD-AACU-01A-11R-A41C-07	1	52.2333	6.25513	KEAP1	High
TCGA-CC-A3MB-01A-11R-A213-07	2	10.5	6.26693	KEAP1	High
TCGA-BW-A5NQ-01A-11R-A27V-07	1	0	6.27604	KEAP1	High
TCGA-CC-A8HT-01A-11R-A36F-07	2	4.66667	6.30242	KEAP1	High
TCGA-EP-A12J-01A-11R-A131-07	1	19	6.30624	KEAP1	High
TCGA-WX-AA44-01A-11R-A39D-07	1	20.5	6.31522	KEAP1	High
TCGA-DD-AADM-01A-11R-A41C-07	2	0.4	6.32847	KEAP1	High
TCGA-DD-A1EL-01A-11R-A155-07	2	13.8333	6.33155	KEAP1	High
TCGA-FV-A2QQ-01A-11R-A22L-07	1	24.3	6.33575	KEAP1	High
TCGA-DD-AACZ-01A-11R-A41C-07	2	5.7	6.33973	KEAP1	High
TCGA-G3-A7M9-01A-23R-A352-07	2	1.86667	6.34128	KEAP1	High
TCGA-3K-AAZ8-01A-12R-A39D-07	1	13.2	6.34559	KEAP1	High
TCGA-DD-AACH-01A-11R-A41C-07	2	6.5	6.34665	KEAP1	High
TCGA-CC-A1HT-01A-11R-A131-07	2	3.36667	6.35087	KEAP1	High
TCGA-DD-AAVY-01A-11R-A41C-07	1	65.6667	6.39062	KEAP1	High
TCGA-DD-AACA-02A-11R-A41C-07	1	76.7	6.40027	KEAP1	High
TCGA-KR-A7K7-01A-11R-A33J-07	1	31.7	6.40143	KEAP1	High
TCGA-DD-AAVU-01A-11R-A41C-07	1	73.4	6.40497	KEAP1	High
TCGA-BC-A217-01A-11R-A155-07	2	46.5667	6.40539	KEAP1	High
TCGA-2V-A95S-01A-11R-A37K-07	1		6.43718	KEAP1	High
TCGA-MI-A75G-01A-11R-A32O-07	1	23.2667	6.43875	KEAP1	High
TCGA-DD-A73C-01A-12R-A33J-07	1	23.3667	6.45305	KEAP1	High
TCGA-G3-A25X-01A-11R-A16W-07	1	59.3	6.46655	KEAP1	High
TCGA-UB-A7MF-01A-11R-A33J-07	2	7.13333	6.47644	KEAP1	High
TCGA-DD-A3A9-01A-11R-A266-07	2	31.0333	6.48519	KEAP1	High
TCGA-G3-A25S-01A-11R-A16W-07	2	13.8667	6.52614	KEAP1	High
TCGA-5R-AA1C-01A-11R-A41C-07	1	17.3333	6.57232	KEAP1	High
TCGA-DD-A39W-01A-11R-A213-07	2	27.5667	6.57299	KEAP1	High
TCGA-DD-AACS-01A-11R-A41C-07	1	60.1333	6.57983	KEAP1	High
TCGA-UB-A7MA-01A-11R-A33R-07	1	28.2667	6.58077	KEAP1	High
TCGA-YA-A8S7-01A-11R-A37K-07	2	13.7333	6.62513	KEAP1	High
TCGA-DD-A1EE-01A-11R-A131-07	2	11.6333	6.6332	KEAP1	High
TCGA-DD-A114-01A-11R-A131-07	2	38.3	6.65255	KEAP1	High
TCGA-DD-A3A1-01A-11R-A213-07	2	7.76667	6.65565	KEAP1	High
TCGA-UB-A7MD-01A-12R-A352-07	2	1.73333	6.65724	KEAP1	High
TCGA-EP-A3RK-01A-11R-A22L-07	1	12.1	6.66176	KEAP1	High
TCGA-CC-A7II-01A-11R-A33J-07	1	13.3	6.66754	KEAP1	High
TCGA-EP-A2KA-01A-11R-A180-07	2	20.9	6.69601	KEAP1	High
TCGA-UB-A7MB-01A-11R-A33R-07	1	20.0333	6.69909	KEAP1	High
TCGA-DD-AACA-02B-11R-A41C-07	1	76.7	6.72024	KEAP1	High
TCGA-DD-AAC8-01A-11R-A41C-07	2	0.533333	6.77356	KEAP1	High
TCGA-UB-A7MC-01A-11R-A33R-07	1	16.6667	6.7885	KEAP1	High
TCGA-G3-AAV3-01A-11R-A37K-07	1	13.7333	6.81368	KEAP1	High
TCGA-DD-A1EB-01A-11R-A131-07	1	67.2333	6.83472	KEAP1	High
TCGA-BC-A112-01A-11R-A131-07	2	5.1	6.95569	KEAP1	High
TCGA-CC-A7IJ-01A-11R-A33R-07	1	12.7333	7.01625	KEAP1	High
TCGA-DD-A3A7-01A-11R-A22L-07	2	13.9667	7.08945	KEAP1	High
TCGA-DD-A73E-01A-12R-A32O-07	1	1.46667	7.12063	KEAP1	High
TCGA-DD-A39V-01A-11R-A213-07	2	21.4333	7.25149	KEAP1	High
