# Supplementary material for: KEAP1 overexpression is correlated with poor prognosis and immune infiltration in liver hepatocellular carcinoma
Source: Front Med (Lausanne). 2024 Jun 13;11:1391843. doi: 10.3389/fmed.2024.1391843 (PMC11208630; doi:10.3389/fmed.2024.1391843)
Supplement: Supplementary file 3 [file Table_3.XLSX]

## Sheet: Sheet 1
gene_name	gene_id	gene_biotype	baseMean	log2FoldChange	lfcSE	stat	pvalue	padj
LGALS14	ENSG00000006659	protein_coding	17.0621	4.59391	0.72132	6.36876	1.90559e-10	6.49924e-08
SPATA31D1	ENSG00000214929	protein_coding	2.87146	3.45211	0.662039	5.21437	1.84446e-07	1.82935e-05
AC108868.2	ENSG00000232001	lncRNA	1.84523	3.4413	0.595829	5.77566	7.66522e-09	1.3924e-06
AC108868.1	ENSG00000231505	lncRNA	1.90081	3.31478	0.526603	6.29465	3.081e-10	9.62425e-08
CLCA1	ENSG00000016490	protein_coding	1.2524	3.15912	1.03728	3.04558	0.00232233	0.0228256
CLPS	ENSG00000137392	protein_coding	2.11343	3.14346	0.722191	4.35267	1.34491e-05	0.00051257
AC092447.8	ENSG00000261275	lncRNA	1.67434	3.08251	0.802695	3.8402	0.000122933	0.00271573
AC023824.5	ENSG00000261800	lncRNA	2.34851	3.02314	0.674306	4.48333	7.34867e-06	0.000324745
HNRNPCL3	ENSG00000277058	protein_coding	1.27972	3.01032	0.565338	5.32482	1.01051e-07	1.13722e-05
AC023824.6	ENSG00000280180	TEC	4.0782	2.94756	0.50851	5.79646	6.77311e-09	1.24954e-06
CPA2	ENSG00000158516	protein_coding	14.1392	2.92229	0.419726	6.96237	3.346e-12	1.96205e-09
SPOCK3	ENSG00000196104	protein_coding	26.7639	2.84233	0.412971	6.88262	5.87603e-12	3.27334e-09
RHOXF2B	ENSG00000203989	protein_coding	2.76234	2.82214	0.701875	4.02086	5.79865e-05	0.00153699
FTHL17	ENSG00000132446	protein_coding	1.34137	2.74557	0.69546	3.94785	7.88556e-05	0.00194514
AC245100.3	ENSG00000228626	unprocessed_pseudogene	39.2372	2.7411	0.438041	6.25764	3.90849e-10	1.12619e-07
GAGE1	ENSG00000205777	protein_coding	5.03327	2.70536	0.580681	4.65894	3.1784e-06	0.000173586
FRG2JP	ENSG00000259897	unprocessed_pseudogene	2.41734	2.66702	0.645469	4.13191	3.59765e-05	0.00108234
HDGFL1	ENSG00000112273	protein_coding	4.90057	2.66233	0.527101	5.05089	4.39762e-07	3.66549e-05
TSPY2	ENSG00000168757	protein_coding	2.65461	2.62848	0.838398	3.13512	0.00171782	0.0185095
SH3GL3	ENSG00000140600	protein_coding	17.3305	2.61427	0.471496	5.54462	2.94587e-08	4.15455e-06
NKX6-3	ENSG00000165066	protein_coding	2.01182	2.60399	0.562061	4.63294	3.60505e-06	0.000191566
BRDT	ENSG00000137948	protein_coding	5.50736	2.57247	0.421273	6.10643	1.01886e-09	2.56049e-07
LINC00942	ENSG00000249628	lncRNA	95.5675	2.54562	0.365839	6.9583	3.44406e-12	1.98473e-09
AC016717.2	ENSG00000273301	lncRNA	11.6517	2.50878	0.448931	5.58834	2.29252e-08	3.38686e-06
SLITRK1	ENSG00000178235	protein_coding	3.84679	2.48191	0.524149	4.73511	2.18931e-06	0.000130502
AC140059.1	ENSG00000242911	processed_pseudogene	4.95585	2.46228	0.626745	3.92867	8.54152e-05	0.00207781
AC124290.2	ENSG00000253524	lncRNA	1.02046	2.44795	0.645568	3.79193	0.000149481	0.00313151
GAGE2A	ENSG00000189064	protein_coding	4.60976	2.42388	0.610423	3.97083	7.16234e-05	0.00179321
CT55	ENSG00000169551	protein_coding	2.96482	2.39142	0.533581	4.48183	7.40067e-06	0.000324789
KRT12	ENSG00000187242	protein_coding	14.3382	2.35545	0.397598	5.92419	3.13832e-09	6.55596e-07
GPR50	ENSG00000102195	protein_coding	1.55601	2.35473	0.565938	4.16075	3.17201e-05	0.000985328
SELENOOLP	ENSG00000227932	transcribed_unitary_pseudogene	1.17734	2.34755	0.762156	3.08014	0.00206905	0.0209818
CCNYL2	ENSG00000182632	transcribed_unprocessed_pseudogene	1.26293	2.34001	0.479064	4.88454	1.03669e-06	7.29477e-05
KRT20	ENSG00000171431	protein_coding	48.2847	2.33663	0.368854	6.33484	2.37584e-10	7.86239e-08
LINC01508	ENSG00000231107	lncRNA	5.32367	2.31977	0.499933	4.64017	3.48128e-06	0.000186173
PINCR	ENSG00000224294	lncRNA	1.53154	2.31432	0.517434	4.47269	7.72423e-06	0.000336603
PAGE2	ENSG00000234068	protein_coding	56.2472	2.26065	0.551322	4.10041	4.12413e-05	0.00120179
AC007368.1	ENSG00000255595	lncRNA	1.22765	2.23318	0.558017	4.00199	6.28123e-05	0.0016291
ANKRD26P1	ENSG00000261239	transcribed_unprocessed_pseudogene	9.62924	2.21408	0.561923	3.94018	8.14211e-05	0.00199517
PAGE2B	ENSG00000238269	protein_coding	22.0498	2.2126	0.380778	5.81072	6.22051e-09	1.18133e-06
LINC00879	ENSG00000239589	lncRNA	8.8449	2.16953	0.631707	3.43439	0.000593887	0.00860429
AP002001.2	ENSG00000255065	processed_pseudogene	1.0288	2.16505	0.695286	3.1139	0.00184634	0.0194125
AL451069.3	ENSG00000234311	lncRNA	5.46217	2.16372	0.353962	6.11287	9.78561e-10	2.49675e-07
AP000593.2	ENSG00000228286	processed_pseudogene	1.37249	2.15974	0.509454	4.23932	2.24195e-05	0.00075236
GABRA5	ENSG00000186297	protein_coding	2.9858	2.15507	0.537706	4.0079	6.12617e-05	0.0015972
CHGA	ENSG00000100604	protein_coding	30.5756	2.14306	0.286623	7.47691	7.60896e-14	6.18798e-11
WDR82P1	ENSG00000234629	processed_pseudogene	2.48076	2.14115	0.460304	4.65161	3.29358e-06	0.000178709
AC016717.1	ENSG00000228206	processed_pseudogene	0.72985	2.13781	0.761336	2.80797	0.00498548	0.0390795
AC109635.3	ENSG00000255042	transcribed_unprocessed_pseudogene	15.2543	2.11458	0.632633	3.3425	0.000830264	0.0110666
AC012103.1	ENSG00000253376	lncRNA	0.919666	2.11428	0.541154	3.90698	9.34566e-05	0.00220915
PAK5	ENSG00000101349	protein_coding	3.98968	2.10952	0.410122	5.14364	2.69469e-07	2.5229e-05
DCC	ENSG00000187323	protein_coding	21.2782	2.10152	0.290856	7.22527	5.00101e-13	3.48237e-10
CDH18	ENSG00000145526	protein_coding	3.96787	2.07122	0.463629	4.4674	7.91753e-06	0.000342348
KC877982.1	ENSG00000269993	lncRNA	1.02341	2.05777	0.62542	3.29023	0.00100106	0.0126501
PPP1R3A	ENSG00000154415	protein_coding	0.975569	2.04756	0.964505	2.12291	0.0337611	0.139141
DCAF8L1	ENSG00000226372	protein_coding	18.1994	2.04286	0.524044	3.89826	9.68872e-05	0.00226701
HOXB-AS4	ENSG00000242207	lncRNA	0.728429	2.02018	0.593756	3.40237	0.000668031	0.00938162
VAT1L	ENSG00000171724	protein_coding	172.651	2.01832	0.238615	8.45849	2.70873e-17	5.32569e-14
SEPTIN14	ENSG00000154997	protein_coding	6.00744	2.00072	0.475665	4.20616	2.59751e-05	0.000837746
RBMY2FP	ENSG00000243040	transcribed_unprocessed_pseudogene	13.6893	1.99912	0.687944	2.90594	0.00366151	0.0314467
TEX15	ENSG00000133863	protein_coding	8.52995	1.9943	0.437404	4.55939	5.13032e-06	0.000245316
AL133370.1	ENSG00000258837	lncRNA	8.93098	1.98567	0.358957	5.53179	3.1698e-08	4.43294e-06
CDH10	ENSG00000040731	protein_coding	7.22568	1.98337	0.509108	3.89577	9.78879e-05	0.00228797
ZPLD1	ENSG00000170044	protein_coding	42.5753	1.97821	0.354746	5.57641	2.45534e-08	3.58373e-06
BX664718.1	ENSG00000233424	lncRNA	1.14267	1.9745	0.902019	2.18898	0.0285981	0.124852
AC007402.1	ENSG00000231918	lncRNA	1.30753	1.97222	0.578137	3.41133	0.000646464	0.00916734
WIF1	ENSG00000156076	protein_coding	8.93043	1.95882	0.459135	4.26633	1.98716e-05	0.000695485
MATN3	ENSG00000132031	protein_coding	104.135	1.95731	0.240734	8.13062	4.27097e-16	5.94804e-13
IL31	ENSG00000204671	protein_coding	1.01849	1.93749	0.430646	4.49903	6.82628e-06	0.000306669
TUBA3C	ENSG00000198033	protein_coding	97.9956	1.93518	0.507959	3.80971	0.000139132	0.00297526
PRSS2	ENSG00000275896	protein_coding	12.4001	1.93516	0.382006	5.06578	4.06731e-07	3.44722e-05
ADAD1	ENSG00000164113	protein_coding	0.519385	1.93451	0.759694	2.54644	0.0108828	0.066016
SEMA3E	ENSG00000170381	protein_coding	89.1436	1.9226	0.38485	4.99572	5.86154e-07	4.52462e-05
PSMC1P10	ENSG00000236348	processed_pseudogene	3.88545	1.92038	0.276155	6.95401	3.55036e-12	2.01131e-09
AC123786.1	ENSG00000264693	lncRNA	0.591798	1.91672	0.596604	3.21271	0.00131487	0.0152923
MUC2	ENSG00000198788	protein_coding	6.8366	1.90702	0.35784	5.32925	9.86195e-08	1.11738e-05
HSPB3	ENSG00000169271	protein_coding	1.12698	1.89683	0.45861	4.13603	3.53361e-05	0.00107175
TMEM207	ENSG00000198398	protein_coding	0.903434	1.89593	0.548874	3.45423	0.000551876	0.00817638
AC087762.2	ENSG00000279588	TEC	0.720238	1.89178	0.443682	4.26382	2.0096e-05	0.000701136
HOXB9	ENSG00000170689	protein_coding	8.88705	1.89141	0.296529	6.37848	1.78852e-10	6.29257e-08
CEACAM7	ENSG00000007306	protein_coding	34.0813	1.89068	0.599829	3.15203	0.00162138	0.0177217
LINC02008	ENSG00000239440	lncRNA	1.48889	1.88721	0.533948	3.53444	0.000408648	0.00657015
AC023824.3	ENSG00000260958	lncRNA	0.761102	1.8838	0.563722	3.34172	0.000832616	0.011079
DSCR10	ENSG00000233316	lncRNA	1.09759	1.87978	0.548406	3.42771	0.000608703	0.00875443
OR56A3	ENSG00000184478	protein_coding	2.81099	1.87943	0.500574	3.75455	0.000173652	0.00347553
AK4P2	ENSG00000249410	processed_pseudogene	2.36111	1.87099	0.47773	3.91642	8.98742e-05	0.00215183
ASB11	ENSG00000165192	protein_coding	4.60405	1.84791	0.273098	6.76646	1.31973e-11	6.8923e-09
AC009804.1	ENSG00000274879	processed_pseudogene	0.626539	1.84695	0.551776	3.34728	0.000816098	0.0109022
LINC02046	ENSG00000242440	lncRNA	1.58656	1.84401	0.520442	3.54317	0.000395354	0.00640539
DPP3P2	ENSG00000221844	processed_pseudogene	1.25006	1.84314	0.506335	3.64016	0.00027247	0.00488051
MGAM2	ENSG00000257743	protein_coding	62.2256	1.83756	0.336254	5.46481	4.63393e-08	6.02663e-06
DLGAP1-AS5	ENSG00000261520	lncRNA	2.27225	1.82851	0.545874	3.3497	0.00080898	0.0108331
AL139327.1	ENSG00000121388	transcribed_unprocessed_pseudogene	9.64193	1.82715	0.626566	2.91613	0.00354398	0.0308474
LINC02505	ENSG00000248215	lncRNA	2.1845	1.82511	0.549956	3.31865	0.000904553	0.0117687
CCR3	ENSG00000183625	protein_coding	17.3022	1.82087	0.292358	6.22823	4.71732e-10	1.32497e-07
GUSBP6	ENSG00000224458	transcribed_unprocessed_pseudogene	1.05202	1.81024	0.423099	4.27851	1.88145e-05	0.000666163
CLDN18	ENSG00000066405	protein_coding	14.7494	1.81019	0.259392	6.97858	2.98169e-12	1.812e-09
HHIPL2	ENSG00000143512	protein_coding	171.387	1.80784	0.270472	6.68405	2.32429e-11	1.09419e-08
ADGRD1-AS1	ENSG00000256151	lncRNA	4.3072	1.80687	0.493121	3.66415	0.000248159	0.00456492
EPHA6	ENSG00000080224	protein_coding	5.69439	1.80069	0.389464	4.62349	3.77335e-06	0.000197681
NAA11	ENSG00000156269	protein_coding	39.182	1.79357	0.544941	3.29131	0.000997232	0.0126208
AL121823.1	ENSG00000206062	lncRNA	0.506897	1.78562	0.895313	1.9944	0.046108	0.171292
FGF5	ENSG00000138675	protein_coding	0.809468	1.78334	0.482883	3.69312	0.000221523	0.00418053
ZNF725P	ENSG00000268100	unprocessed_pseudogene	1.46558	1.77014	0.592439	2.98789	0.00280911	0.0260593
FGF4	ENSG00000075388	protein_coding	1.73886	1.76917	0.580667	3.0468	0.00231295	0.0227577
CT83	ENSG00000204019	protein_coding	4.8613	1.75587	0.621775	2.82396	0.00474349	0.0377004
RPS18P6	ENSG00000244048	processed_pseudogene	1.66501	1.7519	0.435408	4.02358	5.73205e-05	0.00152356
AC021134.1	ENSG00000248431	lncRNA	12.6562	1.75138	0.534547	3.27638	0.00105149	0.0130796
AC108749.1	ENSG00000239572	lncRNA	0.646702	1.74456	0.448033	3.89382	9.86793e-05	0.00230325
RNF17	ENSG00000132972	protein_coding	23.8219	1.74362	0.449607	3.8781	0.000105277	0.00243009
LINC02870	ENSG00000180066	lncRNA	9.92173	1.74273	0.343421	5.07461	3.88291e-07	3.32868e-05
AC078925.4	ENSG00000280002	TEC	10.859	1.73782	0.478393	3.63262	0.000280556	0.0049759
CA9	ENSG00000107159	protein_coding	420.93	1.72531	0.310738	5.55232	2.81902e-08	4.02662e-06
LUZP4	ENSG00000102021	protein_coding	2.76273	1.7112	0.613978	2.78707	0.00531878	0.0406249
HOTAIR	ENSG00000228630	lncRNA	0.825464	1.70132	0.532376	3.19571	0.00139487	0.0159939
WNT7B	ENSG00000188064	protein_coding	28.544	1.69829	0.293557	5.78521	7.24234e-09	1.32278e-06
AP002001.1	ENSG00000254811	transcribed_unprocessed_pseudogene	0.661553	1.69639	0.677979	2.50213	0.0123449	0.0719953
AC073365.1	ENSG00000223812	lncRNA	1.54248	1.69528	0.613061	2.76527	0.00568757	0.0423672
HMGB1P38	ENSG00000243877	processed_pseudogene	0.685813	1.69255	0.594546	2.84679	0.00441622	0.0357694
AC073323.1	ENSG00000232524	lncRNA	0.678847	1.68903	0.661475	2.55343	0.0106668	0.0651751
RBMY3AP	ENSG00000231436	unprocessed_pseudogene	0.382459	1.68475	1.01665	1.65716	0.0974873
LINC01854	ENSG00000204460	lncRNA	1.57453	1.68364	0.583511	2.88536	0.00390964	0.0329693
MAGEC3	ENSG00000165509	protein_coding	2.46044	1.68016	0.440583	3.81349	0.000137018	0.00293759
LINC01029	ENSG00000265843	lncRNA	0.651057	1.67817	0.644428	2.60413	0.00921079	0.0589773
NHLH2	ENSG00000177551	protein_coding	1.57195	1.67556	0.494663	3.38727	0.000705921	0.00977816
ANKFN1	ENSG00000153930	protein_coding	44.6369	1.67332	0.42226	3.96277	7.40867e-05	0.00184521
CDH17	ENSG00000079112	protein_coding	31.0627	1.67212	0.298947	5.59335	2.22732e-08	3.3087e-06
LAMP5-AS1	ENSG00000225988	lncRNA	0.442216	1.67089	0.674604	2.47685	0.0132547	0.0753442
AC004870.2	ENSG00000223829	lncRNA	5.68569	1.66776	0.548774	3.03906	0.00237316	0.0231525
PRAMEF27	ENSG00000274764	protein_coding	0.927732	1.66596	0.687385	2.42363	0.0153664	0.0831079
AC074237.1	ENSG00000265980	lncRNA	1.36903	1.653	0.530884	3.11367	0.00184777	0.0194214
BX322559.1	ENSG00000228355	lncRNA	1.70718	1.64842	0.945333	1.74375	0.0812032	0.244143
RARRES2P7	ENSG00000260812	processed_pseudogene	1.01243	1.64808	0.51857	3.17813	0.00148228	0.0166534
SSX9P	ENSG00000204648	transcribed_unprocessed_pseudogene	0.954359	1.64773	0.698894	2.35762	0.0183923	0.0935257
HOXB13	ENSG00000159184	protein_coding	29.8106	1.63741	0.422387	3.87657	0.000105939	0.00243528
MUCL3	ENSG00000168631	protein_coding	9.94713	1.6365	0.359978	4.54613	5.46419e-06	0.000256871
SSX8P	ENSG00000157965	transcribed_unprocessed_pseudogene	0.978423	1.61549	0.534695	3.02132	0.00251676	0.024106
AC106799.2	ENSG00000248973	lncRNA	0.866874	1.61544	0.553644	2.91784	0.00352468	0.0307836
P2RY4	ENSG00000186912	protein_coding	2.1158	1.61487	0.276677	5.83665	5.32617e-09	1.03501e-06
MAGEC1	ENSG00000155495	protein_coding	206.724	1.61225	0.469714	3.4324	0.000598266	0.00864524
LINC02842	ENSG00000254119	lncRNA	0.858636	1.61108	0.367014	4.38969	1.13514e-05	0.000448473
SIAH1P1	ENSG00000230227	processed_pseudogene	0.35876	1.6104	1.14693	1.40409	0.160291
MAGEB17	ENSG00000182798	protein_coding	83.6222	1.60857	0.325151	4.94713	7.53163e-07	5.59416e-05
MYO3A	ENSG00000095777	protein_coding	4.59641	1.60212	0.463261	3.45836	0.00054348	0.00808262
RARRES2P6	ENSG00000261010	processed_pseudogene	3.66968	1.59325	0.521065	3.05769	0.00223051	0.0221224
UBE2U	ENSG00000177414	protein_coding	12.4654	1.59259	0.441822	3.60459	0.00031265	0.00539774
AC012501.2	ENSG00000227400	lncRNA	0.518629	1.58878	0.79134	2.00771	0.0446739	0.167447
MAGEC2	ENSG00000046774	protein_coding	427.253	1.58306	0.4269	3.70826	0.000208687	0.00399723
DGAT2L6	ENSG00000184210	protein_coding	0.975112	1.58072	0.416234	3.79767	0.000146064	0.00308015
CHODL	ENSG00000154645	protein_coding	13.8907	1.57846	0.25062	6.29823	3.01067e-10	9.49327e-08
AC133963.1	ENSG00000248608	processed_pseudogene	2.85677	1.57604	0.467279	3.37281	0.000744064	0.0101845
AL133372.2	ENSG00000248975	lncRNA	1.59995	1.57518	0.539895	2.91757	0.0035277	0.0307855
GABRB3	ENSG00000166206	protein_coding	214.576	1.57471	0.327003	4.81558	1.46776e-06	9.52905e-05
AL591686.2	ENSG00000272865	lncRNA	0.561886	1.5681	0.518568	3.0239	0.00249542	0.0239675
AL161431.1	ENSG00000275216	lncRNA	1.88937	1.56775	0.493204	3.1787	0.00147935	0.0166428
PAX3	ENSG00000135903	protein_coding	1.27784	1.56218	0.508046	3.07488	0.00210585	0.0212006
ZCCHC12	ENSG00000174460	protein_coding	11.2457	1.56136	0.257788	6.05677	1.38881e-09	3.31568e-07
SILC1	ENSG00000232044	lncRNA	0.992704	1.56086	0.514967	3.03099	0.00243755	0.0235879
AC012501.3	ENSG00000242575	transcribed_processed_pseudogene	1.19032	1.55563	0.543319	2.86321	0.00419377	0.0345934
LINC01189	ENSG00000232827	lncRNA	0.663781	1.55451	0.586037	2.65258	0.00798796	0.0534593
AC139769.2	ENSG00000267924	lncRNA	6.134	1.55443	0.316426	4.91247	8.99373e-07	6.48318e-05
LINC00993	ENSG00000235687	transcribed_unprocessed_pseudogene	1.8782	1.55029	0.655821	2.36389	0.0180841	0.0925071
CCKBR	ENSG00000110148	protein_coding	1.26583	1.54784	0.416436	3.71687	0.000201707	0.00389387
PTPRT	ENSG00000196090	protein_coding	35.8957	1.54049	0.244245	6.30717	2.84192e-10	9.2143e-08
AC004704.1	ENSG00000249815	lncRNA	0.44565	1.52338	0.522072	2.91796	0.00352334	0.0307836
AC024405.2	ENSG00000254840	transcribed_unprocessed_pseudogene	1.15317	1.52181	0.678919	2.24152	0.0249926	0.114198
MAGEB16	ENSG00000189023	protein_coding	2.89239	1.51977	0.609155	2.49488	0.0125999	0.0729248
LINC01048	ENSG00000230390	lncRNA	1.03572	1.51811	0.620541	2.44643	0.014428	0.079885
HCN4	ENSG00000138622	protein_coding	9.12052	1.51804	0.305369	4.97117	6.65499e-07	5.05537e-05
SACS-AS1	ENSG00000229558	lncRNA	5.04026	1.50884	0.549638	2.74515	0.00604834	0.0441204
KRT34	ENSG00000131737	protein_coding	0.771183	1.50784	0.486321	3.10049	0.00193199	0.0200875
AC002463.1	ENSG00000223646	lncRNA	1.04659	1.50263	0.560007	2.68324	0.00729117	0.0502682
LINC01204	ENSG00000229563	lncRNA	0.94735	1.50108	0.394827	3.80187	0.000143608	0.00304759
AC073544.1	ENSG00000268455	unprocessed_pseudogene	0.360217	1.49155	0.7484	1.99298	0.0462638
SPANXA2-OT1	ENSG00000277215	lncRNA	0.891092	1.49002	0.437462	3.40605	0.000659113	0.00929936
ZNF722P	ENSG00000241149	protein_coding	2.53424	1.48988	0.627475	2.3744	0.0175775	0.0906877
MUSK	ENSG00000030304	protein_coding	5.42454	1.48964	0.368077	4.04709	5.18593e-05	0.00141382
TKTL2	ENSG00000151005	protein_coding	0.714609	1.48812	0.464783	3.20175	0.00136596	0.0157325
NCOR1P4	ENSG00000279864	transcribed_processed_pseudogene	1.36261	1.48641	0.689502	2.15577	0.0311013	0.131886
CDH22	ENSG00000149654	protein_coding	41.2212	1.48219	0.419675	3.53175	0.000412812	0.00661767
TTC29	ENSG00000137473	protein_coding	0.999882	1.47568	0.394451	3.74109	0.000183222	0.00362153
LINC01518	ENSG00000233515	lncRNA	4.25275	1.47358	0.529312	2.78396	0.00536994	0.0408634
ATP5PBP3	ENSG00000214003	processed_pseudogene	1.60468	1.46546	0.388749	3.76969	0.000163451	0.00333936
LAMP5	ENSG00000125869	protein_coding	42.3635	1.46529	0.240635	6.08927	1.1343e-09	2.7877e-07
SP8	ENSG00000164651	protein_coding	22.7044	1.46502	0.433821	3.37701	0.000732771	0.0100791
AL606490.9	ENSG00000270747	processed_pseudogene	0.500697	1.46367	0.566647	2.58303	0.00979373	0.0615543
LINC01448	ENSG00000238284	lncRNA	6.31613	1.46222	0.448699	3.25879	0.00111887	0.0136935
AL139095.3	ENSG00000230570	processed_pseudogene	1.08634	1.46145	0.434943	3.3601	0.00077914	0.0105476
AC069061.2	ENSG00000264734	lncRNA	2.0679	1.46096	0.799189	1.82805	0.0675418	0.216944
RBMY1E	ENSG00000242389	protein_coding	1.00455	1.46073	0.69566	2.09978	0.0357484	0.144586
ZNF729	ENSG00000196350	protein_coding	2.83225	1.45638	0.498817	2.91966	0.00350416	0.0306766
AC011840.1	ENSG00000231421	lncRNA	3.98035	1.4544	0.609924	2.38456	0.0170994	0.0891208
DNTT	ENSG00000107447	protein_coding	2.18344	1.45088	0.39689	3.65561	0.000256567	0.00467584
LHX1-DT	ENSG00000277268	lncRNA	0.813473	1.44989	0.6185	2.3442	0.0190679	0.0958238
LINC01014	ENSG00000223941	lncRNA	2.95412	1.44626	0.489801	2.95275	0.0031496	0.0283447
AL139042.1	ENSG00000234426	lncRNA	3.82471	1.44372	0.523352	2.7586	0.00580491	0.0429862
CLVS2	ENSG00000146352	protein_coding	22.5085	1.4418	0.501807	2.87322	0.00406311	0.0338716
GAD2	ENSG00000136750	protein_coding	0.564624	1.43787	0.637527	2.25538	0.0241092	0.111764
AC099552.1	ENSG00000217825	lncRNA	1.8072	1.43381	0.475767	3.01368	0.00258098	0.0245006
AC114489.2	ENSG00000224409	lncRNA	2.29516	1.43376	0.397627	3.60579	0.000311206	0.00538394
TDRD5	ENSG00000162782	protein_coding	12.9462	1.43327	0.359529	3.98653	6.70477e-05	0.00170938
GAGE12J	ENSG00000224659	protein_coding	0.679497	1.43111	0.715711	1.99957	0.0455472	0.169831
HMX3	ENSG00000188620	protein_coding	1.24307	1.42986	0.556178	2.57087	0.0101443	0.0631871
AC005758.1	ENSG00000267630	transcribed_unprocessed_pseudogene	0.444254	1.42972	0.769547	1.85787	0.0631871	0.208281
PSMA8	ENSG00000154611	protein_coding	1.6059	1.42884	0.356903	4.00344	6.2429e-05	0.00162131
AC092159.2	ENSG00000233970	lncRNA	0.329976	1.41907	1.033	1.37373	0.169525
DUOX2	ENSG00000140279	protein_coding	568.281	1.41531	0.304047	4.65491	3.24129e-06	0.000176157
KRT75	ENSG00000170454	protein_coding	1.06534	1.41474	0.44825	3.15614	0.00159874	0.0175491
LINC01793	ENSG00000222030	lncRNA	7.97043	1.41438	0.549009	2.57624	0.00998802	0.0624933
LYPD6B	ENSG00000150556	protein_coding	49.6735	1.41218	0.319847	4.41519	1.00921e-05	0.000411867
MUC15	ENSG00000169550	protein_coding	56.4429	1.41196	0.442948	3.18765	0.00143435	0.016265
FP236383.5	ENSG00000281181	lncRNA	0.367892	1.40916	0.943916	1.49289	0.135467
PKIA-AS1	ENSG00000254266	lncRNA	2.6993	1.40763	0.363878	3.86842	0.000109545	0.00250269
ZFP42	ENSG00000179059	protein_coding	0.465863	1.40369	0.639206	2.19599	0.0280929	0.123539
CSMD3	ENSG00000164796	protein_coding	7.42678	1.4032	0.397711	3.5282	0.000418399	0.00667841
KCNK2	ENSG00000082482	protein_coding	13.0281	1.40242	0.386484	3.62867	0.000284886	0.00503279
AC026320.1	ENSG00000232353	lncRNA	1.47354	1.40236	0.603809	2.32253	0.0202044	0.0994649
AC113145.1	ENSG00000253484	lncRNA	3.69291	1.40215	0.606816	2.31066	0.0208516	0.101551
AL139002.1	ENSG00000233379	lncRNA	2.52632	1.40167	0.394185	3.55586	0.000376741	0.00618477
LINC01579	ENSG00000258754	lncRNA	4.34895	1.4006	0.399364	3.50708	0.000453048	0.00708805
LINC02469	ENSG00000248408	lncRNA	1.01918	1.40049	0.594423	2.35605	0.0184703	0.0937969
AL157414.1	ENSG00000203266	lncRNA	1.83458	1.39815	0.459259	3.04436	0.00233179	0.0228758
LINC01090	ENSG00000231689	lncRNA	1.11604	1.39711	0.511157	2.73323	0.00627171	0.0452951
LINC01479	ENSG00000255772	lncRNA	1.11955	1.39544	0.36872	3.78455	0.000153988	0.00319484
GRID2	ENSG00000152208	protein_coding	1.24132	1.3931	0.43744	3.18467	0.00144921	0.0163857
AC022418.1	ENSG00000279869	TEC	0.552896	1.38973	0.626259	2.21909	0.0264804	0.118771
MAGEB10	ENSG00000177689	protein_coding	0.884336	1.38919	0.529723	2.62248	0.00872924	0.0569298
AC025580.1	ENSG00000259342	lncRNA	5.01362	1.38262	0.290438	4.76047	1.93147e-06	0.000119742
TMPRSS15	ENSG00000154646	protein_coding	27.499	1.38165	0.499761	2.76461	0.00569907	0.0424056
LINC00460	ENSG00000233532	lncRNA	1.58772	1.38113	0.429459	3.21597	0.00130005	0.0151742
EEF1DP5	ENSG00000213130	processed_pseudogene	3.27587	1.37585	0.435937	3.15606	0.00159915	0.0175491
RARRES2P10	ENSG00000260153	processed_pseudogene	1.00289	1.36469	0.676304	2.01787	0.0436048	0.164758
PPP1R1B	ENSG00000131771	protein_coding	48.24	1.36463	0.289442	4.7147	2.42073e-06	0.000140714
TMCO5A	ENSG00000166069	protein_coding	1.04622	1.36416	0.444829	3.06671	0.00216429	0.0216197
NYAP2	ENSG00000144460	protein_coding	0.734651	1.3639	0.387169	3.52275	0.000427101	0.00678812
RBMY2EP	ENSG00000223637	transcribed_unprocessed_pseudogene	0.319726	1.36377	1.09775	1.24233	0.214114
AC005357.2	ENSG00000267623	transcribed_unprocessed_pseudogene	2.71264	1.36151	0.496707	2.74106	0.00612406	0.0445173
AC090502.3	ENSG00000258320	processed_pseudogene	4.84324	1.36143	0.440308	3.09199	0.00198821	0.0204321
GRM3	ENSG00000198822	protein_coding	4.1984	1.35904	0.309117	4.39651	1.10003e-05	0.000437223
TGIF2LY	ENSG00000176679	protein_coding	0.596112	1.35813	0.757611	1.79265	0.0730291	0.227805
LINC02806	ENSG00000238107	lncRNA	62.5633	1.35366	0.338931	3.99391	6.49915e-05	0.00166585
LINC02577	ENSG00000228742	lncRNA	1.6119	1.35352	0.355513	3.80722	0.000140538	0.00299576
SLC7A3	ENSG00000165349	protein_coding	0.402777	1.35129	0.551901	2.44843	0.0143481	0.0795442
AC062015.1	ENSG00000235070	lncRNA	3.9416	1.35089	0.655566	2.06065	0.0393364	0.153601
CD8B2	ENSG00000254126	protein_coding	1.55723	1.34992	0.362292	3.72606	0.000194493	0.00379493
KNOP1P5	ENSG00000250563	processed_pseudogene	5.08574	1.34863	0.507679	2.65645	0.0078968	0.0530567
AC107886.1	ENSG00000255372	lncRNA	0.44741	1.34705	0.580213	2.32165	0.020252	0.099553
AC008568.1	ENSG00000229855	lncRNA	0.844531	1.34455	0.737206	1.82385	0.0681744	0.218304
LINC02253	ENSG00000259485	lncRNA	11.4231	1.34283	0.430529	3.11902	0.00181453	0.0192085
AC005381.1	ENSG00000267243	lncRNA	7.18011	1.34144	0.379643	3.53341	0.00041023	0.00658575
AC006504.4	ENSG00000267389	unprocessed_pseudogene	0.534648	1.34089	0.711613	1.88429	0.0595252	0.200845
PRSS41	ENSG00000215148	protein_coding	0.577298	1.34077	0.606618	2.21024	0.0270888	0.120715
LINC01872	ENSG00000268318	lncRNA	0.416017	1.3382	0.773811	1.72937	0.0837434	0.249224
CTNNA2-AS1	ENSG00000229385	lncRNA	0.393327	1.33772	0.87328	1.53183	0.125563
AC018716.1	ENSG00000254651	lncRNA	0.492576	1.33721	0.684812	1.95267	0.0508584	0.182324
NBPF6	ENSG00000186086	protein_coding	0.592228	1.33089	0.552271	2.40985	0.015959	0.0851281
HTR2C	ENSG00000147246	protein_coding	2.84443	1.33045	0.480532	2.76871	0.00562787	0.0420631
AC084346.1	ENSG00000254057	lncRNA	0.471364	1.33033	0.43908	3.02981	0.0024471	0.0236393
HOXD11	ENSG00000128713	protein_coding	1.54787	1.3294	0.459604	2.89248	0.00382211	0.0324239
OR8G3P	ENSG00000255425	polymorphic_pseudogene	1.22227	1.32795	0.496627	2.67394	0.00749657	0.0511671
FER1L6-AS2	ENSG00000253868	lncRNA	1.78116	1.32653	0.455475	2.91242	0.00358644	0.0311117
CELA3B	ENSG00000219073	protein_coding	1.5584	1.32568	0.334141	3.96742	7.26545e-05	0.00181585
AC104131.1	ENSG00000213115	processed_pseudogene	1.17085	1.32466	0.769189	1.72215	0.0850421	0.251797
DRGX	ENSG00000165606	protein_coding	10.7201	1.32463	0.348667	3.79913	0.000145206	0.00306593
AL591501.1	ENSG00000233928	lncRNA	2.19636	1.32316	0.525214	2.51927	0.0117598	0.0694304
LINC01667	ENSG00000280081	transcribed_processed_pseudogene	69.2659	1.32231	0.477856	2.76716	0.00565464	0.0421782
B3GALT1-AS1	ENSG00000235335	lncRNA	9.63437	1.32205	0.288883	4.57642	4.73007e-06	0.000232839
CPNE6	ENSG00000100884	protein_coding	13.7773	1.31869	0.243127	5.42387	5.83233e-08	7.32856e-06
AC113554.1	ENSG00000264813	protein_coding	1.8402	1.31793	0.393379	3.35027	0.000807318	0.0108152
KBTBD12	ENSG00000187715	protein_coding	4.79202	1.31549	0.317568	4.14239	3.43707e-05	0.0010501
LINC00488	ENSG00000214381	lncRNA	18.5782	1.31462	0.347983	3.77782	0.000158208	0.00325411
AC093515.1	ENSG00000260289	lncRNA	3.57795	1.31316	0.373193	3.51871	0.000433646	0.00685629
NAP1L6P	ENSG00000204118	transcribed_processed_pseudogene	14.6551	1.31086	0.360395	3.63729	0.000275526	0.00490894
AC078993.1	ENSG00000238178	lncRNA	48.3241	1.30758	0.280288	4.66511	3.08458e-06	0.000170131
STRIT1	ENSG00000240045	protein_coding	7.43433	1.30633	0.428941	3.04548	0.00232313	0.0228256
FOXD3-AS1	ENSG00000230798	lncRNA	1.89992	1.30631	0.413783	3.15701	0.00159398	0.0175166
LINC01705	ENSG00000232679	lncRNA	13.0344	1.30143	0.27687	4.70052	2.59494e-06	0.000148009
KCNV1	ENSG00000164794	protein_coding	1.18389	1.30104	0.551194	2.3604	0.0182555	0.0930422
MUC5AC	ENSG00000215182	protein_coding	12.6372	1.29939	0.409824	3.1706	0.00152124	0.0169374
AC069228.1	ENSG00000258162	lncRNA	0.687131	1.29819	0.51766	2.5078	0.0121485	0.0711494
UGT1A10	ENSG00000242515	protein_coding	49.2098	1.29709	0.397754	3.26104	0.00111005	0.0136255
LINC01358	ENSG00000237352	lncRNA	2.97815	1.2959	0.29284	4.42529	9.63136e-06	0.000397922
TG	ENSG00000042832	protein_coding	65.9995	1.29583	0.210848	6.14579	7.9567e-10	2.14471e-07
CYYR1-AS1	ENSG00000197934	lncRNA	0.689312	1.29376	0.345132	3.7486	0.000177824	0.00354206
UCHL1	ENSG00000154277	protein_coding	195.094	1.29314	0.227922	5.67358	1.39842e-08	2.28004e-06
AC005730.2	ENSG00000261033	lncRNA	2.68137	1.29295	0.312832	4.13305	3.57978e-05	0.00107891
SGCZ	ENSG00000185053	protein_coding	3.48925	1.2921	0.528834	2.4433	0.0145534	0.0803625
AC087499.2	ENSG00000226521	transcribed_unprocessed_pseudogene	1.30357	1.29166	0.377084	3.42538	0.000613929	0.00880686
PASD1	ENSG00000166049	protein_coding	1.22619	1.29142	0.722091	1.78845	0.0737037	0.229096
AC008825.1	ENSG00000250453	lncRNA	1.12492	1.29133	0.439308	2.93945	0.0032879	0.0292663
SPINT3	ENSG00000101446	protein_coding	0.707789	1.29125	0.693883	1.86091	0.0627569	0.207436
AC087499.4	ENSG00000235546	processed_pseudogene	0.88043	1.28975	0.531413	2.42703	0.0152232	0.0826676
HOXC-AS3	ENSG00000251151	lncRNA	0.863173	1.28975	0.579124	2.22707	0.0259423	0.117064
PP12613	ENSG00000226757	lncRNA	0.495062	1.28974	0.465663	2.76969	0.0056109	0.0419831
SSTR5	ENSG00000162009	protein_coding	46.3244	1.28599	0.461949	2.78384	0.005372	0.0408634
IMPDH1P4	ENSG00000237206	processed_pseudogene	2.2502	1.2859	0.784165	1.63983	0.10104	0.281524
HMX2	ENSG00000188816	protein_coding	1.32877	1.2852	0.537617	2.39054	0.0168234	0.0881496
FAM8A2P	ENSG00000254722	unprocessed_pseudogene	0.810469	1.28455	0.48563	2.64512	0.00816624	0.0543786
AC022509.4	ENSG00000278095	lncRNA	0.743554	1.28435	0.313345	4.09883	4.1525e-05	0.00120585
AC013509.1	ENSG00000253681	lncRNA	0.339362	1.28407	0.894725	1.43515	0.151243
RAMACL	ENSG00000235272	protein_coding	2.9284	1.28398	0.231338	5.55024	2.85275e-08	4.05746e-06
GPX5	ENSG00000224586	protein_coding	0.65311	1.28365	0.462247	2.77698	0.00548658	0.0414052
AC022730.4	ENSG00000253967	lncRNA	3.98777	1.28255	0.351186	3.65207	0.000260136	0.00471111
AC006600.2	ENSG00000279606	TEC	0.465067	1.27948	0.636199	2.01114	0.0443111	0.166504
SLC22A8	ENSG00000149452	protein_coding	10.8699	1.27948	0.35702	3.58378	0.000338656	0.00572835
AC112492.2	ENSG00000226199	processed_pseudogene	0.34527	1.27894	0.719717	1.77701	0.0755674
STAC2	ENSG00000141750	protein_coding	3.43035	1.27753	0.287372	4.44555	8.76673e-06	0.000370911
NRG1-IT1	ENSG00000253974	lncRNA	1.10356	1.2774	0.456664	2.79724	0.00515413	0.0398427
AC090049.1	ENSG00000257863	lncRNA	0.876819	1.27668	0.458142	2.78664	0.00532582	0.0406509
IGHV1-58	ENSG00000211968	IG_V_gene	10.6593	1.27455	0.356579	3.57438	0.000351061	0.00585988
CFAP47	ENSG00000165164	protein_coding	11.2785	1.27182	0.253364	5.01975	5.17386e-07	4.15699e-05
LINC02525	ENSG00000230269	lncRNA	5.25144	1.27081	0.420879	3.01941	0.00253263	0.024179
CHST5	ENSG00000135702	protein_coding	2.67618	1.26989	0.362394	3.50417	0.000458029	0.00713381
MLN	ENSG00000096395	protein_coding	0.671997	1.26595	0.481235	2.63064	0.00852254	0.0559312
AC097374.1	ENSG00000259848	transcribed_unprocessed_pseudogene	1.20487	1.26347	0.406846	3.10552	0.00189946	0.0198239
LINC02616	ENSG00000261761	lncRNA	12.5584	1.26337	0.431323	2.92906	0.00339992	0.0299981
FAM205C	ENSG00000187791	protein_coding	1.79339	1.26242	0.313256	4.03001	5.57749e-05	0.00149254
AC103702.2	ENSG00000272763	lncRNA	2.20136	1.26234	0.297399	4.2446	2.18987e-05	0.000744701
LRRIQ1	ENSG00000133640	protein_coding	4.04243	1.26193	0.350673	3.5986	0.000319937	0.00548952
SSX6P	ENSG00000171483	transcribed_unprocessed_pseudogene	0.427592	1.26171	0.474231	2.66055	0.00780143	0.0526106
SCGB1A1	ENSG00000149021	protein_coding	1.46553	1.26067	0.391457	3.22046	0.00127985	0.0150202
LINC02450	ENSG00000257114	lncRNA	1.75703	1.26048	0.309535	4.07217	4.65766e-05	0.00131374
PITX2	ENSG00000164093	protein_coding	10.8951	1.25829	0.389722	3.22869	0.00124357	0.0147348
AL133297.2	ENSG00000260989	lncRNA	1.0036	1.25811	0.287108	4.382	1.17596e-05	0.000461399
AC091173.1	ENSG00000251127	lncRNA	0.813572	1.25732	0.468617	2.68304	0.00729559	0.0502883
TRIM54	ENSG00000138100	protein_coding	72.2299	1.25636	0.264366	4.75234	2.01075e-06	0.000122418
IL20RA	ENSG00000016402	protein_coding	59.7439	1.25525	0.358083	3.50547	0.0004558	0.00711235
SSX5	ENSG00000165583	protein_coding	6.22914	1.25341	0.489842	2.5588	0.0105033	0.0645335
FAM133A	ENSG00000179083	protein_coding	173.653	1.25271	0.342715	3.65525	0.000256931	0.00467993
TMEM132D-AS1	ENSG00000249196	lncRNA	9.86194	1.25122	0.507686	2.46456	0.0137181	0.0771392
GRM5	ENSG00000168959	protein_coding	1.72932	1.25085	0.415368	3.01142	0.0026003	0.0246351
ARF4P2	ENSG00000236527	processed_pseudogene	3.80515	1.25025	0.233702	5.34977	8.80644e-08	1.02204e-05
B3GALT5	ENSG00000183778	protein_coding	21.1093	1.24915	0.285785	4.37093	1.23719e-05	0.000478055
NWD2	ENSG00000174145	protein_coding	43.1741	1.24792	0.340953	3.6601	0.000252122	0.00461749
RHOXF2	ENSG00000131721	protein_coding	2.70272	1.2463	0.605013	2.05996	0.0394024	0.1538
SPECC1P1	ENSG00000227790	transcribed_unprocessed_pseudogene	1.1941	1.24562	0.466863	2.66807	0.00762887	0.0518267
VAX1	ENSG00000148704	protein_coding	1.08535	1.24516	0.510241	2.44034	0.0146736	0.0807166
SLC7A11	ENSG00000151012	protein_coding	390.226	1.24508	0.208048	5.98459	2.16931e-09	4.80178e-07
RBMY1A3P	ENSG00000197038	unprocessed_pseudogene	0.39421	1.24233	0.810479	1.53284	0.125316
AC024587.1	ENSG00000248827	processed_pseudogene	1.83366	1.24132	0.339299	3.65848	0.00025372	0.00463914
TPTE	ENSG00000274391	protein_coding	4.21742	1.2403	0.522231	2.37501	0.0175487	0.0906006
SOX2	ENSG00000181449	protein_coding	24.1816	1.23891	0.339412	3.65016	0.000262081	0.00473503
MTHFD2P1	ENSG00000244681	transcribed_processed_pseudogene	1.59904	1.23832	0.319836	3.87175	0.000108058	0.00247439
AC103563.4	ENSG00000232594	unprocessed_pseudogene	0.598014	1.23758	0.834274	1.48342	0.137964	0.340419
AC122694.1	ENSG00000250122	lncRNA	1.60967	1.23461	0.375303	3.28963	0.0010032	0.0126675
AC005083.1	ENSG00000233834	lncRNA	18.6838	1.23401	0.232086	5.31702	1.05481e-07	1.16742e-05
SGPP2	ENSG00000163082	protein_coding	128.142	1.23192	0.236112	5.21753	1.8132e-07	1.80909e-05
AC008808.2	ENSG00000250360	lncRNA	0.283529	1.23171	0.840457	1.46552	0.142779
LINC01694	ENSG00000233922	lncRNA	25.4093	1.2317	0.266504	4.62169	3.80634e-06	0.000198495
MYMK	ENSG00000187616	protein_coding	3.57041	1.2308	0.287033	4.288	1.8029e-05	0.000643119
AC010983.1	ENSG00000235056	lncRNA	0.579388	1.23039	0.531042	2.31693	0.0205076	0.100373
KIAA1549L	ENSG00000110427	protein_coding	22.673	1.23006	0.230961	5.32585	1.00484e-07	1.13466e-05
SNHG27	ENSG00000251676	lncRNA	5.78804	1.2294	0.514718	2.3885	0.0169175	0.0885035
POF1B	ENSG00000124429	protein_coding	189.251	1.2269	0.273736	4.48206	7.39252e-06	0.000324789
CYCSP6	ENSG00000214429	processed_pseudogene	5.0118	1.2258	0.338266	3.62377	0.000290342	0.00510532
XAGE5	ENSG00000171405	protein_coding	39.1924	1.22519	0.564586	2.17007	0.0300015	0.128958
AC018558.1	ENSG00000260857	lncRNA	0.793983	1.22357	0.565009	2.16557	0.0303441	0.129964
LIX1	ENSG00000145721	protein_coding	2.8985	1.22342	0.416798	2.93528	0.00333245	0.029537
NPHS1	ENSG00000161270	protein_coding	7.27833	1.22205	0.291133	4.19756	2.69807e-05	0.00086297
HSD3BP1	ENSG00000187481	unprocessed_pseudogene	1.22379	1.22188	0.35254	3.46594	0.000528373	0.00792654
ACTN2	ENSG00000077522	protein_coding	376.863	1.21947	0.26386	4.62167	3.8067e-06	0.000198495
KRTAP19-1	ENSG00000184351	protein_coding	0.594703	1.21815	0.618904	1.96823	0.049041	0.178033
EZHIP	ENSG00000187690	protein_coding	5.51352	1.2159	0.479819	2.53409	0.0112741	0.0675558
SPINK13	ENSG00000214510	protein_coding	2.01635	1.21515	0.256237	4.74228	2.11322e-06	0.000127037
AQP6	ENSG00000086159	protein_coding	62.2742	1.21429	0.295676	4.10684	4.01116e-05	0.00118018
CTBP2P1	ENSG00000235857	processed_pseudogene	0.525492	1.21401	0.590467	2.05602	0.0397805	0.154823
B3GALT1	ENSG00000172318	protein_coding	17.2268	1.21341	0.325295	3.73018	0.000191344	0.00374442
LSAMP-AS1	ENSG00000240922	lncRNA	0.958743	1.21324	0.521426	2.32678	0.019977	0.0986798
FAM242A	ENSG00000231934	lncRNA	0.296541	1.21064	0.967577	1.25121	0.210859
LINC01269	ENSG00000258689	lncRNA	5.06387	1.21009	0.247515	4.88894	1.01378e-06	7.16377e-05
PRR20G	ENSG00000239620	protein_coding	0.940521	1.20981	0.436045	2.77451	0.00552846	0.0415991
AP001599.1	ENSG00000223563	lncRNA	0.676375	1.20893	0.58461	2.06792	0.0386471	0.151915
WIZP1	ENSG00000255293	processed_pseudogene	0.569397	1.20777	0.431227	2.80078	0.0050979	0.0396144
AC009878.1	ENSG00000278840	lncRNA	4.0018	1.2068	0.373674	3.22956	0.0012398	0.0147208
AL731684.1	ENSG00000225532	lncRNA	8.82637	1.20532	0.286903	4.20114	2.65577e-05	0.000851886
SLC30A8	ENSG00000164756	protein_coding	3.83681	1.20425	0.364813	3.30102	0.00096335	0.0122897
CACNG6	ENSG00000130433	protein_coding	0.84885	1.20318	0.386253	3.11501	0.00183936	0.0193725
TMEM18-DT	ENSG00000233296	lncRNA	3.14227	1.20226	0.194807	6.17158	6.76118e-10	1.85234e-07
INSL6	ENSG00000120210	protein_coding	3.53573	1.20063	0.420293	2.85665	0.00428136	0.0350907
EFHC2	ENSG00000183690	protein_coding	9.61415	1.19772	0.279926	4.2787	1.87985e-05	0.000666163
MUC19	ENSG00000205592	protein_coding	2.39972	1.19279	0.306856	3.88715	0.000101429	0.00235553
SHROOM2P1	ENSG00000226863	transcribed_unprocessed_pseudogene	2.85792	1.19194	0.543355	2.19367	0.0282594	0.124021
LINC02864	ENSG00000263711	lncRNA	115.233	1.19105	0.393942	3.02343	0.00249928	0.0239908
LRRC52-AS1	ENSG00000237463	lncRNA	1.55249	1.18897	0.428284	2.77614	0.00550091	0.0414765
IGHV7-40	ENSG00000253467	IG_V_pseudogene	0.933192	1.1879	0.431281	2.75434	0.005881	0.0432871
MS4A8	ENSG00000166959	protein_coding	13.7742	1.18531	0.419719	2.82406	0.00474199	0.0377004
KHSRPP1	ENSG00000229835	processed_pseudogene	1.35249	1.18496	0.234888	5.04481	4.53984e-07	3.73743e-05
AC079160.1	ENSG00000250546	lncRNA	1.74437	1.18176	0.52179	2.26483	0.0235233	0.109979
AC092506.1	ENSG00000215869	transcribed_processed_pseudogene	7.20583	1.18147	0.243848	4.84511	1.26542e-06	8.56182e-05
SPATA8	ENSG00000185594	lncRNA	0.621183	1.18109	0.467233	2.52784	0.0114768	0.0684145
OFCC1	ENSG00000181355	transcribed_unitary_pseudogene	3.91159	1.18049	0.469812	2.51269	0.0119816	0.0704562
AP000593.3	ENSG00000255843	lncRNA	17.8533	1.17883	0.283843	4.1531	3.27995e-05	0.00101193
KRTAP7-1	ENSG00000274749	protein_coding	1.15301	1.17813	0.749039	1.57286	0.115752	0.305697
AC104574.2	ENSG00000259616	lncRNA	3.27097	1.17769	0.28669	4.10788	3.993e-05	0.00117691
LINC01899	ENSG00000265352	lncRNA	0.982454	1.17646	0.704777	1.66926	0.0950658	0.270355
SSX4B	ENSG00000269791	protein_coding	0.969898	1.17603	0.518821	2.26674	0.0234063	0.109601
PRORY	ENSG00000183146	lncRNA	0.420184	1.1759	0.932475	1.26105	0.20729	0.431788
POU3F2	ENSG00000184486	protein_coding	7.08446	1.17481	0.234162	5.01709	5.24607e-07	4.19292e-05
AC243972.2	ENSG00000256081	processed_pseudogene	1.3747	1.17221	0.651542	1.79914	0.0719971	0.225941
TRPV5	ENSG00000127412	protein_coding	1.38993	1.17088	0.350933	3.33647	0.000848491	0.0112183
LINC01287	ENSG00000234722	lncRNA	450.035	1.17046	0.438938	2.66656	0.00766312	0.0520065
DLX1	ENSG00000144355	protein_coding	8.08111	1.17037	0.258049	4.53547	5.7476e-06	0.000267187
KRT4	ENSG00000170477	protein_coding	3.69535	1.16668	0.505862	2.30632	0.0210926	0.102204
HOXC12	ENSG00000123407	protein_coding	0.636194	1.16538	0.554647	2.10112	0.0356306	0.144214
ADGRF4	ENSG00000153294	protein_coding	4.577	1.16528	0.376122	3.09813	0.00194744	0.0201692
AL121835.2	ENSG00000279565	TEC	2.05515	1.16478	0.384168	3.03196	0.00242974	0.0235446
AL162725.2	ENSG00000237153	lncRNA	0.249962	1.16401	1.30216	0.893906	0.371372
PGLYRP4	ENSG00000163218	protein_coding	1.9157	1.1637	0.317428	3.66604	0.000246335	0.00454639
C1orf94	ENSG00000142698	protein_coding	0.452831	1.16162	0.6315	1.83947	0.0658462	0.213445
C2orf69P1	ENSG00000261046	processed_pseudogene	2.53212	1.16159	0.632531	1.83641	0.0662974	0.214306
TPT1P8	ENSG00000219491	transcribed_processed_pseudogene	2.01403	1.16086	0.412227	2.81607	0.00486146	0.0383715
AC012174.1	ENSG00000260115	lncRNA	0.406117	1.15993	0.571944	2.02806	0.0425545	0.162232
VGLL2	ENSG00000170162	protein_coding	1.20465	1.15447	0.720044	1.60333	0.108863	0.293853
AC011447.6	ENSG00000279039	TEC	1.72159	1.1541	0.264946	4.35599	1.32469e-05	0.000506595
AC026320.2	ENSG00000237653	processed_pseudogene	0.535851	1.15358	0.601953	1.9164	0.0553147	0.191988
AC092131.1	ENSG00000259846	lncRNA	0.866309	1.15268	0.581885	1.98094	0.0475983	0.174693
LLCFC1	ENSG00000165131	protein_coding	0.588813	1.1526	0.37877	3.04302	0.00234215	0.0229504
LINC02105	ENSG00000250447	lncRNA	0.98096	1.15193	0.497481	2.31552	0.0205845	0.100602
AC018618.1	ENSG00000259675	lncRNA	0.618182	1.15017	0.409835	2.80641	0.00500969	0.0392232
NPHS2	ENSG00000116218	protein_coding	0.634324	1.14911	0.545067	2.10821	0.0350129	0.142456
AC092447.5	ENSG00000233288	lncRNA	3.86638	1.14886	0.412166	2.78737	0.0053137	0.0406048
AC023824.1	ENSG00000260073	lncRNA	0.902072	1.14883	0.75182	1.52806	0.126498	0.322133
IGFL2-AS1	ENSG00000268621	lncRNA	2.80041	1.14856	0.353592	3.24827	0.00116109	0.0140916
ANKRD30BP2	ENSG00000224309	transcribed_unprocessed_pseudogene	1.241	1.1475	0.479321	2.39402	0.0166649	0.0876626
ASZ1	ENSG00000154438	protein_coding	1.08907	1.14605	0.541494	2.11645	0.0343063	0.140573
RAET1L	ENSG00000155918	protein_coding	0.960318	1.14586	0.367248	3.12014	0.00180768	0.0192053
DCAF12L2	ENSG00000198354	protein_coding	1.28177	1.14557	0.443964	2.58033	0.00987064	0.0619328
VEGFD	ENSG00000165197	protein_coding	146.676	1.14536	0.204258	5.60741	2.05379e-08	3.10484e-06
AC226119.2	ENSG00000271977	transcribed_unprocessed_pseudogene	0.448082	1.14443	0.384425	2.97699	0.00291097	0.0267445
CST1	ENSG00000170373	protein_coding	122.98	1.14305	0.39977	2.85927	0.00424616	0.0349005
LINC01258	ENSG00000249534	lncRNA	1.00456	1.14283	0.485399	2.35441	0.0185522	0.0940211
CNTNAP5	ENSG00000155052	protein_coding	1.55223	1.14123	0.409504	2.78686	0.00532218	0.0406417
TTLL6	ENSG00000170703	protein_coding	17.2159	1.14099	0.196512	5.8062	6.39078e-09	1.20003e-06
AC024563.2	ENSG00000270475	processed_pseudogene	0.80186	1.14069	0.42729	2.6696	0.00759408	0.0516428
AC079597.1	ENSG00000280049	TEC	1.9043	1.14001	0.589205	1.93482	0.0530123	0.187243
LHX1	ENSG00000273706	protein_coding	1.23677	1.13935	0.517485	2.20171	0.0276859	0.122307
LINC02869	ENSG00000228208	lncRNA	0.686521	1.13927	0.372247	3.06051	0.00220959	0.0219802
AL445070.1	ENSG00000230121	lncRNA	0.828024	1.13893	0.468466	2.43118	0.0150496	0.0819833
UBE2DNL	ENSG00000229547	transcribed_processed_pseudogene	1.07956	1.13858	0.585177	1.9457	0.0516911	0.184212
LINC01777	ENSG00000235054	lncRNA	0.865975	1.1368	0.558894	2.03402	0.0419494	0.160486
SHOX2	ENSG00000168779	protein_coding	19.1421	1.13649	0.209357	5.42851	5.68272e-08	7.24958e-06
STAR	ENSG00000147465	protein_coding	9.35076	1.13628	0.223462	5.08487	3.67871e-07	3.20201e-05
MYT1L	ENSG00000186487	protein_coding	2.52432	1.13517	0.354026	3.20645	0.00134382	0.0155525
LINC00308	ENSG00000184856	lncRNA	0.980463	1.13475	0.348357	3.25742	0.00112429	0.0137448
LINC01901	ENSG00000267413	lncRNA	3.76534	1.13337	0.363726	3.11599	0.00183327	0.0193236
PRSS1	ENSG00000204983	protein_coding	7.05258	1.13334	0.490621	2.31	0.0208879	0.101619
LYPD9P	ENSG00000229703	transcribed_unitary_pseudogene	10.4941	1.13266	0.545435	2.07663	0.0378361	0.149909
AC010789.1	ENSG00000224817	lncRNA	1.47867	1.13264	0.584571	1.93756	0.0526773	0.186494
CSAG4	ENSG00000242599	transcribed_unprocessed_pseudogene	6.77377	1.13237	0.532045	2.12833	0.0333094	0.137959
HMGA2	ENSG00000149948	protein_coding	45.8275	1.13108	0.329578	3.43192	0.000599329	0.00865686
AC093791.1	ENSG00000250038	lncRNA	12.6409	1.13087	0.497352	2.27378	0.0229791	0.108329
LINC02087	ENSG00000237057	lncRNA	0.981711	1.12824	0.529243	2.1318	0.0330237	0.137341
AP000619.1	ENSG00000225678	transcribed_unprocessed_pseudogene	0.85719	1.12789	0.523736	2.15354	0.0312759	0.132325
GRM1	ENSG00000152822	protein_coding	2.66199	1.12689	0.212192	5.3107	1.09205e-07	1.19893e-05
IGLV1-47	ENSG00000211648	IG_V_gene	222.559	1.12684	0.291425	3.86667	0.000110333	0.00251554
CFAP61-AS1	ENSG00000243810	lncRNA	3.19172	1.12654	0.40236	2.79983	0.00511301	0.0396836
AP005901.1	ENSG00000215512	transcribed_unprocessed_pseudogene	5.0099	1.12602	0.487628	2.30918	0.0209334	0.101771
SEZ6	ENSG00000063015	protein_coding	137.925	1.12442	0.311118	3.61414	0.000301346	0.00526238
AC105245.1	ENSG00000266479	processed_pseudogene	0.624917	1.12351	0.350482	3.2056	0.0013478	0.0155878
LINC02750	ENSG00000254518	lncRNA	0.715743	1.12316	0.676121	1.66119	0.0966758	0.273375
LINC01580	ENSG00000258785	lncRNA	1.28129	1.12293	0.608255	1.84614	0.0648714	0.211455
KRT40	ENSG00000204889	protein_coding	0.5114	1.12281	0.364469	3.08066	0.00206542	0.0209663
LINC01115	ENSG00000237667	lncRNA	0.632079	1.12267	0.573021	1.95922	0.0500869	0.18038
SIX2	ENSG00000170577	protein_coding	50.0703	1.12212	0.264589	4.241	2.22522e-05	0.000750733
TRAV33	ENSG00000258812	TR_V_pseudogene	0.297963	1.1219	0.617663	1.81636	0.0693147
FTH1P14	ENSG00000185638	processed_pseudogene	0.35874	1.12166	0.676664	1.65763	0.0973917
CYP2A7P2	ENSG00000198251	unprocessed_pseudogene	4.66981	1.12082	0.339523	3.30116	0.000962874	0.0122897
NBPF4	ENSG00000196427	protein_coding	1.19518	1.12024	0.441884	2.53515	0.01124	0.0673877
VEPH1	ENSG00000197415	protein_coding	109.365	1.11958	0.254241	4.40362	1.06461e-05	0.000429236
CLDN10-AS1	ENSG00000223392	lncRNA	1.34906	1.1183	0.58034	1.92697	0.0539836	0.18939
ACSL6-AS1	ENSG00000223548	lncRNA	1.92038	1.11783	0.602068	1.85665	0.0633616	0.20863
AL138930.1	ENSG00000234425	lncRNA	1.89484	1.11747	0.291163	3.83795	0.000124063	0.00273143
EPHB6	ENSG00000106123	protein_coding	331.756	1.1172	0.187481	5.95901	2.53765e-09	5.50769e-07
CCDC13-AS1	ENSG00000173811	lncRNA	12.2967	1.1168	0.172844	6.46133	1.03787e-10	3.94203e-08
TGIF2LX	ENSG00000153779	protein_coding	4.27162	1.11656	0.446091	2.50299	0.012315	0.0718731
AL450311.1	ENSG00000236154	lncRNA	0.736111	1.11624	0.343559	3.24904	0.00115794	0.0140636
CLPSL1	ENSG00000204140	protein_coding	0.637117	1.11443	0.643025	1.7331	0.0830778	0.247972
LINC02147	ENSG00000249797	lncRNA	0.893715	1.11311	0.301374	3.69344	0.000221242	0.00417784
RNU6-403P	ENSG00000200033	snRNA	1.35997	1.11218	0.396346	2.80609	0.0050146	0.0392433
AC068299.1	ENSG00000239093	snoRNA	1.43989	1.11171	0.33279	3.34057	0.000836064	0.0111143
LINC01139	ENSG00000215808	lncRNA	43.3395	1.11143	0.35865	3.09893	0.0019422	0.020129
AL163195.2	ENSG00000258573	lncRNA	0.41925	1.11095	0.473144	2.34802	0.0188734	0.0950674
AF254983.1	ENSG00000273840	lncRNA	1.51254	1.10822	0.523457	2.11712	0.0342496	0.140424
IGHV3-22	ENSG00000253957	IG_V_pseudogene	0.800894	1.10817	0.420282	2.63672	0.00837112	0.0553193
PRPS1L1	ENSG00000229937	protein_coding	0.562832	1.10783	0.491737	2.25289	0.0242662	0.112259
CASC4P1	ENSG00000238132	processed_pseudogene	1.07533	1.10743	0.242671	4.5635	5.03068e-06	0.000241936
AC007277.1	ENSG00000213981	lncRNA	14.6268	1.10646	0.263789	4.19451	2.73457e-05	0.000872973
CETN1	ENSG00000177143	protein_coding	0.687295	1.10645	0.674156	1.64124	0.100747	0.280964
MDGA1	ENSG00000112139	protein_coding	271.745	1.10641	0.184188	6.00693	1.89075e-09	4.30282e-07
CELA3A	ENSG00000142789	protein_coding	3.38552	1.10631	0.358921	3.08234	0.00205382	0.0209076
NRXN1	ENSG00000179915	protein_coding	2.91899	1.10504	0.347905	3.17625	0.0014919	0.0167221
AC074135.1	ENSG00000267886	lncRNA	5.16418	1.10328	0.311367	3.54335	0.000395081	0.00640407
AP003900.1	ENSG00000277693	lncRNA	2.78911	1.1027	0.476688	2.31325	0.0207091	0.100989
PLEKHG4B	ENSG00000153404	protein_coding	49.5199	1.1012	0.267523	4.11627	3.85047e-05	0.00113792
LINC02188	ENSG00000261175	lncRNA	10.9508	1.10014	0.268962	4.09032	4.30787e-05	0.00124141
AWAT1	ENSG00000204195	protein_coding	1.23188	1.10001	0.363387	3.0271	0.0024691	0.0237968
FOXD3	ENSG00000187140	protein_coding	0.866297	1.09937	0.423568	2.5955	0.00944526	0.0600644
LINC02307	ENSG00000258969	lncRNA	1.38699	1.0993	0.485206	2.26564	0.0234737	0.109778
TSPAN19	ENSG00000231738	protein_coding	0.715608	1.09847	0.51192	2.14579	0.0318897	0.134089
TACR3	ENSG00000169836	protein_coding	0.630481	1.09705	0.576804	1.90195	0.0571776	0.195649
AC106785.2	ENSG00000260611	lncRNA	0.346571	1.09685	0.695716	1.57658	0.114893
MIR137HG	ENSG00000225206	lncRNA	1.37225	1.09544	0.500655	2.18801	0.0286689	0.125046
TMEM72	ENSG00000187783	protein_coding	27.767	1.0954	0.260541	4.20435	2.61835e-05	0.000842713
AL590004.3	ENSG00000260604	lncRNA	75.3801	1.09429	0.203309	5.38239	7.35015e-08	8.77398e-06
IGKV2-28	ENSG00000244116	IG_V_gene	2.99189	1.09364	0.511314	2.13887	0.032446	0.135551
AC010880.1	ENSG00000224400	lncRNA	0.838218	1.09353	0.789236	1.38556	0.165882	0.379765
AC006946.3	ENSG00000273442	lncRNA	0.867533	1.09346	0.408749	2.67513	0.00746994	0.0510375
LINC01162	ENSG00000232790	lncRNA	0.439822	1.09323	0.71543	1.52808	0.126493	0.322133
SIX3	ENSG00000138083	protein_coding	3.16235	1.09261	0.441986	2.47204	0.0134344	0.0759882
LINC01889	ENSG00000235491	lncRNA	0.472542	1.09259	0.483744	2.25862	0.0239071	0.111245
CAMTA1-IT1	ENSG00000237402	lncRNA	0.787458	1.09222	0.361539	3.02103	0.00251919	0.0241196
FHOD3	ENSG00000134775	protein_coding	118.916	1.09117	0.238314	4.57869	4.67894e-06	0.000230876
RBFOX1	ENSG00000078328	protein_coding	1.07023	1.0907	0.332798	3.27735	0.00104785	0.0130595
AC106872.8	ENSG00000250712	processed_pseudogene	0.495296	1.08963	0.680534	1.60114	0.109345	0.294595
AC068299.2	ENSG00000280270	TEC	0.461027	1.08934	0.493101	2.20917	0.0271631	0.120896
ZNF728	ENSG00000269067	protein_coding	9.94828	1.08933	0.38373	2.83879	0.00452846	0.0364611
C4orf54	ENSG00000248713	protein_coding	9.17016	1.08639	0.290017	3.74597	0.0001797	0.00357237
RPSAP71	ENSG00000254256	processed_pseudogene	0.553302	1.08639	0.56715	1.91552	0.0554265	0.192177
SLC6A15	ENSG00000072041	protein_coding	5.7908	1.08637	0.536827	2.02368	0.0430027	0.16328
LINC00866	ENSG00000227356	lncRNA	0.658264	1.08534	0.404684	2.68193	0.00731977	0.0504134
GRM5-AS1	ENSG00000255082	lncRNA	0.949336	1.08384	0.485059	2.23445	0.0254532	0.115685
NR0B1	ENSG00000169297	protein_coding	19.6117	1.0838	0.455515	2.37929	0.017346	0.089954
RGSL1	ENSG00000121446	protein_coding	117.967	1.08345	0.33959	3.19046	0.00142045	0.0161789
SPATA16	ENSG00000144962	protein_coding	0.641995	1.08298	0.403161	2.68623	0.00722642	0.049935
ZNF720P1	ENSG00000260010	processed_pseudogene	1.77435	1.08261	0.570456	1.8978	0.057723	0.196811
XAGE2	ENSG00000155622	protein_coding	1.5221	1.08137	0.540063	2.0023	0.0452521	0.169083
LINC01649	ENSG00000228127	lncRNA	0.889746	1.08115	0.395292	2.73506	0.00623682	0.0450918
AC097652.1	ENSG00000250658	lncRNA	4.27468	1.08052	0.36003	3.00118	0.00268934	0.0252566
IGHV3-30	ENSG00000270550	IG_V_gene	182.562	1.07957	0.301053	3.58597	0.000335824	0.00569776
MAGEA10	ENSG00000124260	protein_coding	5.75906	1.0789	0.519168	2.07813	0.0376972	0.14966
C15orf48	ENSG00000166920	protein_coding	349.916	1.07852	0.211159	5.10764	3.26209e-07	2.92573e-05
SI	ENSG00000090402	protein_coding	4.98185	1.07835	0.484278	2.22672	0.0259663	0.117109
DLX3	ENSG00000064195	protein_coding	6.4755	1.07698	0.352264	3.05731	0.00223331	0.0221321
LRRC38	ENSG00000162494	protein_coding	1.22062	1.07621	0.463921	2.31982	0.0203504	0.0998563
LINC01497	ENSG00000237560	lncRNA	0.542076	1.07494	0.565934	1.89941	0.057511	0.196328
AC245047.8	ENSG00000241207	unprocessed_pseudogene	0.574412	1.0749	0.654333	1.64275	0.100435	0.280266
AC008163.1	ENSG00000233491	transcribed_unitary_pseudogene	16.3557	1.07482	0.346214	3.1045	0.00190599	0.0198646
PRKAR1B-AS2	ENSG00000229380	lncRNA	7.24626	1.07473	0.452765	2.3737	0.0176107	0.0908083
AC022509.1	ENSG00000255750	lncRNA	0.921311	1.07406	0.371688	2.88969	0.0038562	0.0326302
IGKV2-29	ENSG00000253998	IG_V_pseudogene	13.9873	1.07405	0.406844	2.63995	0.00829185	0.0549786
RXFP4	ENSG00000173080	protein_coding	2.03169	1.07349	0.28986	3.70347	0.000212671	0.00404664
LINC02125	ENSG00000250514	lncRNA	2.01833	1.0732	0.430149	2.49494	0.0125978	0.0729248
LINC02714	ENSG00000251226	lncRNA	10.21	1.07277	0.344226	3.11648	0.00183025	0.0193053
LINC00272	ENSG00000203729	lncRNA	2.13785	1.07024	0.417539	2.56322	0.0103707	0.0641317
SFRP5	ENSG00000120057	protein_coding	169.91	1.06838	0.373849	2.85777	0.00426623	0.0350011
SPAG16-DT	ENSG00000196096	lncRNA	1.74944	1.06836	0.230828	4.62838	3.68535e-06	0.000193678
AC112777.1	ENSG00000256663	processed_pseudogene	11.1562	1.06713	0.17981	5.93477	2.94251e-09	6.30451e-07
PRKG2	ENSG00000138669	protein_coding	4.09012	1.06658	0.264249	4.03628	5.43053e-05	0.00146185
PPP1R2P10	ENSG00000213232	processed_pseudogene	0.891954	1.06633	0.637514	1.67263	0.0943999	0.269344
AC092447.2	ENSG00000213650	processed_pseudogene	1.07465	1.06475	0.282602	3.76768	0.000164774	0.0033569
AL109763.1	ENSG00000228708	lncRNA	0.689199	1.06378	0.54679	1.94549	0.051716	0.184258
VCX	ENSG00000182583	protein_coding	13.5977	1.0636	0.366293	2.9037	0.00368778	0.0316295
SPIB	ENSG00000269404	protein_coding	63.8217	1.06357	0.235559	4.51511	6.32838e-06	0.000287001
SLC22A12	ENSG00000197891	protein_coding	410.865	1.06317	0.354418	2.99976	0.00270194	0.0253394
OR8A2P	ENSG00000255510	unprocessed_pseudogene	0.352851	1.06237	0.566678	1.87473	0.0608297
PROM1	ENSG00000007062	protein_coding	142.176	1.06195	0.309057	3.43608	0.000590189	0.00857673
CTRB2	ENSG00000168928	protein_coding	1.33141	1.06164	0.348682	3.04472	0.00232901	0.0228619
RRM2P3	ENSG00000214018	processed_pseudogene	0.800972	1.05785	0.310875	3.40281	0.000666975	0.00937846
AC113367.2	ENSG00000248955	processed_pseudogene	0.295907	1.05723	1.02861	1.02782	0.304036
NKD1	ENSG00000140807	protein_coding	1796.05	1.05614	0.272785	3.87169	0.000108084	0.00247439
LINC02257	ENSG00000238042	lncRNA	2.72992	1.05546	0.342761	3.07929	0.00207496	0.0210034
GLYATL1B	ENSG00000255151	protein_coding	2.2292	1.05457	0.321904	3.27604	0.00105273	0.0130902
LINC02683	ENSG00000254438	lncRNA	0.321382	1.0543	0.788083	1.3378	0.18096
AL445072.1	ENSG00000237208	lncRNA	0.810784	1.05366	0.479134	2.1991	0.0278709	0.122923
LINC02492	ENSG00000250590	lncRNA	6.3305	1.0535	0.435706	2.41791	0.0156101	0.0838828
CBX2	ENSG00000173894	protein_coding	259.826	1.0533	0.134655	7.82218	5.19174e-15	5.42277e-12
NLRP5	ENSG00000171487	protein_coding	0.641002	1.05289	0.443198	2.37566	0.0175174	0.0904948
KRTAP20-2	ENSG00000184032	protein_coding	0.812167	1.05258	0.717624	1.46675	0.142443	0.346902
OTOG	ENSG00000188162	protein_coding	12.6791	1.05175	0.377246	2.78796	0.0053041	0.0405685
AC005291.2	ENSG00000273388	lncRNA	0.607849	1.05131	0.384935	2.73113	0.00631182	0.0454767
AC005100.1	ENSG00000260951	lncRNA	2.78781	1.05083	0.529611	1.98415	0.0472391	0.173966
C2orf83	ENSG00000042304	protein_coding	0.473846	1.05002	0.530017	1.98111	0.0475785	0.174639
GOLGA7B	ENSG00000155265	protein_coding	204.908	1.04991	0.233695	4.49267	7.03349e-06	0.00031345
SERTAD4	ENSG00000082497	protein_coding	35.6958	1.04822	0.201377	5.20528	1.93707e-07	1.90987e-05
HCN1	ENSG00000164588	protein_coding	4.70122	1.04732	0.413723	2.53146	0.0113589	0.0679053
AL365226.1	ENSG00000237643	lncRNA	3.90848	1.04706	0.359721	2.91076	0.00360551	0.0311719
TMEM155	ENSG00000164112	protein_coding	5.39714	1.04672	0.241667	4.33126	1.48261e-05	0.000553683
VENTXP5	ENSG00000253569	processed_pseudogene	1.17028	1.04666	0.474654	2.20509	0.0274477	0.121576
AL157387.1	ENSG00000234918	lncRNA	0.640794	1.04604	0.667354	1.56745	0.11701	0.307954
AC064862.6	ENSG00000243981	transcribed_processed_pseudogene	0.412513	1.04593	0.608371	1.71923	0.0855719	0.252731
ADORA1	ENSG00000163485	protein_coding	153.359	1.04593	0.219722	4.76022	1.93384e-06	0.000119742
AC100791.2	ENSG00000262768	lncRNA	1.42013	1.04547	0.307853	3.39601	0.000683762	0.00953842
VCX3A	ENSG00000169059	protein_coding	5.09886	1.04367	0.398379	2.6198	0.00879816	0.057212
AC106794.1	ENSG00000249053	processed_pseudogene	1.88542	1.04336	0.52627	1.98255	0.0474178	0.174375
RPRM	ENSG00000177519	protein_coding	1.80381	1.04272	0.37157	2.80625	0.00501216	0.0392334
BRINP3	ENSG00000162670	protein_coding	12.8888	1.04188	0.395045	2.63738	0.00835492	0.0552761
AC016877.3	ENSG00000271930	lncRNA	4.26303	1.04119	0.306423	3.39789	0.000679088	0.0095052
AC125238.1	ENSG00000233031	processed_pseudogene	0.388068	1.04082	0.509464	2.04296	0.0410561
LINC02086	ENSG00000244649	lncRNA	2.57095	1.0401	0.255474	4.07124	4.67641e-05	0.00131519
DIRAS2	ENSG00000165023	protein_coding	58.4033	1.03969	0.286052	3.63461	0.000278397	0.00494954
LINGO2	ENSG00000174482	protein_coding	1.04039	1.03844	0.362493	2.86471	0.00417393	0.0344979
LINC01728	ENSG00000233277	lncRNA	0.414189	1.03586	1.1327	0.914504	0.360452	0.592209
HOXC10	ENSG00000180818	protein_coding	21.4926	1.03564	0.476722	2.17241	0.0298244	0.128519
ZNF98	ENSG00000197360	protein_coding	6.73807	1.03544	0.353818	2.92647	0.00342831	0.0301627
OR8A1	ENSG00000196119	protein_coding	1.1872	1.03522	0.457043	2.26503	0.0235109	0.109937
LINC01539	ENSG00000267712	lncRNA	0.881745	1.03457	0.380126	2.72164	0.00649595	0.0464727
LINC00958	ENSG00000251381	lncRNA	7.58979	1.03329	0.397899	2.59687	0.00940766	0.0599378
ZNF716	ENSG00000182111	protein_coding	21.1005	1.03273	0.417274	2.47494	0.013326	0.0755953
LINC01249	ENSG00000231532	lncRNA	1.98367	1.03088	0.578694	1.78139	0.0748492	0.231366
AC025278.2	ENSG00000269761	processed_pseudogene	0.512671	1.03082	0.476353	2.16398	0.0304657	0.130204
VN1R54P	ENSG00000232109	processed_pseudogene	0.643876	1.03059	0.618028	1.66755	0.0954056	0.270975
AC073464.1	ENSG00000232502	processed_pseudogene	0.413046	1.03045	0.845622	1.21857	0.223008	0.450763
LINC02726	ENSG00000255193	lncRNA	0.504026	1.02914	0.505979	2.03396	0.0419557	0.160486
APLP1	ENSG00000105290	protein_coding	180.783	1.02872	0.214656	4.79241	1.64788e-06	0.000104119
LINC00200	ENSG00000229205	lncRNA	3.49629	1.02868	0.542434	1.89641	0.0579065	0.197271
FLJ42969	ENSG00000248599	lncRNA	1.08495	1.02848	0.337024	3.05165	0.00227587	0.0224524
VWA5B1	ENSG00000158816	protein_coding	1.67612	1.02783	0.319576	3.21625	0.0012988	0.0151732
DUOXA2	ENSG00000140274	protein_coding	140.249	1.02754	0.33059	3.1082	0.00188232	0.0196977
IRX5	ENSG00000176842	protein_coding	24.4913	1.02751	0.228595	4.49488	6.96093e-06	0.00031161
AC116351.1	ENSG00000215246	lncRNA	41.987	1.02728	0.27001	3.80459	0.000142039	0.00302004
AL136360.1	ENSG00000249006	processed_pseudogene	2.03816	1.02724	0.371009	2.76877	0.00562678	0.0420631
RFPL4B	ENSG00000251258	protein_coding	52.801	1.02721	0.455396	2.25563	0.0240935	0.111723
KLK6	ENSG00000167755	protein_coding	4.01722	1.02702	0.396673	2.58908	0.00962325	0.060849
OR51B5	ENSG00000167355	protein_coding	5.80197	1.02665	0.333081	3.08229	0.00205417	0.0209076
LGALS17A	ENSG00000226025	transcribed_unprocessed_pseudogene	8.60964	1.0266	0.266721	3.84897	0.000118614	0.00265667
AC112198.2	ENSG00000232517	unitary_pseudogene	3.35383	1.0259	0.204926	5.00617	5.55234e-07	4.37694e-05
BNIP3P17	ENSG00000271524	processed_pseudogene	4.53655	1.02581	0.264867	3.87294	0.000107533	0.00246513
PGK2	ENSG00000170950	protein_coding	0.677235	1.02525	0.390823	2.62331	0.00870803	0.056846
ACTBL2	ENSG00000169067	protein_coding	1.4418	1.02427	0.352808	2.90319	0.0036938	0.0316487
EGF	ENSG00000138798	protein_coding	64.8539	1.0242	0.334926	3.058	0.00222823	0.0221224
STARD6	ENSG00000174448	protein_coding	1.44913	1.02371	0.273475	3.74333	0.000181596	0.00359364
IZUMO1R	ENSG00000183560	protein_coding	1.41225	1.0229	0.295184	3.46529	0.000529666	0.00793526
IGHV3-66	ENSG00000211972	IG_V_gene	18.6269	1.02285	0.322216	3.17443	0.00150129	0.0167887
AC008551.1	ENSG00000263331	lncRNA	0.535203	1.0223	0.421248	2.42684	0.0152308	0.0826884
LINC02228	ENSG00000251273	lncRNA	5.32102	1.01848	0.436696	2.33225	0.0196875	0.0978637
RAB25	ENSG00000132698	protein_coding	28.2214	1.0176	0.27547	3.69405	0.000220706	0.00417481
AL022721.1	ENSG00000227154	unprocessed_pseudogene	0.357198	1.01726	0.409255	2.48564	0.0129319
EDARADD	ENSG00000186197	protein_coding	80.77	1.01716	0.206932	4.91546	8.85722e-07	6.41259e-05
KEL	ENSG00000197993	protein_coding	47.165	1.01629	0.221176	4.59493	4.32902e-06	0.000218871
DSCR8	ENSG00000198054	lncRNA	70.8655	1.01536	0.427127	2.37719	0.0174453	0.0902652
AL160286.1	ENSG00000227141	processed_pseudogene	2.97294	1.01376	0.286836	3.53429	0.000408865	0.00657015
AL035446.1	ENSG00000234147	lncRNA	34.1916	1.01333	0.273856	3.70021	0.000215419	0.0040809
LINC00189	ENSG00000215533	lncRNA	29.5581	1.01264	0.241443	4.19411	2.73944e-05	0.000873694
ADAMTS20	ENSG00000173157	protein_coding	3.94859	1.01241	0.372904	2.71493	0.0066289	0.0471048
AC122685.1	ENSG00000258763	lncRNA	0.999762	1.01175	0.429563	2.35531	0.0185072	0.0938703
AC008033.2	ENSG00000256917	processed_pseudogene	0.391509	1.01148	0.701684	1.44151	0.149441
FEZF1	ENSG00000128610	protein_coding	7.73472	1.01141	0.329	3.07419	0.00211078	0.0212374
LHFPL1	ENSG00000182508	protein_coding	2.39343	1.00991	0.298057	3.3883	0.000703267	0.00974948
Z93403.1	ENSG00000231772	lncRNA	1.23244	1.00895	0.431759	2.33685	0.0194472	0.0970731
AL512353.2	ENSG00000233708	processed_pseudogene	0.650378	1.00852	0.330635	3.05025	0.00228653	0.0225443
LINC01511	ENSG00000250584	lncRNA	2.16585	1.00832	0.437144	2.3066	0.0210774	0.102159
OR8G5	ENSG00000255298	protein_coding	3.42905	1.0079	0.447113	2.25425	0.0241806	0.111973
SPANXB1	ENSG00000227234	protein_coding	0.937566	1.00723	0.545444	1.84662	0.064802	0.211311
SEPTIN7P3	ENSG00000226102	unprocessed_pseudogene	0.712329	1.00649	0.366316	2.74761	0.0060031	0.0439313
MNS1	ENSG00000138587	protein_coding	278.993	1.00599	0.194404	5.17474	2.28223e-07	2.16094e-05
AL354754.1	ENSG00000231901	lncRNA	0.698049	1.00478	0.40467	2.48295	0.0130299	0.074497
AC004467.1	ENSG00000275194	unprocessed_pseudogene	0.433761	1.00171	0.850782	1.1774	0.239036	0.470175
CAGE1	ENSG00000164304	protein_coding	3.57275	1.00119	0.217023	4.61328	3.96367e-06	0.000205064
LINC01967	ENSG00000235493	lncRNA	1.86724	1.00093	0.439791	2.27593	0.0228502	0.107874
CDC20B	ENSG00000164287	protein_coding	13.6526	0.999472	0.265152	3.76943	0.000163618	0.00334072
CDX2	ENSG00000165556	protein_coding	7.88997	0.999464	0.30123	3.31794	0.000906853	0.0117812
AC011899.1	ENSG00000231980	lncRNA	0.453833	0.998972	0.86001	1.16158	0.245405	0.477108
DSC3	ENSG00000134762	protein_coding	9.41875	0.998824	0.285884	3.49381	0.000476185	0.00735962
MYH2	ENSG00000125414	protein_coding	1.86923	0.996909	0.404764	2.46294	0.0137803	0.0773811
IGLV1-40	ENSG00000211653	IG_V_gene	291.369	0.994755	0.27986	3.55447	0.000378741	0.00620541
RPL37P15	ENSG00000216365	processed_pseudogene	0.64076	0.994066	0.506257	1.96356	0.0495813	0.179222
SNX18P24	ENSG00000251539	processed_pseudogene	0.520445	0.994011	0.703088	1.41378	0.157427	0.368622
AL355538.1	ENSG00000221040	snoRNA	0.901336	0.993207	0.450791	2.20325	0.0275769	0.121938
C5orf58	ENSG00000234511	protein_coding	50.2954	0.993171	0.260602	3.81106	0.000138372	0.00296281
U82695.1	ENSG00000224963	transcribed_unitary_pseudogene	1.41088	0.992858	0.358014	2.77324	0.00555015	0.0416685
AC093730.1	ENSG00000250775	lncRNA	1.13797	0.992646	0.452057	2.19584	0.0281033	0.123546
MED15P9	ENSG00000223760	transcribed_unprocessed_pseudogene	1.82912	0.992196	0.528903	1.87595	0.0606619	0.203291
AC087855.2	ENSG00000254302	lncRNA	0.90221	0.992082	0.523642	1.89458	0.0581479	0.197735
CACNG4	ENSG00000075461	protein_coding	226.506	0.990249	0.30447	3.25236	0.0011445	0.0139459
ZG16B	ENSG00000162078	protein_coding	69.0875	0.98996	0.242339	4.08502	4.40721e-05	0.00126219
BNIP3P18	ENSG00000269055	processed_pseudogene	0.996288	0.989318	0.509243	1.94272	0.0520499	0.184998
BX119904.2	ENSG00000230159	lncRNA	0.654251	0.987348	0.724787	1.36226	0.173116	0.389173
PARM1-AS1	ENSG00000249717	lncRNA	0.421253	0.986555	0.550372	1.79252	0.0730492	0.227817
MAGEE2	ENSG00000186675	protein_coding	0.573355	0.985721	0.399357	2.46827	0.0135769	0.0766093
FAM224B	ENSG00000230663	lncRNA	0.544174	0.985645	0.417444	2.36114	0.0182188	0.0929063
HS3ST6	ENSG00000162040	protein_coding	2.89066	0.984943	0.324351	3.03666	0.00239217	0.0232836
IGHV4-4	ENSG00000276775	IG_V_gene	6.6049	0.984164	0.373132	2.63758	0.00835008	0.0552682
DMBX1	ENSG00000197587	protein_coding	10.0448	0.98295	0.324967	3.02477	0.00248826	0.0239262
VN1R87P	ENSG00000268789	unprocessed_pseudogene	1.22997	0.982642	0.400247	2.45509	0.014085	0.0785807
POTEC	ENSG00000183206	protein_coding	0.509616	0.981968	0.536543	1.83017	0.0672238	0.216213
HOXA11-AS	ENSG00000240990	lncRNA	10.4832	0.981546	0.269531	3.64169	0.000270856	0.00486464
BAGE2	ENSG00000187172	transcribed_unprocessed_pseudogene	20.9135	0.981101	0.446554	2.19705	0.0280169	0.123324
AFAP1-AS1	ENSG00000272620	lncRNA	377.276	0.980368	0.332761	2.94616	0.00321742	0.0287691
TENM3	ENSG00000218336	protein_coding	13.6733	0.980267	0.267934	3.65862	0.00025358	0.00463911
AC079341.1	ENSG00000261501	lncRNA	0.443088	0.979086	0.400153	2.44678	0.0144139	0.0798456
HEPACAM	ENSG00000165478	protein_coding	481.931	0.978365	0.383185	2.55324	0.0106725	0.0651777
AL122003.1	ENSG00000232175	processed_pseudogene	1.26721	0.977583	0.387126	2.52524	0.0115621	0.0687043
GRM7-AS1	ENSG00000236202	lncRNA	0.565152	0.977558	0.572332	1.70803	0.0876317	0.256261
LUZP2	ENSG00000187398	protein_coding	14.9409	0.977408	0.274901	3.5555	0.000377264	0.00618743
TNFRSF9	ENSG00000049249	protein_coding	91.8746	0.977077	0.195428	4.99967	5.74286e-07	4.46516e-05
SRRM4	ENSG00000139767	protein_coding	1.88255	0.975765	0.286072	3.41091	0.000647473	0.00917775
HEPACAM2	ENSG00000188175	protein_coding	2.59169	0.974565	0.279579	3.48583	0.000490615	0.00752561
LINC01019	ENSG00000248118	lncRNA	21.918	0.974134	0.5368	1.8147	0.0695695	0.221014
SSTR3	ENSG00000278195	protein_coding	11.9817	0.973803	0.289969	3.3583	0.000784228	0.0106036
AC138938.1	ENSG00000248308	processed_pseudogene	0.471316	0.972136	0.478421	2.03197	0.042157	0.161086
DAZL	ENSG00000092345	protein_coding	1.02541	0.971544	0.352878	2.7532	0.00590151	0.0433712
RPS3AP46	ENSG00000226132	processed_pseudogene	1.4977	0.970765	0.302585	3.20824	0.00133551	0.0154886
CHRNA9	ENSG00000174343	protein_coding	0.668487	0.970333	0.38851	2.49757	0.0125046	0.0724736
AP002784.1	ENSG00000250519	lncRNA	3.05931	0.96933	0.236295	4.1022	4.09248e-05	0.00119674
NEUROD1	ENSG00000162992	protein_coding	0.401022	0.968847	0.570825	1.69727	0.0896448	0.259869
ENTPD3	ENSG00000168032	protein_coding	12.7492	0.968157	0.255774	3.7852	0.000153584	0.00318895
ZBBX	ENSG00000169064	protein_coding	1.14503	0.966613	0.379044	2.55013	0.0107682	0.0655704
RN7SKP106	ENSG00000222764	misc_RNA	1.97421	0.96625	0.461406	2.09414	0.0362474	0.145898
PNLIPRP1	ENSG00000187021	protein_coding	0.903159	0.964684	0.446471	2.16069	0.0307194	0.130872
C1orf158	ENSG00000157330	protein_coding	2.58411	0.964631	0.379229	2.54367	0.0109696	0.0663375
AC018814.1	ENSG00000225044	lncRNA	0.712612	0.964593	0.608287	1.58575	0.112796	0.300723
LINC02301	ENSG00000258743	lncRNA	0.699642	0.963559	0.468291	2.05761	0.0396278	0.154391
IGHV1-3	ENSG00000211935	IG_V_gene	5.48357	0.963215	0.386268	2.49364	0.0126439	0.0730689
LHX8	ENSG00000162624	protein_coding	0.723709	0.962615	0.645821	1.49053	0.136086	0.33766
AC087612.1	ENSG00000259672	lncRNA	0.46438	0.962382	0.381551	2.52229	0.0116594	0.0689742
CSMD1	ENSG00000183117	protein_coding	131.54	0.96233	0.33194	2.8991	0.00374231	0.0319496
AC104009.1	ENSG00000254768	lncRNA	0.829226	0.96136	0.337375	2.84953	0.00437839	0.035572
LINC02547	ENSG00000254486	lncRNA	4.37226	0.96127	0.2824	3.40393	0.000664239	0.00936334
TFAP2A-AS1	ENSG00000229950	lncRNA	20.5939	0.960399	0.220905	4.34757	1.37656e-05	0.00052225
KLC3	ENSG00000104892	protein_coding	35.3868	0.960074	0.256357	3.74507	0.000180344	0.00357806
AC125421.1	ENSG00000263574	lncRNA	1.57037	0.959845	0.362088	2.65086	0.00802859	0.0536374
KIAA0319	ENSG00000137261	protein_coding	15.537	0.959221	0.150556	6.37119	1.87567e-10	6.46314e-08
MST1R	ENSG00000164078	protein_coding	135.506	0.959176	0.209892	4.56986	4.8805e-06	0.00023653
COL24A1	ENSG00000171502	protein_coding	52.7563	0.958519	0.245442	3.90528	9.41167e-05	0.00222001
CEACAMP10	ENSG00000241104	transcribed_processed_pseudogene	4.1764	0.958417	0.35428	2.70525	0.0068252	0.0481379
SLC22A6	ENSG00000197901	protein_coding	3.29068	0.958249	0.411761	2.32719	0.0199549	0.098635
AC010255.1	ENSG00000247311	lncRNA	1.39063	0.957715	0.411016	2.33012	0.0197998	0.0981645
SPAG17	ENSG00000155761	protein_coding	7.67568	0.956913	0.25828	3.70494	0.000211439	0.00403692
IGLV9-49	ENSG00000223350	IG_V_gene	18.4816	0.955823	0.328292	2.9115	0.00359697	0.0311465
TAGLN3	ENSG00000144834	protein_coding	1.42854	0.955674	0.291421	3.27936	0.00104042	0.0130098
NPM1P50	ENSG00000213333	transcribed_processed_pseudogene	0.926546	0.955644	0.230592	4.14431	3.40845e-05	0.00104422
DHX40P1	ENSG00000266992	transcribed_unprocessed_pseudogene	0.997189	0.954942	0.252233	3.78595	0.000153121	0.00318278
MAB21L2	ENSG00000181541	protein_coding	100.396	0.954654	0.224421	4.25386	2.10117e-05	0.000722328
GRP	ENSG00000134443	protein_coding	3.23531	0.954402	0.387735	2.46148	0.0138364	0.0776083
ZNF229	ENSG00000278318	protein_coding	103.122	0.95436	0.173484	5.50115	3.77327e-08	5.10599e-06
WDR49	ENSG00000174776	protein_coding	1.52421	0.953546	0.267114	3.5698	0.000357248	0.00592001
AC073115.2	ENSG00000237471	lncRNA	0.638169	0.953459	0.372815	2.55745	0.0105441	0.0646869
AC006058.3	ENSG00000272121	lncRNA	0.532214	0.952039	0.531156	1.79239	0.0730707	0.227817
AL157937.1	ENSG00000236921	lncRNA	0.45324	0.951369	0.685014	1.38883	0.164884	0.378534
RFTN1P1	ENSG00000234795	transcribed_unprocessed_pseudogene	0.266358	0.950731	0.742909	1.27974	0.200636
BMP7	ENSG00000101144	protein_coding	28.3819	0.9506	0.353852	2.68644	0.00722189	0.0499229
AL158819.1	ENSG00000232765	transcribed_unprocessed_pseudogene	6.26596	0.949565	0.41126	2.30892	0.0209483	0.101785
LINC00494	ENSG00000235621	lncRNA	31.2789	0.948762	0.338918	2.79938	0.00512001	0.0396964
KCNA2	ENSG00000177301	protein_coding	2.16916	0.94861	0.288112	3.2925	0.000993005	0.0125833
KCCAT198	ENSG00000257642	lncRNA	1.30404	0.948308	0.32485	2.91921	0.00350915	0.0307112
AC002351.1	ENSG00000258240	lncRNA	2.34845	0.94779	0.386041	2.45515	0.0140826	0.0785807
AC103808.6	ENSG00000266743	lncRNA	1.60474	0.947642	0.449411	2.10863	0.0349764	0.142376
AC026464.1	ENSG00000259900	protein_coding	0.407241	0.947232	0.390442	2.42605	0.0152641	0.0828027
DMRTB1	ENSG00000143006	protein_coding	1.03658	0.946611	0.541292	1.7488	0.0803257	0.242351
KRT80	ENSG00000167767	protein_coding	168.8	0.945612	0.243916	3.87679	0.000105843	0.00243528
FABP7	ENSG00000164434	protein_coding	1.8602	0.945352	0.291081	3.24773	0.00116331	0.0140981
AL138749.1	ENSG00000226798	lncRNA	1.96327	0.945327	0.54419	1.73713	0.0823647	0.246637
AC006372.1	ENSG00000223872	lncRNA	0.678058	0.945138	0.519701	1.81862	0.0689695	0.219777
SSX1	ENSG00000126752	protein_coding	455.825	0.944867	0.419861	2.25043	0.0244218	0.11269
ABCC12	ENSG00000140798	protein_coding	2.64111	0.944092	0.33362	2.82985	0.00465704	0.0372215
H1-7	ENSG00000187166	protein_coding	2.63804	0.943816	0.326747	2.88852	0.0038706	0.0327122
HOXC4	ENSG00000198353	protein_coding	17.993	0.943382	0.198713	4.74746	2.05984e-06	0.000124511
LINC00839	ENSG00000185904	lncRNA	21.6852	0.94042	0.166924	5.6338	1.76278e-08	2.76616e-06
ZNF486	ENSG00000256229	protein_coding	72.6481	0.940262	0.167727	5.60592	2.07151e-08	3.10484e-06
MIR924HG	ENSG00000267374	lncRNA	25.5758	0.938858	0.230788	4.06806	4.74072e-05	0.00132669
LINC02211	ENSG00000245662	lncRNA	5.82651	0.938797	0.397338	2.36272	0.0181415	0.0926168
LINC01233	ENSG00000269364	lncRNA	0.533629	0.937319	0.605697	1.5475	0.121742	0.315263
AC007608.1	ENSG00000205414	lncRNA	5.67733	0.935627	0.322314	2.90284	0.00369794	0.031668
TRPC3	ENSG00000138741	protein_coding	8.05719	0.935514	0.254289	3.67894	0.000234209	0.00436775
TBX4	ENSG00000121075	protein_coding	58.1491	0.935363	0.3215	2.90937	0.00362155	0.0312691
LINC02663	ENSG00000228636	lncRNA	0.812044	0.934849	0.675289	1.38437	0.166245	0.380206
AC016735.1	ENSG00000224739	lncRNA	22.0639	0.93474	0.274139	3.40973	0.000650276	0.00920188
AC005165.1	ENSG00000223561	lncRNA	13.7509	0.934276	0.288575	3.23755	0.00120562	0.0144432
AL033384.1	ENSG00000236740	lncRNA	7.44594	0.934157	0.230712	4.04901	5.14352e-05	0.00140932
AP002847.1	ENSG00000279138	TEC	9.58845	0.932091	0.203167	4.58781	4.47925e-06	0.000224124
GS1-24F4.2	ENSG00000245857	lncRNA	1.38814	0.931962	0.371647	2.50765	0.0121536	0.0711564
FGD5P1	ENSG00000275340	transcribed_unprocessed_pseudogene	4.7102	0.931607	0.350105	2.66094	0.00779226	0.0525791
TPRXL	ENSG00000180438	transcribed_processed_pseudogene	12.1258	0.931207	0.288511	3.22763	0.00124821	0.0147682
CER1	ENSG00000147869	protein_coding	0.337748	0.931118	0.762137	1.22172	0.221814
AC087277.1	ENSG00000254566	lncRNA	0.330905	0.930989	0.927098	1.0042	0.315284
FP236383.3	ENSG00000280441	lncRNA	0.562175	0.93008	0.363967	2.55539	0.0106068	0.0648894
AC245047.4	ENSG00000232813	processed_pseudogene	0.392415	0.929894	0.619295	1.50154	0.133217
VWDE	ENSG00000146530	protein_coding	8.10606	0.929697	0.322413	2.88356	0.00393212	0.0330801
KLKP1	ENSG00000197588	transcribed_unprocessed_pseudogene	0.833839	0.929328	0.633113	1.46787	0.14214	0.346443
NECTIN4	ENSG00000143217	protein_coding	34.1236	0.928932	0.205004	4.53129	5.86239e-06	0.000271261
MYO18B	ENSG00000133454	protein_coding	184.614	0.928851	0.311539	2.98149	0.00286846	0.0264819
IGLV4-69	ENSG00000211637	IG_V_gene	69.3214	0.928363	0.284253	3.26597	0.00109088	0.0134545
LINC02258	ENSG00000257912	lncRNA	0.267802	0.928078	0.99377	0.933897	0.350357
C6orf141	ENSG00000197261	protein_coding	86.7418	0.926918	0.238309	3.88956	0.000100427	0.00233752
GCSAML	ENSG00000169224	protein_coding	7.76649	0.926819	0.28583	3.24256	0.00118462	0.0142787
MYMX	ENSG00000262179	protein_coding	14.7677	0.926613	0.203089	4.5626	5.05246e-06	0.000242634
LINC01036	ENSG00000230426	lncRNA	4.39186	0.926345	0.485309	1.90877	0.0562913	0.193867
AL359551.1	ENSG00000231877	lncRNA	4.16187	0.926267	0.408038	2.27005	0.0232044	0.109053
AC025254.1	ENSG00000258125	lncRNA	13.8186	0.926177	0.498719	1.85711	0.0632954	0.208496
KRT39	ENSG00000196859	protein_coding	5.96096	0.926001	0.266164	3.47906	0.000503167	0.00766887
SALL3	ENSG00000256463	protein_coding	0.441528	0.924919	0.439714	2.10346	0.0354259	0.143594
LINC00922	ENSG00000261742	lncRNA	1.3406	0.924196	0.408232	2.2639	0.0235803	0.110154
AC091979.1	ENSG00000254350	lncRNA	0.558696	0.923844	0.420117	2.19902	0.0278768	0.122923
AC008554.1	ENSG00000269043	lncRNA	6.05518	0.922588	0.321699	2.86786	0.0041326	0.0342692
LCE1F	ENSG00000240386	protein_coding	0.359314	0.922542	0.73316	1.25831	0.20828
CORIN	ENSG00000145244	protein_coding	45.9207	0.92248	0.200131	4.60938	4.03862e-06	0.000207035
IGKV1D-16	ENSG00000241244	IG_V_gene	7.13795	0.922028	0.329636	2.79711	0.00515621	0.0398427
AC069148.1	ENSG00000273209	lncRNA	1.50553	0.921881	0.28667	3.21583	0.00130068	0.0151742
AC006946.2	ENSG00000273203	lncRNA	5.54194	0.920772	0.326187	2.82283	0.00476013	0.0377826
AC003985.1	ENSG00000233824	lncRNA	0.644755	0.920667	0.66195	1.39084	0.164274	0.377773
CXCL13	ENSG00000156234	protein_coding	220.018	0.919575	0.28622	3.21282	0.00131438	0.0152923
GPC5-AS1	ENSG00000235984	lncRNA	0.184036	0.91851	0.921026	0.997268	0.318634
AL035252.3	ENSG00000277938	lncRNA	29.0323	0.917639	0.149673	6.13097	8.73432e-10	2.28075e-07
AF279873.3	ENSG00000253642	lncRNA	23.6727	0.91722	0.480555	1.90867	0.056305	0.193883
LINC02866	ENSG00000253665	lncRNA	0.484117	0.917071	0.43468	2.10976	0.0348788	0.142169
MTDHP4	ENSG00000268535	processed_pseudogene	0.862006	0.916333	0.383457	2.38966	0.0168639	0.0883327
ACTBP8	ENSG00000220267	processed_pseudogene	19.5426	0.916094	0.307408	2.98006	0.00288189	0.0265805
ISCA2P1	ENSG00000226912	processed_pseudogene	0.77407	0.915706	0.267227	3.4267	0.000610967	0.00878321
LINC01941	ENSG00000226813	lncRNA	0.411945	0.915426	0.484673	1.88875	0.0589256	0.199547
MIR548XHG	ENSG00000224141	lncRNA	16.2731	0.915331	0.48358	1.89282	0.0583812	0.198326
AC006538.1	ENSG00000261342	lncRNA	18.015	0.91419	0.157645	5.79904	6.66954e-09	1.24538e-06
TYR	ENSG00000077498	protein_coding	1.19797	0.913924	0.658332	1.38824	0.165063	0.378699
AL031736.1	ENSG00000227777	processed_pseudogene	3.08694	0.913867	0.340182	2.68641	0.00722254	0.0499229
AC122710.1	ENSG00000250060	lncRNA	8.39471	0.913677	0.432499	2.11255	0.0346391	0.141484
FOXD1	ENSG00000251493	protein_coding	2.78649	0.91355	0.260155	3.51156	0.00044548	0.00701352
ANKRD33B	ENSG00000164236	protein_coding	106.679	0.911349	0.18161	5.01818	5.21643e-07	4.18115e-05
SLC10A2	ENSG00000125255	protein_coding	0.346342	0.90964	0.526876	1.72648	0.0842615
LINC02261	ENSG00000249699	lncRNA	0.398122	0.909617	0.453525	2.00566	0.0448923
DEUP1	ENSG00000165325	protein_coding	3.16501	0.909439	0.202935	4.48144	7.41426e-06	0.000324789
HCN2	ENSG00000099822	protein_coding	91.6073	0.908435	0.202816	4.47912	7.49505e-06	0.00032747
PTF1A	ENSG00000168267	protein_coding	2.54932	0.907932	0.507737	1.78819	0.0737446	0.229119
HTN1	ENSG00000126550	protein_coding	0.447207	0.906689	0.560436	1.61783	0.1057	0.288801
AC079601.1	ENSG00000257225	lncRNA	0.559019	0.906598	0.337155	2.68897	0.00716736	0.0497222
RBPJL	ENSG00000124232	protein_coding	1.75429	0.906478	0.273184	3.31819	0.000906024	0.0117812
PPP4R3C	ENSG00000224960	protein_coding	76.2307	0.904571	0.494765	1.82829	0.0675068	0.216894
LINC01425	ENSG00000233997	lncRNA	0.262781	0.904481	0.540057	1.67479	0.0939762
LINC02220	ENSG00000248457	lncRNA	0.301591	0.904035	0.752566	1.20127	0.229646
SSX2B	ENSG00000268447	protein_coding	1.59546	0.90379	0.467756	1.93218	0.0533372	0.188073
IGLVI-70	ENSG00000253239	IG_V_pseudogene	2.55365	0.903345	0.479124	1.88541	0.0593747	0.200499
AC079466.1	ENSG00000266976	lncRNA	968.956	0.903148	0.371281	2.43252	0.0149941	0.0817692
SP3P	ENSG00000225530	processed_pseudogene	7.37003	0.903005	0.398475	2.26615	0.0234421	0.109708
LINC01193	ENSG00000258710	lncRNA	0.984637	0.902725	0.701186	1.28742	0.197946	0.420581
CLSPN	ENSG00000092853	protein_coding	91.7844	0.902702	0.144254	6.25774	3.906e-10	1.12619e-07
FRAS1	ENSG00000138759	protein_coding	479.701	0.902669	0.258512	3.49178	0.00047981	0.00740063
TTTY25P	ENSG00000259247	unprocessed_pseudogene	0.237316	0.90224	0.762143	1.18382	0.236484
RPS3AP2	ENSG00000219027	processed_pseudogene	0.95812	0.902002	0.244958	3.68227	0.000231167	0.00432132
ZBTB46-AS1	ENSG00000231208	lncRNA	1.85479	0.90151	0.485437	1.85711	0.0632956	0.208496
IGLV1-44	ENSG00000211651	IG_V_gene	294.923	0.90133	0.288584	3.12329	0.00178842	0.0190492
USH1C	ENSG00000006611	protein_coding	710.986	0.900481	0.322229	2.79454	0.00519737	0.0400639
LINC02527	ENSG00000227012	lncRNA	0.713525	0.899498	0.626798	1.43507	0.151268	0.360317
GDNF	ENSG00000168621	protein_coding	155.763	0.899083	0.27887	3.22402	0.00126404	0.0148923
AC124276.1	ENSG00000254991	lncRNA	3.91379	0.89826	0.231661	3.87748	0.000105542	0.00243117
MYOD1	ENSG00000129152	protein_coding	0.444234	0.898155	0.715433	1.2554	0.209333	0.434069
RPS4Y2	ENSG00000280969	protein_coding	0.63337	0.897929	0.342656	2.6205	0.00878017	0.0571506
STYK1	ENSG00000060140	protein_coding	5.94939	0.897425	0.210347	4.26641	1.98646e-05	0.000695485
RFPL1S	ENSG00000225465	lncRNA	20.1493	0.896726	0.220123	4.07375	4.62612e-05	0.00130724
IGHV1-69D	ENSG00000280411	IG_V_gene	101.582	0.896616	0.314572	2.85028	0.00436813	0.0355232
PRR32	ENSG00000183631	protein_coding	0.462479	0.896607	0.607203	1.47662	0.139778	0.34297
LAMC2	ENSG00000058085	protein_coding	170.166	0.895782	0.229516	3.90292	9.50409e-05	0.0022343
AP001596.1	ENSG00000232692	lncRNA	2.47259	0.895547	0.239504	3.73918	0.000184622	0.00364093
C7orf33	ENSG00000170279	protein_coding	0.860826	0.895531	0.367015	2.44004	0.0146858	0.0807464
ADAM2	ENSG00000104755	protein_coding	0.293337	0.894972	0.705452	1.26865	0.204566
AC099560.1	ENSG00000231873	lncRNA	0.520246	0.89451	0.340299	2.6286	0.00857367	0.0561785
XKRX	ENSG00000182489	protein_coding	7.40371	0.894247	0.182709	4.89437	9.8619e-07	7.04325e-05
MED15P4	ENSG00000224679	unprocessed_pseudogene	1.3298	0.894118	0.657429	1.36002	0.173823	0.389972
OR52N2	ENSG00000180988	protein_coding	0.732145	0.893967	0.347494	2.57261	0.0100935	0.0629562
VENTXP3	ENSG00000257364	processed_pseudogene	0.602513	0.892407	0.413365	2.15889	0.0308589	0.131246
AL445209.1	ENSG00000271776	lncRNA	3.48665	0.890607	0.360799	2.46843	0.0135706	0.076593
TRPV6	ENSG00000165125	protein_coding	47.8756	0.890587	0.300974	2.95902	0.0030862	0.0278977
HOXA10-AS	ENSG00000253187	lncRNA	0.492247	0.890199	0.505913	1.75959	0.0784777	0.238718
ESRRG	ENSG00000196482	protein_coding	67.9148	0.890154	0.261836	3.39967	0.000674684	0.00945917
AL109914.1	ENSG00000229646	lncRNA	0.942248	0.889633	0.371137	2.39705	0.0165277	0.087119
REG3G	ENSG00000143954	protein_coding	2.98942	0.889596	0.651527	1.3654	0.172127	0.387732
LINC02820	ENSG00000258815	lncRNA	5.62778	0.889307	0.393397	2.26058	0.0237851	0.110816
MIR5707	ENSG00000265598	miRNA	0.38639	0.889104	0.997915	0.890962	0.37295
LINC02129	ENSG00000261045	lncRNA	0.43379	0.88888	0.513559	1.73082	0.0834834	0.248739
C3orf52	ENSG00000114529	protein_coding	41.3692	0.887889	0.238317	3.72566	0.000194805	0.00379881
GABRG2	ENSG00000113327	protein_coding	13.0142	0.886509	0.4992	1.77586	0.0757562	0.233186
LINC01202	ENSG00000280776	lncRNA	3.1965	0.88607	0.469267	1.8882	0.0589993	0.199655
MUC1	ENSG00000185499	protein_coding	178.513	0.886036	0.206815	4.28419	1.8341e-05	0.000653548
FAM151A	ENSG00000162391	protein_coding	175.383	0.8852	0.267513	3.309	0.000936294	0.0120272
FAXC	ENSG00000146267	protein_coding	16.7402	0.884233	0.274463	3.22168	0.00127439	0.0149825
LINC00466	ENSG00000224209	lncRNA	0.53543	0.883676	0.475198	1.8596	0.0629426	0.207838
LINC01087	ENSG00000224559	lncRNA	2.86709	0.883334	0.425071	2.07808	0.0377017	0.14966
OR52E6	ENSG00000205409	protein_coding	0.40739	0.882228	0.467755	1.88609	0.0592827	0.200249
EYA4	ENSG00000112319	protein_coding	22.0208	0.88186	0.355466	2.48086	0.0131066	0.0747823
AC024257.5	ENSG00000275228	lncRNA	0.740953	0.880817	0.349002	2.52382	0.0116089	0.0688704
CASC20	ENSG00000229876	lncRNA	13.2009	0.88073	0.421758	2.08823	0.0367767	0.147469
PCYT1B	ENSG00000102230	protein_coding	7.94334	0.880516	0.224521	3.92175	8.7909e-05	0.00211464
AL118505.1	ENSG00000278192	lncRNA	10.3677	0.880328	0.24345	3.61605	0.000299136	0.00523473
AL590635.1	ENSG00000219867	processed_pseudogene	0.692007	0.880275	0.456994	1.92623	0.0540755	0.189576
RSPH6A	ENSG00000104941	protein_coding	0.504958	0.88014	0.336721	2.61385	0.00895271	0.057852
RHOXF1P1	ENSG00000234493	transcribed_unprocessed_pseudogene	0.803612	0.879998	0.620346	1.41856	0.156027	0.366819
CCNE1	ENSG00000105173	protein_coding	290.374	0.878683	0.172561	5.09201	3.54283e-07	3.12442e-05
LINC01231	ENSG00000236511	lncRNA	2.16385	0.878522	0.866874	1.01344	0.310852	0.544857
AP001858.2	ENSG00000256041	processed_pseudogene	0.499526	0.878085	0.339934	2.5831	0.00979157	0.0615543
NRBF2P2	ENSG00000226933	processed_pseudogene	1.03477	0.878084	0.342205	2.56596	0.010289	0.0638128
AC011503.1	ENSG00000269289	lncRNA	15.4128	0.878026	0.290022	3.02744	0.00246632	0.0237768
AC104088.1	ENSG00000232555	lncRNA	4.04144	0.877855	0.358526	2.44851	0.0143448	0.0795388
RNA5SP174	ENSG00000199572	rRNA_pseudogene	0.252555	0.877622	0.663967	1.32179	0.186239
YBX1P5	ENSG00000251108	processed_pseudogene	0.226499	0.876824	0.760372	1.15315	0.248848
FMO10P	ENSG00000234984	unprocessed_pseudogene	0.195384	0.876792	0.962312	0.911131	0.362226
GGT6	ENSG00000167741	protein_coding	49.6296	0.876745	0.302058	2.90257	0.00370115	0.0316873
WT1-AS	ENSG00000183242	lncRNA	8.87667	0.87661	0.343527	2.55179	0.010717	0.0653662
MIR4527HG	ENSG00000267761	lncRNA	0.315121	0.875859	0.610336	1.43504	0.151275
ZDHHC20P4	ENSG00000232380	processed_pseudogene	1.00843	0.87574	0.247324	3.54086	0.000398825	0.00645536
AC026523.1	ENSG00000259582	lncRNA	1.8506	0.875409	0.449364	1.94811	0.0514023	0.183535
AC233266.2	ENSG00000261600	lncRNA	3.6832	0.87477	0.313296	2.79216	0.00523579	0.0402671
FABP6	ENSG00000170231	protein_coding	10.6565	0.874205	0.324415	2.69471	0.00704499	0.0491568
DSG4	ENSG00000175065	protein_coding	4.54669	0.87347	0.275539	3.17004	0.00152416	0.0169472
AC022140.1	ENSG00000248605	lncRNA	0.222594	0.873357	0.784012	1.11396	0.265297
ABCA17P	ENSG00000238098	transcribed_unitary_pseudogene	14.4599	0.872798	0.173435	5.03243	4.84293e-07	3.93845e-05
TBILA	ENSG00000261488	lncRNA	7.42866	0.872229	0.318365	2.73971	0.00614925	0.0446421
AC012339.1	ENSG00000248762	lncRNA	0.877114	0.872081	0.623282	1.39917	0.161761	0.374269
LINC01721	ENSG00000230133	lncRNA	5.77109	0.872037	0.335847	2.59653	0.00941707	0.059963
AL592227.1	ENSG00000275130	unprocessed_pseudogene	0.671528	0.871389	0.949681	0.917559	0.35885	0.590839
CDH9	ENSG00000113100	protein_coding	17.7888	0.871231	0.549361	1.5859	0.112762	0.3007
AC015574.1	ENSG00000275016	lncRNA	0.509133	0.871059	0.574236	1.5169	0.129292	0.326418
AL035401.1	ENSG00000233358	lncRNA	4.35553	0.870747	0.314231	2.77104	0.0055878	0.0418695
KLK4	ENSG00000167749	protein_coding	18.2983	0.870746	0.439748	1.9801	0.0476918	0.17492
GRIA2	ENSG00000120251	protein_coding	3.38991	0.869847	0.343756	2.53042	0.0113926	0.068058
ALX1	ENSG00000180318	protein_coding	2.92688	0.869834	0.642101	1.35467	0.175523	0.392035
AC015914.2	ENSG00000275785	unprocessed_pseudogene	0.928066	0.86942	0.333762	2.60491	0.00918988	0.0588772
ENPP6	ENSG00000164303	protein_coding	37.0854	0.869227	0.252228	3.4462	0.000568525	0.00834933
RBMY2QP	ENSG00000236718	transcribed_unprocessed_pseudogene	0.542911	0.869151	0.877427	0.990567	0.321897	0.555308
ARHGAP15-AS1	ENSG00000231758	lncRNA	0.805831	0.867978	0.532668	1.62949	0.103209	0.285193
AL590705.2	ENSG00000235494	lncRNA	0.785705	0.867974	0.403073	2.15339	0.031288	0.132326
AC093829.1	ENSG00000251177	unprocessed_pseudogene	17.854	0.867859	0.326043	2.66179	0.00777265	0.0525047
HBE1	ENSG00000213931	protein_coding	4.90881	0.866731	0.379815	2.28198	0.0224905	0.106703
LINC01501	ENSG00000229613	lncRNA	0.554079	0.86647	0.409509	2.11587	0.0343555	0.140704
MKRN9P	ENSG00000258128	transcribed_processed_pseudogene	3.85449	0.866336	0.40712	2.12796	0.0333403	0.138048
GTF2IP6	ENSG00000266736	unprocessed_pseudogene	1.21229	0.866262	0.797983	1.08556	0.277672	0.51162
SAMMSON	ENSG00000240405	lncRNA	2.09244	0.865932	0.363952	2.37925	0.0173481	0.089954
AC091179.1	ENSG00000242407	lncRNA	0.314336	0.865796	0.696455	1.24315	0.213813
AC069120.1	ENSG00000253361	lncRNA	0.97664	0.865701	0.444402	1.94801	0.0514136	0.183538
AC246787.2	ENSG00000244620	lncRNA	0.69315	0.864584	0.439945	1.96521	0.0493903	0.178851
AL356414.1	ENSG00000205300	lncRNA	0.433704	0.864555	0.493773	1.75092	0.0799603	0.241689
AC004080.15	ENSG00000278592	misc_RNA	0.654771	0.86446	0.337893	2.55839	0.0105159	0.0645753
AC087857.1	ENSG00000229642	lncRNA	1.0009	0.864378	0.565907	1.52742	0.126656	0.322419
AL024497.1	ENSG00000223542	lncRNA	0.235531	0.864328	0.779385	1.10899	0.267436
AC073316.2	ENSG00000231892	lncRNA	0.288927	0.864107	0.742829	1.16327	0.244721
ZNF209P	ENSG00000269138	unprocessed_pseudogene	0.570267	0.863545	0.665457	1.29767	0.1944	0.416168
AC016705.2	ENSG00000259495	lncRNA	26.1924	0.863174	0.301123	2.86652	0.00415017	0.034361
MAEL	ENSG00000143194	protein_coding	40.5463	0.863083	0.231284	3.73171	0.000190187	0.00372833
APOBEC3B	ENSG00000179750	protein_coding	196.33	0.862893	0.173617	4.97008	6.69253e-07	5.07236e-05
ACOD1	ENSG00000102794	protein_coding	0.624823	0.862223	0.399668	2.15735	0.0309785	0.131532
RNASEH1P1	ENSG00000265790	processed_pseudogene	0.738604	0.861896	0.539863	1.59651	0.110375	0.296212
AL356274.2	ENSG00000279511	TEC	0.751743	0.861733	0.563288	1.52983	0.126059	0.321505
AC007159.1	ENSG00000261146	lncRNA	0.307754	0.861215	0.899601	0.95733	0.338401
SUMO2P13	ENSG00000218359	processed_pseudogene	0.449207	0.861182	0.458444	1.87849	0.0603143	0.20275
E2F7	ENSG00000165891	protein_coding	94.9268	0.860164	0.149643	5.74809	9.0256e-09	1.58775e-06
ACTL8	ENSG00000117148	protein_coding	31.4018	0.859296	0.396	2.16994	0.0300116	0.128958
LINC00944	ENSG00000256128	lncRNA	38.0079	0.859107	0.223742	3.83972	0.000123177	0.00271933
AC010601.1	ENSG00000259929	lncRNA	0.330376	0.859084	0.825113	1.04117	0.297796
OTX2	ENSG00000165588	protein_coding	0.310583	0.858836	0.740193	1.16029	0.245932
AC007785.1	ENSG00000267922	lncRNA	0.645021	0.858772	0.380883	2.25469	0.0241528	0.111921
AL390205.1	ENSG00000205695	processed_pseudogene	1.33876	0.858565	0.301938	2.84352	0.00446186	0.036066
PACRG-AS3	ENSG00000225683	lncRNA	0.752743	0.857814	0.312014	2.74928	0.00597268	0.0437212
KCNMA1-AS3	ENSG00000225652	lncRNA	0.580428	0.856956	0.303382	2.82467	0.00473289	0.0376681
AC126603.1	ENSG00000258628	unprocessed_pseudogene	12.8417	0.856259	0.260486	3.28715	0.00101206	0.0127505
CCDC13	ENSG00000244607	protein_coding	45.7698	0.855595	0.180132	4.74982	2.03595e-06	0.000123502
LINC01594	ENSG00000225328	lncRNA	0.785332	0.855502	0.319825	2.67491	0.00747502	0.0510513
CT75	ENSG00000237732	transcribed_unprocessed_pseudogene	3.49381	0.855495	0.289713	2.95291	0.00314798	0.0283377
LINC02799	ENSG00000235887	lncRNA	0.546064	0.855274	0.682335	1.25345	0.210041	0.435132
LINC02394	ENSG00000258332	lncRNA	0.781286	0.854877	0.561787	1.52171	0.128081	0.324441
C5orf66	ENSG00000224186	lncRNA	45.1625	0.854854	0.174172	4.90809	9.19665e-07	6.61051e-05
NEK2P4	ENSG00000230450	processed_pseudogene	0.475238	0.854094	0.354279	2.4108	0.0159177	0.0849756
APOBEC1	ENSG00000111701	protein_coding	0.396782	0.854051	0.733204	1.16482	0.244092
EFNA5	ENSG00000184349	protein_coding	147.922	0.853911	0.259687	3.28822	0.00100822	0.0127116
SRARP	ENSG00000183888	protein_coding	59.6576	0.853793	0.364433	2.3428	0.0191396	0.0960409
AC116609.1	ENSG00000223751	lncRNA	0.76574	0.853764	0.539318	1.58304	0.113412	0.301853
LINC02196	ENSG00000250974	lncRNA	0.645101	0.853441	0.438648	1.94562	0.0517009	0.184227
MEP1A	ENSG00000112818	protein_coding	343.809	0.852835	0.321521	2.6525	0.00798985	0.0534593
AC018692.2	ENSG00000279783	processed_pseudogene	1.24001	0.852796	0.56826	1.50071	0.13343	0.333315
AC010528.1	ENSG00000260983	lncRNA	1.13823	0.852601	0.415632	2.05134	0.0402343	0.156045
LINC00327	ENSG00000232977	lncRNA	4.10912	0.852253	0.238176	3.57824	0.000345914	0.00580996
ZNF99	ENSG00000213973	protein_coding	32.4207	0.852221	0.282375	3.01805	0.00254408	0.0242398
KASH5	ENSG00000161609	protein_coding	14.7278	0.852183	0.28656	2.97383	0.00294106	0.0269118
LUCAT1	ENSG00000248323	lncRNA	77.9884	0.852169	0.269933	3.15696	0.00159423	0.0175166
GABRR1	ENSG00000146276	protein_coding	1.92182	0.852126	0.311017	2.73981	0.00614753	0.0446394
RTBDN	ENSG00000132026	protein_coding	32.1943	0.851878	0.317285	2.68489	0.00725527	0.050093
AC011447.7	ENSG00000280079	TEC	30.8311	0.851668	0.193422	4.40317	1.06681e-05	0.000429602
DNAJB1P1	ENSG00000213946	processed_pseudogene	2.53339	0.851584	0.293216	2.90428	0.00368095	0.0315871
CDK5R2	ENSG00000171450	protein_coding	1.27451	0.850711	0.388737	2.1884	0.0286408	0.124989
LINC02243	ENSG00000236091	lncRNA	0.54999	0.84998	0.372236	2.28345	0.0224041	0.106476
ZNF849P	ENSG00000198153	unprocessed_pseudogene	0.713547	0.849885	0.397881	2.13603	0.0326773	0.136287
LINC01524	ENSG00000234948	lncRNA	4.85471	0.84977	0.307064	2.7674	0.00565052	0.0421782
CALCR	ENSG00000004948	protein_coding	6.62394	0.8496	0.252659	3.36263	0.000772033	0.0104853
CTSE	ENSG00000196188	protein_coding	58.8773	0.849107	0.318825	2.66324	0.00773916	0.0523419
CXCL9	ENSG00000138755	protein_coding	1651.2	0.849102	0.193707	4.38343	1.16823e-05	0.000459917
EDN3	ENSG00000124205	protein_coding	3.84006	0.848822	0.377375	2.24928	0.0244949	0.112802
MB	ENSG00000198125	protein_coding	71.0621	0.848331	0.207649	4.08541	4.39995e-05	0.00126219
CPSF4L	ENSG00000187959	protein_coding	5.09773	0.847758	0.195801	4.32968	1.49326e-05	0.000555798
DMBT1	ENSG00000187908	protein_coding	39.7699	0.847663	0.31535	2.68801	0.00718796	0.0498238
KLHL13	ENSG00000003096	protein_coding	248.234	0.846957	0.136628	6.199	5.68236e-10	1.58273e-07
AC130456.1	ENSG00000259871	lncRNA	0.503162	0.846587	0.345349	2.4514	0.0142302	0.0791114
LCE1C	ENSG00000197084	protein_coding	0.577108	0.846545	0.498947	1.69666	0.0897606	0.260092
GACAT2	ENSG00000265962	lncRNA	1.307	0.846099	0.456815	1.85217	0.0640013	0.209867
LINC02687	ENSG00000255267	lncRNA	0.540334	0.845995	0.387792	2.18157	0.0291413	0.126365
AC092001.1	ENSG00000237572	unprocessed_pseudogene	0.983102	0.84534	0.552259	1.5307	0.125844	0.321205
PHEX	ENSG00000102174	protein_coding	42.6092	0.844777	0.221043	3.82177	0.000132498	0.00286085
AL450345.1	ENSG00000227455	lncRNA	0.404176	0.84442	0.762912	1.10684	0.268364	0.501472
TRPM3	ENSG00000083067	protein_coding	56.654	0.844141	0.218908	3.85615	0.000115186	0.00260293
TRIM60	ENSG00000176979	protein_coding	1.08372	0.844038	0.751769	1.12273	0.26155	0.493873
TLR10	ENSG00000174123	protein_coding	30.5636	0.844014	0.198084	4.26088	2.03621e-05	0.000706733
SLC25A24P1	ENSG00000241361	transcribed_unprocessed_pseudogene	3.79481	0.843878	0.419778	2.01029	0.0444001	0.166707
FAR2P1	ENSG00000180178	transcribed_unprocessed_pseudogene	70.272	0.843489	0.450167	1.87372	0.0609684	0.20374
NLRP2	ENSG00000022556	protein_coding	53.1411	0.843172	0.235377	3.58222	0.000340691	0.00574824
AC106744.1	ENSG00000249174	lncRNA	1.08266	0.84307	0.585603	1.43966	0.149963	0.358359
RNASE2	ENSG00000169385	protein_coding	18.828	0.842929	0.214906	3.92232	8.77002e-05	0.00211398
LINC02389	ENSG00000255693	lncRNA	1.25147	0.842861	0.328627	2.5648	0.0103237	0.0639588
SFRP2	ENSG00000145423	protein_coding	20.3627	0.842724	0.32164	2.62009	0.00879076	0.0571861
CRLF2	ENSG00000205755	protein_coding	16.0449	0.842055	0.276737	3.04279	0.00234394	0.0229612
LINC00540	ENSG00000276476	lncRNA	8.11574	0.842024	0.318351	2.64495	0.00817023	0.0543786
CSAG2	ENSG00000268902	protein_coding	18.88	0.841531	0.437717	1.92255	0.0545372	0.190492
SOHLH2	ENSG00000120669	protein_coding	22.0412	0.841083	0.497866	1.68938	0.0911475	0.262608
ERVW-1	ENSG00000242950	protein_coding	2.00686	0.84051	0.232766	3.61096	0.000305065	0.00530722
NAP1L2	ENSG00000186462	protein_coding	100.136	0.840255	0.211795	3.9673	7.26907e-05	0.00181585
RYR2	ENSG00000198626	protein_coding	66.6775	0.839908	0.23754	3.53585	0.000406458	0.00654405
AC025265.3	ENSG00000257766	lncRNA	1.5558	0.839531	0.335852	2.4997	0.0124297	0.0722651
FAM172BP	ENSG00000175841	processed_pseudogene	1.16217	0.838955	0.293662	2.85687	0.00427835	0.0350747
AC025539.1	ENSG00000251152	lncRNA	0.839416	0.83892	0.335362	2.50154	0.0123655	0.0720601
GABRA3	ENSG00000011677	protein_coding	45.195	0.838799	0.43596	1.92402	0.0543515	0.190201
IL13	ENSG00000169194	protein_coding	3.65319	0.838782	0.286708	2.92556	0.00343837	0.0302352
AL513318.2	ENSG00000269994	lncRNA	16.9215	0.838705	0.394659	2.12514	0.0335749	0.13863
DNAH11	ENSG00000105877	protein_coding	134.004	0.838433	0.198507	4.22369	2.40339e-05	0.000795357
HOXA11	ENSG00000005073	protein_coding	12.3159	0.837693	0.333975	2.50825	0.012133	0.0711087
FRG2C	ENSG00000172969	protein_coding	0.39043	0.837389	0.357843	2.3401	0.0192786
DYNC1I1	ENSG00000158560	protein_coding	298.093	0.836801	0.240911	3.47349	0.000513744	0.00777338
CCDC141	ENSG00000163492	protein_coding	18.7653	0.836192	0.198085	4.22137	2.42819e-05	0.000801184
LINC02513	ENSG00000248227	lncRNA	0.797526	0.835732	0.309353	2.70154	0.00690184	0.0484764
AC121342.1	ENSG00000233403	lncRNA	0.565588	0.8352	0.800289	1.04362	0.29666	0.530856
RNU6-725P	ENSG00000252371	snRNA	1.65658	0.834594	0.440804	1.89334	0.0583122	0.198153
AC021351.1	ENSG00000259639	lncRNA	0.445959	0.834281	0.541391	1.541	0.123318	0.317744
ZNF826P	ENSG00000231205	transcribed_unprocessed_pseudogene	90.5789	0.833452	0.191835	4.34464	1.39506e-05	0.000527854
FCGBP	ENSG00000275395	protein_coding	589.491	0.83312	0.189735	4.39096	1.1285e-05	0.000446907
AL357153.1	ENSG00000245466	lncRNA	1.64136	0.833088	0.304902	2.73232	0.00628906	0.0453616
TRIM16L	ENSG00000108448	protein_coding	1282.78	0.832984	0.177974	4.68037	2.86353e-06	0.000159518
LINC02159	ENSG00000253417	lncRNA	11.0063	0.832384	0.321179	2.59165	0.00955172	0.0606145
GBP6	ENSG00000183347	protein_coding	6.09194	0.832341	0.212615	3.91477	9.04899e-05	0.00216038
LINC02377	ENSG00000250102	lncRNA	16.6454	0.831985	0.411921	2.01977	0.0434074	0.164216
LINC01887	ENSG00000266604	lncRNA	0.433205	0.831981	0.428864	1.93996	0.0523843	0.185841
CEACAM5	ENSG00000105388	protein_coding	12.6903	0.831842	0.46672	1.78232	0.0746977	0.231026
SEPTIN3	ENSG00000100167	protein_coding	74.463	0.831749	0.185121	4.493	7.02271e-06	0.000313387
POM121L2	ENSG00000158553	protein_coding	0.528407	0.831713	0.4779	1.74035	0.0817977	0.245455
ARNT2	ENSG00000172379	protein_coding	234.648	0.831108	0.214168	3.88064	0.000104182	0.00240653
CRB2	ENSG00000148204	protein_coding	8.31662	0.830991	0.18789	4.42275	9.7451e-06	0.000402124
RPS16P9	ENSG00000242675	processed_pseudogene	0.570055	0.830851	0.399092	2.08185	0.0373559	0.148899
AL355472.2	ENSG00000236358	lncRNA	0.924649	0.830535	0.283762	2.92688	0.00342383	0.0301312
AC117470.1	ENSG00000251172	processed_pseudogene	0.294353	0.830335	1.00294	0.827898	0.407728
LINC01058	ENSG00000225039	lncRNA	3.46938	0.830129	0.211052	3.9333	8.3789e-05	0.0020457
RTP2	ENSG00000198471	protein_coding	0.549117	0.829912	0.332244	2.4979	0.0124931	0.0724696
AL163953.1	ENSG00000225680	lncRNA	12.7417	0.829768	0.242441	3.42256	0.000620352	0.00887613
AL449043.1	ENSG00000227917	lncRNA	0.207893	0.82976	0.879604	0.943333	0.34551
MAGEA4	ENSG00000147381	protein_coding	14.5581	0.829492	0.696348	1.1912	0.233574	0.463934
LINC01324	ENSG00000241767	lncRNA	0.277232	0.828922	0.604749	1.37069	0.170472
PAQR8	ENSG00000170915	protein_coding	325.408	0.828559	0.151082	5.48417	4.15409e-08	5.44495e-06
LINC01821	ENSG00000225539	lncRNA	1.78848	0.827856	0.484623	1.70825	0.0875906	0.256225
GMCL2	ENSG00000244234	protein_coding	4.27224	0.827562	0.352113	2.35027	0.0187596	0.0946733
AC010275.1	ENSG00000248268	lncRNA	0.664625	0.826869	0.450074	1.83719	0.0661824	0.214079
CLLU1	ENSG00000257127	lncRNA	0.888386	0.826866	0.361713	2.28597	0.0222559	0.105966
KRTAP4-1	ENSG00000198443	protein_coding	0.714839	0.826278	0.539073	1.53278	0.125331	0.320657
AC004672.1	ENSG00000249028	lncRNA	0.624422	0.825863	0.324664	2.54374	0.0109672	0.0663375
SOHLH1	ENSG00000165643	protein_coding	2.41587	0.825717	0.364641	2.26446	0.0235457	0.110038
AC009271.1	ENSG00000267327	lncRNA	4.82202	0.825338	0.42313	1.95055	0.0511103	0.182871
PRR5L	ENSG00000135362	protein_coding	315.744	0.824797	0.163152	5.05537	4.29549e-07	3.59831e-05
CSN3	ENSG00000171209	protein_coding	1.42898	0.824503	0.547028	1.50724	0.131749	0.330714
LINC01832	ENSG00000224231	lncRNA	0.991483	0.824203	0.288995	2.85197	0.00434499	0.0354295
CLC	ENSG00000105205	protein_coding	0.709426	0.823863	0.417824	1.9718	0.0486328	0.177051
GNGT1	ENSG00000127928	protein_coding	12.3202	0.82337	0.427023	1.92816	0.0538349	0.189209
SLC34A2	ENSG00000157765	protein_coding	214.601	0.82317	0.336767	2.44433	0.0145121	0.0802003
MGAT4EP	ENSG00000184774	transcribed_unitary_pseudogene	1.67369	0.821299	0.23629	3.47581	0.000509308	0.00773076
COLEC12	ENSG00000158270	protein_coding	176.184	0.821074	0.194661	4.21796	2.46524e-05	0.000807827
TMEM35A	ENSG00000126950	protein_coding	5.2487	0.821003	0.223448	3.67425	0.000238551	0.00443209
HNRNPCL2	ENSG00000275774	protein_coding	0.460796	0.820282	0.331811	2.47213	0.0134309	0.0759882
SLC66A1L	ENSG00000174899	transcribed_unitary_pseudogene	6.41889	0.819314	0.319542	2.56403	0.0103466	0.0640533
NPPC	ENSG00000163273	protein_coding	3.60996	0.819187	0.263337	3.11079	0.00186586	0.0195621
AC244517.2	ENSG00000272154	lncRNA	1.26228	0.818707	0.425648	1.92344	0.054425	0.190344
HSD3BP2	ENSG00000203858	unprocessed_pseudogene	1.30211	0.818422	0.323591	2.52919	0.0114328	0.0682251
CXADRP3	ENSG00000265766	transcribed_processed_pseudogene	0.779655	0.817848	0.292563	2.79546	0.0051826	0.0399777
TEX101	ENSG00000131126	protein_coding	5.23321	0.817832	0.366638	2.23062	0.0257061	0.11636
AC012379.1	ENSG00000259670	lncRNA	14.5489	0.817607	0.308166	2.65314	0.00797475	0.0534061
AC005616.1	ENSG00000267423	lncRNA	0.722369	0.817409	0.541373	1.50988	0.131074	0.329647
AC093904.3	ENSG00000244310	lncRNA	0.303647	0.816222	0.637338	1.28067	0.200308
AL356108.1	ENSG00000236230	lncRNA	2.21504	0.816043	0.244709	3.33474	0.00085378	0.0112793
PGLYRP3	ENSG00000159527	protein_coding	0.389664	0.814898	0.54468	1.49611	0.134626
AC093326.1	ENSG00000233633	lncRNA	1.19029	0.814372	0.311736	2.61238	0.00899151	0.0580066
LHX9	ENSG00000143355	protein_coding	111.842	0.812688	0.250045	3.25017	0.00115337	0.014028
AC092916.1	ENSG00000239311	lncRNA	1.34138	0.812056	0.784367	1.0353	0.300528	0.534955
AC096746.1	ENSG00000246541	lncRNA	0.315685	0.811711	0.640951	1.26642	0.205364
SLC31A1P1	ENSG00000224426	processed_pseudogene	1.99618	0.811605	0.258056	3.14507	0.00166046	0.0180192
KLK12	ENSG00000186474	protein_coding	0.387012	0.811114	0.497401	1.6307	0.102953
DAPL1	ENSG00000163331	protein_coding	3.19477	0.810182	0.350679	2.31032	0.0208702	0.101597
SPARCL1	ENSG00000152583	protein_coding	7731.33	0.810165	0.192558	4.20739	2.58342e-05	0.000834282
CXCL10	ENSG00000169245	protein_coding	1545.29	0.809894	0.183007	4.42547	9.62324e-06	0.000397922
BX284613.1	ENSG00000226552	processed_pseudogene	0.669104	0.809668	0.300704	2.69258	0.00709017	0.0493696
AC079296.1	ENSG00000253973	lncRNA	0.268234	0.809638	0.570158	1.42002	0.155601
LINC01829	ENSG00000236780	lncRNA	1.9631	0.808548	0.30328	2.66601	0.00767573	0.05207
AC100826.1	ENSG00000259457	lncRNA	7.85963	0.808431	0.276193	2.92705	0.0034219	0.0301221
VCX3B	ENSG00000205642	protein_coding	2.68979	0.807763	0.356522	2.26567	0.0234714	0.109778
DKK4	ENSG00000104371	protein_coding	153.728	0.807571	0.338079	2.38871	0.0169078	0.0884809
LINC02704	ENSG00000255079	lncRNA	0.379647	0.806664	0.402924	2.00202	0.0452821
KRT25	ENSG00000204897	protein_coding	0.345244	0.806441	0.553256	1.45763	0.144943
AL445647.1	ENSG00000272046	lncRNA	5.48537	0.806199	0.340974	2.3644	0.0180592	0.0924508
AC005482.1	ENSG00000233423	lncRNA	0.692992	0.805761	0.768259	1.04881	0.294263	0.528748
PITPNM2-AS1	ENSG00000251497	lncRNA	5.14174	0.805475	0.404562	1.99098	0.0464833	0.172156
GAST	ENSG00000184502	protein_coding	8.09378	0.805026	0.523704	1.53718	0.12425	0.319038
ABHD17AP4	ENSG00000229107	processed_pseudogene	1.13603	0.804962	0.247426	3.25334	0.00114056	0.013903
SMC1B	ENSG00000077935	protein_coding	55.3413	0.80303	0.225221	3.56551	0.000363145	0.00598509
AC010641.1	ENSG00000267443	lncRNA	0.324515	0.802739	0.550906	1.45712	0.145082
DRP2	ENSG00000102385	protein_coding	5.66103	0.802536	0.21543	3.72528	0.0001951	0.00380159
LHFPL4	ENSG00000156959	protein_coding	52.8718	0.802492	0.372636	2.15356	0.031275	0.132325
AC084357.3	ENSG00000255583	transcribed_unprocessed_pseudogene	0.815346	0.80194	0.567287	1.41364	0.157468	0.368622
XKR3	ENSG00000172967	protein_coding	2.48253	0.801748	0.368154	2.17775	0.0294247	0.127214
BX537318.2	ENSG00000280424	TEC	1.30124	0.801735	0.290464	2.76018	0.00577688	0.0428414
LINC01655	ENSG00000227925	lncRNA	0.811752	0.800951	0.419082	1.91121	0.0559782	0.193214
ZNF730	ENSG00000183850	protein_coding	7.04091	0.800435	0.260551	3.07209	0.00212569	0.0213424
VCX2	ENSG00000177504	protein_coding	0.73434	0.800175	0.52734	1.51738	0.129171	0.326211
AL353803.4	ENSG00000261334	lncRNA	0.944611	0.799941	0.271622	2.94505	0.00322898	0.0288494
LINC02381	ENSG00000250742	lncRNA	117.398	0.799851	0.192667	4.15146	3.30358e-05	0.00101675
AC087481.1	ENSG00000260382	processed_pseudogene	0.552698	0.799693	0.270384	2.95762	0.00310027	0.0280063
MAGEB2	ENSG00000099399	protein_coding	124.72	0.799668	0.550134	1.45359	0.146061	0.352734
COL20A1	ENSG00000101203	protein_coding	1.83361	0.799664	0.256176	3.12154	0.00179907	0.0191382
MMP10	ENSG00000166670	protein_coding	26.5901	0.799385	0.260399	3.06985	0.00214164	0.0214446
LINC02528	ENSG00000226004	lncRNA	1.26399	0.799084	0.311535	2.56499	0.0103179	0.0639468
LINC02293	ENSG00000257185	lncRNA	2.45666	0.798823	0.386392	2.06739	0.0386974	0.152042
LINC01242	ENSG00000280683	lncRNA	2.46505	0.798805	0.478302	1.67009	0.0949024	0.270097
AL360175.1	ENSG00000233470	lncRNA	0.311837	0.798621	0.644199	1.23971	0.215082
AL356361.2	ENSG00000231979	lncRNA	0.568115	0.798551	0.581999	1.37208	0.170037	0.385015
AL592466.1	ENSG00000235356	lncRNA	1.61603	0.798343	0.554176	1.44059	0.1497	0.358036
PDHA2	ENSG00000163114	protein_coding	0.345989	0.797651	0.483659	1.6492	0.0991063
AMH	ENSG00000104899	protein_coding	32.2578	0.797487	0.216115	3.69011	0.000224157	0.00422335
PAGE1	ENSG00000068985	protein_coding	61.5679	0.797191	0.510585	1.56133	0.118446	0.310335
KRTAP19-5	ENSG00000186977	protein_coding	1.1425	0.796762	0.718167	1.10944	0.267241	0.499987
CLDN10	ENSG00000134873	protein_coding	64.1313	0.796371	0.322324	2.47072	0.0134842	0.076204
FERMT1	ENSG00000101311	protein_coding	249.813	0.79546	0.213972	3.71759	0.000201133	0.00388819
KIF4B	ENSG00000226650	protein_coding	0.840837	0.795224	0.2342	3.3955	0.000685043	0.00954666
FOLR1	ENSG00000110195	protein_coding	62.151	0.794466	0.270856	2.93317	0.00335518	0.0296912
LINC02600	ENSG00000250986	lncRNA	29.6864	0.793877	0.245751	3.23041	0.00123612	0.0146878
ATP12A	ENSG00000075673	protein_coding	3.77312	0.793286	0.478681	1.65723	0.0974728	0.274838
XKR4	ENSG00000206579	protein_coding	3.04986	0.793246	0.316266	2.50816	0.0121363	0.0711157
CNTN5	ENSG00000149972	protein_coding	10.9616	0.793186	0.301205	2.63337	0.00845421	0.0556685
POTEKP	ENSG00000204434	unprocessed_pseudogene	3.37589	0.793161	0.273422	2.90087	0.00372127	0.0318191
LINC02088	ENSG00000227685	lncRNA	0.581779	0.792719	0.704574	1.1251	0.260545	0.492972
LINC01981	ENSG00000229243	lncRNA	0.357713	0.792307	0.454612	1.74282	0.0813648
AC024563.1	ENSG00000268981	lncRNA	2.4783	0.791974	0.422757	1.87336	0.0610192	0.203842
MARCHF11	ENSG00000183654	protein_coding	0.559441	0.791265	0.683278	1.15804	0.246847	0.478795
MPP2	ENSG00000108852	protein_coding	33.3542	0.791219	0.180714	4.3783	1.19609e-05	0.00046598
ERFL	ENSG00000268041	protein_coding	6.27688	0.790616	0.252481	3.13139	0.00173984	0.0186745
CHEK2P2	ENSG00000259156	transcribed_unprocessed_pseudogene	0.999873	0.790489	0.514494	1.53644	0.12443	0.319256
AC006963.1	ENSG00000279587	TEC	2.55417	0.79041	0.203189	3.89002	0.000100238	0.00233474
PMPCAP1	ENSG00000248817	processed_pseudogene	4.86864	0.790307	0.365847	2.16021	0.0307561	0.13095
GCM1	ENSG00000137270	protein_coding	5.55883	0.78998	0.248897	3.17392	0.00150394	0.0167951
ARL14	ENSG00000179674	protein_coding	63.2652	0.789382	0.280849	2.8107	0.00494335	0.0388585
LINC02587	ENSG00000229108	lncRNA	8.25637	0.789213	0.335136	2.35491	0.0185274	0.0939269
RN7SL8P	ENSG00000243352	misc_RNA	3.47478	0.789197	0.393258	2.00682	0.0447687	0.167696
HOXD12	ENSG00000170178	protein_coding	0.2536	0.789054	0.65419	1.20615	0.227758
C2orf27AP1	ENSG00000273693	processed_pseudogene	1.73287	0.789034	0.356876	2.21095	0.0270396	0.120551
BX842568.1	ENSG00000214071	unprocessed_pseudogene	0.485629	0.788975	0.845455	0.933196	0.350719	0.583005
ZNF812P	ENSG00000224689	transcribed_unprocessed_pseudogene	38.62	0.788489	0.236522	3.33368	0.000857049	0.0113091
ADGRB2	ENSG00000121753	protein_coding	36.819	0.788454	0.185358	4.25369	2.10276e-05	0.000722328
GDNF-AS1	ENSG00000248587	lncRNA	36.7015	0.788096	0.275318	2.86249	0.00420327	0.0346461
OR2W6P	ENSG00000168126	unprocessed_pseudogene	0.648294	0.787997	0.288359	2.73269	0.00628187	0.0453489
CYP2G2P	ENSG00000268101	unprocessed_pseudogene	1.28779	0.787319	0.337293	2.33423	0.0195839	0.0975519
TMPRSS7	ENSG00000176040	protein_coding	1.5766	0.787074	0.326642	2.40959	0.0159704	0.0851346
FMN2	ENSG00000155816	protein_coding	6.80507	0.787003	0.352782	2.23085	0.0256912	0.116308
KRTAP20-4	ENSG00000206105	protein_coding	1.23395	0.786787	0.734428	1.07129	0.284038	0.518158
ABCA12	ENSG00000144452	protein_coding	6.01508	0.786772	0.201486	3.90484	9.42861e-05	0.00222087
LINC01483	ENSG00000227517	lncRNA	2.00307	0.786625	0.299825	2.62362	0.0087002	0.0568272
OR2H2	ENSG00000204657	protein_coding	0.596193	0.786537	0.383753	2.04959	0.0404043	0.15654
ESRG	ENSG00000265992	lncRNA	0.41287	0.785726	0.638456	1.23067	0.218448	0.445125
B3GALT2	ENSG00000162630	protein_coding	26.7087	0.785381	0.199229	3.9421	8.07702e-05	0.00198505
PSG5	ENSG00000204941	protein_coding	1.63683	0.785285	0.400526	1.96064	0.0499214	0.179978
ATP1A4	ENSG00000132681	protein_coding	4.23623	0.783924	0.215889	3.63115	0.000282163	0.00499789
PTHLH	ENSG00000087494	protein_coding	93.9792	0.783749	0.231187	3.3901	0.00069867	0.00970185
AC008739.2	ENSG00000269373	unprocessed_pseudogene	0.562699	0.783708	0.375957	2.08457	0.0371085	0.148292
INSRR	ENSG00000027644	protein_coding	7.49117	0.783102	0.245522	3.18954	0.00142501	0.0162144
AC022075.1	ENSG00000245648	lncRNA	4.4891	0.783059	0.196505	3.98493	6.75011e-05	0.00171571
AP002957.1	ENSG00000255345	lncRNA	0.741994	0.782756	0.417425	1.8752	0.060765	0.203406
PFKP	ENSG00000067057	protein_coding	868.726	0.782589	0.173919	4.49972	6.80421e-06	0.000306089
AC090709.1	ENSG00000257191	lncRNA	1.37027	0.781755	0.325584	2.40109	0.0163464	0.0864744
LINC02347	ENSG00000214043	lncRNA	0.305241	0.781747	0.67318	1.16128	0.24553
A4GNT	ENSG00000118017	protein_coding	8.56262	0.781519	0.352047	2.21993	0.0264236	0.118612
AC005722.4	ENSG00000264785	lncRNA	3.53795	0.780844	0.408598	1.91103	0.0560006	0.193264
RNU1-138P	ENSG00000206820	snRNA	2.0953	0.780836	0.313323	2.49211	0.0126986	0.0732545
AC023245.2	ENSG00000255099	processed_pseudogene	0.45271	0.780584	0.724494	1.07742	0.281293	0.514661
AL162413.1	ENSG00000270372	lncRNA	21.8139	0.780556	0.397514	1.9636	0.049577	0.179222
LCE6A	ENSG00000235942	protein_coding	0.239516	0.780321	0.813287	0.959465	0.337325
TDRD12	ENSG00000173809	protein_coding	5.45411	0.779889	0.162146	4.80979	1.5109e-06	9.72906e-05
AL390334.1	ENSG00000258932	transcribed_processed_pseudogene	4.25245	0.779652	0.375126	2.07837	0.0376751	0.149608
CICP5	ENSG00000233771	unprocessed_pseudogene	0.425339	0.779332	0.337978	2.30587	0.0211181	0.102297
BPIFA1	ENSG00000198183	protein_coding	3.44927	0.778918	0.573432	1.35834	0.174355	0.390632
FAM182B	ENSG00000175170	lncRNA	12.8518	0.778794	0.164862	4.72392	2.31341e-06	0.000135417
AC010385.2	ENSG00000271035	processed_pseudogene	0.597205	0.778669	0.470709	1.65425	0.0980772	0.275988
KIF24	ENSG00000186638	protein_coding	114.231	0.778538	0.105569	7.37467	1.64759e-13	1.25157e-10
TMPRSS3	ENSG00000160183	protein_coding	461.584	0.777645	0.241564	3.21921	0.00128545	0.0150672
GIP	ENSG00000159224	protein_coding	2.07406	0.777018	0.426309	1.82266	0.0683545	0.218692
MTATP6P27	ENSG00000234003	unprocessed_pseudogene	0.679667	0.777006	0.25862	3.00443	0.00266078	0.0250377
AL354824.1	ENSG00000230506	lncRNA	1.12343	0.776649	0.259719	2.99034	0.00278666	0.025887
LYPD6	ENSG00000187123	protein_coding	46.4017	0.776622	0.236016	3.29055	0.000999913	0.0126438
AC010595.1	ENSG00000250874	lncRNA	7.569	0.77639	0.399107	1.94532	0.0517367	0.184258
RNF157-AS1	ENSG00000267128	lncRNA	33.9853	0.77594	0.215354	3.60308	0.000314465	0.00541787
AC069277.1	ENSG00000189229	lncRNA	11.6369	0.775821	0.370725	2.09271	0.0363746	0.146181
POLD2P1	ENSG00000213730	processed_pseudogene	3.54045	0.775746	0.282147	2.74944	0.00596973	0.0437092
AL356515.1	ENSG00000276527	lncRNA	0.288699	0.775722	0.653907	1.18629	0.235509
COX8C	ENSG00000187581	protein_coding	1.15053	0.774758	0.325532	2.37997	0.0173139	0.0898449
AL590438.1	ENSG00000272235	lncRNA	1.58071	0.774701	0.356178	2.17504	0.0296275	0.127876
FRMD3	ENSG00000172159	protein_coding	232.012	0.774681	0.168025	4.61051	4.01673e-06	0.000206229
AC006206.2	ENSG00000256417	lncRNA	12.6235	0.774534	0.409676	1.8906	0.0586775	0.199009
AL358394.2	ENSG00000243349	lncRNA	0.571942	0.774532	0.356796	2.1708	0.0299462	0.128865
PANX3	ENSG00000154143	protein_coding	1.444	0.774492	0.383892	2.01747	0.0436464	0.164856
AC091182.2	ENSG00000253746	lncRNA	0.65147	0.774449	0.357843	2.16421	0.030448	0.130173
AL355994.2	ENSG00000232456	unprocessed_pseudogene	1.72816	0.774386	0.354942	2.18172	0.0291299	0.126348
AL359706.1	ENSG00000223732	lncRNA	0.161126	0.773749	1.17667	0.657573	0.510812
AL109761.1	ENSG00000244676	lncRNA	0.948157	0.773611	0.288651	2.68009	0.00736027	0.050588
FMO8P	ENSG00000238087	unprocessed_pseudogene	1.47111	0.773238	0.496003	1.55894	0.119011	0.311185
RAD54L	ENSG00000085999	protein_coding	120.017	0.773115	0.143394	5.39155	6.98532e-08	8.39847e-06
SEZ6L	ENSG00000100095	protein_coding	6.23068	0.772896	0.235803	3.27772	0.00104649	0.0130515
LINC02055	ENSG00000254101	lncRNA	44.9612	0.772482	0.339503	2.27533	0.022886	0.107997
AC026167.1	ENSG00000226022	lncRNA	0.656273	0.772159	0.812595	0.950238	0.341991	0.574812
MAGEA11	ENSG00000185247	protein_coding	12.4431	0.772057	0.565104	1.36622	0.17187	0.387336
IGHV3-53	ENSG00000211967	IG_V_gene	29.1711	0.771896	0.298495	2.58596	0.00971095	0.0612297
LINC00392	ENSG00000228295	lncRNA	0.16627	0.771619	1.65074	0.467437	0.640187
LINC01666	ENSG00000279579	lncRNA	9.08716	0.771357	0.310519	2.48409	0.0129884	0.0743109
NEFL	ENSG00000277586	protein_coding	6.89606	0.771247	0.32974	2.33896	0.0193376	0.0967284
VTCN1	ENSG00000134258	protein_coding	81.3109	0.771113	0.311372	2.4765	0.0132676	0.0753885
SYT13	ENSG00000019505	protein_coding	156.323	0.770859	0.321524	2.39752	0.0165065	0.0870481
TP53TG3D	ENSG00000205456	protein_coding	1.46478	0.77085	0.331186	2.32754	0.0199363	0.098602
ERVMER34-1	ENSG00000226887	protein_coding	44.6944	0.770503	0.289623	2.66036	0.00780564	0.0526106
GAP43	ENSG00000172020	protein_coding	11.275	0.77017	0.232521	3.31226	0.000925443	0.0119523
AC040174.1	ENSG00000261502	lncRNA	3.03808	0.768815	0.512452	1.50027	0.133545	0.333431
AC061975.5	ENSG00000266306	unprocessed_pseudogene	0.302328	0.768627	0.454213	1.69222	0.0906048
FREM1	ENSG00000164946	protein_coding	34.9955	0.767754	0.256342	2.99504	0.00274413	0.0256259
SSU72P1	ENSG00000226547	processed_pseudogene	0.25448	0.767602	0.614045	1.25007	0.211272
CTNNA2	ENSG00000066032	protein_coding	420.421	0.767148	0.381155	2.01269	0.044147	0.166112
TRBV10-1	ENSG00000211717	TR_V_gene	0.571465	0.766761	0.404685	1.89471	0.0581306	0.197701
CYP26B1	ENSG00000003137	protein_coding	141.285	0.766343	0.231875	3.30499	0.000949801	0.012154
TRIM16	ENSG00000221926	protein_coding	883.483	0.766014	0.174447	4.39109	1.12782e-05	0.000446907
AL358074.1	ENSG00000229582	lncRNA	0.826542	0.766007	0.227429	3.36812	0.000756828	0.0103334
TSPY6P	ENSG00000270073	unprocessed_pseudogene	0.341784	0.765887	0.841445	0.910205	0.362715
AC011447.3	ENSG00000267383	lncRNA	9.44138	0.765871	0.163585	4.6818	2.84363e-06	0.000159198
SRGAP2D	ENSG00000270872	unprocessed_pseudogene	7.35756	0.764793	0.189009	4.04633	5.20262e-05	0.00141606
AC090809.1	ENSG00000253363	lncRNA	13.7408	0.764619	0.416139	1.83741	0.0661489	0.214054
AC008825.2	ENSG00000270495	processed_pseudogene	3.51839	0.764081	0.399911	1.91063	0.0560522	0.193366
TMEM130	ENSG00000166448	protein_coding	26.3171	0.764048	0.236617	3.22905	0.00124201	0.0147261
AC012313.8	ENSG00000269473	lncRNA	12.6968	0.763852	0.112374	6.79743	1.06499e-11	5.74131e-09
DEPDC1	ENSG00000024526	protein_coding	250.03	0.763847	0.141338	5.40439	6.50282e-08	7.96154e-06
UNGP3	ENSG00000270343	processed_pseudogene	0.92845	0.763766	0.246907	3.09333	0.00197922	0.0203737
MAGEB6	ENSG00000176746	protein_coding	2.9792	0.763461	0.430058	1.77525	0.0758564	0.233336
LINC01338	ENSG00000281327	lncRNA	2.25732	0.762633	0.378131	2.01685	0.0437116	0.165012
AC118282.1	ENSG00000237961	processed_pseudogene	0.993753	0.762214	0.340974	2.2354	0.0253912	0.11548
JPH3	ENSG00000154118	protein_coding	6.15183	0.762134	0.197332	3.86219	0.000112377	0.00255342
G6PD	ENSG00000160211	protein_coding	2150.58	0.762086	0.150128	5.07624	3.84985e-07	3.31642e-05
EEF1A1P11	ENSG00000228502	processed_pseudogene	122.941	0.762034	0.149683	5.09099	3.56196e-07	3.13303e-05
DCHS2	ENSG00000197410	protein_coding	9.59825	0.761275	0.268411	2.83623	0.00456493	0.0366622
AC106892.1	ENSG00000250791	lncRNA	1.69942	0.760987	0.808202	0.941581	0.346407	0.579003
FAM230C	ENSG00000279516	lncRNA	11.0259	0.759951	0.53933	1.40907	0.158816	0.370444
LINC01203	ENSG00000226985	lncRNA	0.777425	0.759867	0.786554	0.96607	0.334009	0.567272
AC022031.2	ENSG00000267284	lncRNA	4.26972	0.759805	0.511811	1.48454	0.137665	0.339932
GJB4	ENSG00000189433	protein_coding	2.49711	0.759333	0.284172	2.67209	0.00753801	0.0513885
LINC01822	ENSG00000229621	lncRNA	0.198023	0.759243	0.641703	1.18317	0.236742
AC011511.2	ENSG00000266978	lncRNA	1.11092	0.758333	0.280094	2.70743	0.0067807	0.0478745
ZBTB20-AS4	ENSG00000242767	lncRNA	1.30024	0.757673	0.251096	3.01746	0.00254903	0.0242731
CAPSL	ENSG00000152611	protein_coding	0.692564	0.757638	0.318346	2.37992	0.0173163	0.0898449
AC073987.1	ENSG00000229209	lncRNA	0.229221	0.757582	0.744403	1.0177	0.308819
CYP1A1	ENSG00000140465	protein_coding	2181.5	0.757581	0.298948	2.53416	0.0112718	0.0675537
AP005230.1	ENSG00000263745	lncRNA	5.05246	0.757389	0.309555	2.44671	0.0144168	0.0798456
RHOXF1-AS1	ENSG00000258545	lncRNA	21.9157	0.755172	0.207841	3.63342	0.000279692	0.00496467
AC090192.2	ENSG00000253227	lncRNA	7.4084	0.755073	0.314473	2.40108	0.0163469	0.0864744
AC025154.2	ENSG00000257588	lncRNA	1.65798	0.754997	0.383119	1.97066	0.0487629	0.177384
DCAF8L2	ENSG00000189186	protein_coding	27.5122	0.754986	0.454203	1.66222	0.0964684	0.272996
MIR3659HG	ENSG00000224592	lncRNA	2.10249	0.754872	0.311156	2.42602	0.0152654	0.0828027
GAPDHP14	ENSG00000236056	processed_pseudogene	16.4759	0.754705	0.237102	3.18304	0.00145735	0.0164507
MACIR	ENSG00000181751	protein_coding	175.615	0.754438	0.160229	4.70849	2.49561e-06	0.000144082
PRAMEF4	ENSG00000243073	protein_coding	35.08	0.754298	0.410225	1.83874	0.0659531	0.213634
ROPN1	ENSG00000065371	protein_coding	1.22803	0.753967	0.305695	2.4664	0.0136478	0.0768598
AC110741.1	ENSG00000253593	lncRNA	1.87359	0.753956	0.369746	2.03912	0.0414382	0.159071
GBX2	ENSG00000168505	protein_coding	2.34562	0.753726	0.251671	2.99488	0.00274552	0.0256259
AC147055.1	ENSG00000248635	unprocessed_pseudogene	33.6404	0.753656	0.232909	3.23583	0.00121288	0.0145183
LINC01122	ENSG00000233723	lncRNA	1.11036	0.753121	0.308193	2.44367	0.0145388	0.080308
ARPC3P5	ENSG00000214027	processed_pseudogene	1.18562	0.753068	0.226245	3.32855	0.000872993	0.0114517
BARX2	ENSG00000043039	protein_coding	6.76267	0.752454	0.266389	2.82464	0.00473331	0.0376681
APCDD1L-DT	ENSG00000231290	lncRNA	1.74811	0.752349	0.23302	3.22868	0.00124362	0.0147348
LINC02335	ENSG00000278630	lncRNA	8.70398	0.751893	0.37637	1.99775	0.0457438	0.170337
AL773545.3	ENSG00000237846	processed_pseudogene	9.02764	0.751831	0.220951	3.40271	0.000667216	0.00937846
B4GALNT3	ENSG00000139044	protein_coding	110.263	0.751501	0.207057	3.62944	0.000284042	0.00502319
LINC02700	ENSG00000255666	lncRNA	1.35271	0.751194	0.496853	1.5119	0.130558	0.328697
SMKR1	ENSG00000240204	protein_coding	17.6582	0.751186	0.222321	3.37883	0.000727948	0.0100292
CUBNP3	ENSG00000235690	unprocessed_pseudogene	0.360464	0.751076	0.575374	1.30537	0.191766
SIRLNT	ENSG00000253802	lncRNA	0.394566	0.75097	0.697037	1.07738	0.281313
ZNF479	ENSG00000185177	protein_coding	0.177481	0.750333	0.764757	0.981139	0.326524
LINC00383	ENSG00000235221	lncRNA	0.550419	0.749421	0.42699	1.75513	0.0792378	0.240265
AP000943.1	ENSG00000233536	lncRNA	0.797862	0.749255	0.399174	1.87702	0.060516	0.203061
AC090503.1	ENSG00000257682	lncRNA	0.878116	0.74821	0.395459	1.89201	0.0584901	0.198555
LINC02404	ENSG00000257893	lncRNA	37.2898	0.747728	0.459908	1.62582	0.103987	0.286469
RPS26P34	ENSG00000240427	processed_pseudogene	0.480704	0.746875	0.46848	1.59425	0.11088	0.29715
IGLJCOR18	ENSG00000265243	IG_C_pseudogene	1.07201	0.746845	0.391318	1.90854	0.0563218	0.193892
AC077690.1	ENSG00000270207	lncRNA	0.649249	0.746799	0.411664	1.8141	0.0696624	0.221237
GPR83	ENSG00000123901	protein_coding	5.53196	0.746252	0.167139	4.46486	8.01202e-06	0.000345095
NRG3	ENSG00000185737	protein_coding	19.617	0.746175	0.258097	2.89106	0.00383939	0.032521
LINC01701	ENSG00000232212	lncRNA	0.665395	0.745559	0.415799	1.79308	0.0729608	0.227776
AC009264.1	ENSG00000234352	lncRNA	2.27153	0.745162	0.464444	1.60442	0.108622	0.293547
AP000943.3	ENSG00000280167	TEC	0.537531	0.744993	0.335951	2.21757	0.0265843	0.119099
AC104123.1	ENSG00000251314	lncRNA	7.68975	0.744932	0.193645	3.8469	0.000119622	0.00266551
EPHA5-AS1	ENSG00000250846	lncRNA	1.50986	0.744746	0.737346	1.01003	0.312479	0.546335
MRPS17P1	ENSG00000268949	processed_pseudogene	1.97328	0.744702	0.206569	3.6051	0.000312028	0.00539535
AC078860.2	ENSG00000257761	lncRNA	1.64029	0.74455	0.300918	2.47427	0.013351	0.0756986
AC104823.1	ENSG00000224099	lncRNA	0.367835	0.744252	0.42533	1.74982	0.080149
RFX6	ENSG00000185002	protein_coding	6.86815	0.744126	0.320827	2.3194	0.0203733	0.099935
AP001011.1	ENSG00000266049	lncRNA	0.985406	0.743581	0.456862	1.62758	0.103613	0.285881
METTL11B	ENSG00000203740	protein_coding	2.20547	0.743062	0.387011	1.92	0.0548578	0.191116
FLNC	ENSG00000128591	protein_coding	1058.89	0.743047	0.250579	2.96532	0.00302364	0.0274853
MANCR	ENSG00000231298	lncRNA	6.6495	0.742789	0.239612	3.09997	0.00193541	0.0201086
ORC1	ENSG00000085840	protein_coding	192.574	0.742753	0.121368	6.11986	9.36561e-10	2.42664e-07
CYP2G1P	ENSG00000130612	transcribed_unprocessed_pseudogene	6.26588	0.742207	0.23738	3.12666	0.00176803	0.018874
NSA2P3	ENSG00000179031	processed_pseudogene	0.624524	0.741883	0.240877	3.07993	0.00207052	0.0209847
LINC02506	ENSG00000251129	lncRNA	78.3715	0.741867	0.367313	2.01971	0.0434131	0.164219
SHCBP1	ENSG00000171241	protein_coding	193.777	0.741734	0.139454	5.31884	1.0443e-07	1.15963e-05
LINC01142	ENSG00000224286	lncRNA	0.652691	0.741702	0.351762	2.10853	0.0349851	0.142394
PSG2	ENSG00000242221	protein_coding	0.235391	0.74146	0.625389	1.1856	0.235781
AC096759.2	ENSG00000250735	lncRNA	0.821503	0.741412	0.445498	1.66423	0.0960661	0.272273
AL356583.3	ENSG00000230813	unprocessed_pseudogene	0.226571	0.741147	0.697535	1.06252	0.287998
ZNF560	ENSG00000198028	protein_coding	5.95679	0.741124	0.482655	1.53552	0.124657	0.319625
AL606490.8	ENSG00000235350	unprocessed_pseudogene	0.361115	0.740853	0.384545	1.92657	0.0540335
KIF4A	ENSG00000090889	protein_coding	543.184	0.740829	0.133194	5.56202	2.66675e-08	3.84196e-06
SMIM2	ENSG00000139656	protein_coding	3.1457	0.74081	0.23445	3.15978	0.00157889	0.0173881
AC046130.1	ENSG00000245482	lncRNA	0.608471	0.740483	0.576135	1.28526	0.198702	0.421303
GUSBP12	ENSG00000169325	unprocessed_pseudogene	0.471551	0.740439	0.720374	1.02785	0.304019	0.53816
CBLN2	ENSG00000141668	protein_coding	1.33288	0.740363	0.369856	2.00176	0.0453107	0.169233
CD200R1L	ENSG00000206531	protein_coding	0.623714	0.740164	0.317785	2.32914	0.0198518	0.0983584
IL21-AS1	ENSG00000227145	lncRNA	7.48461	0.740133	0.364511	2.03048	0.0423078	0.161496
LINC00705	ENSG00000225269	lncRNA	0.989049	0.739475	0.329762	2.24245	0.0249325	0.113987
DLX2-DT	ENSG00000236651	lncRNA	1.89168	0.739367	0.442452	1.67107	0.0947082	0.26982
PRAC2	ENSG00000229637	protein_coding	2.14128	0.739337	0.509041	1.45241	0.146387	0.353286
AL391840.1	ENSG00000231533	lncRNA	0.79076	0.73915	0.358929	2.05932	0.0394631	0.153965
SIX3-AS1	ENSG00000236502	lncRNA	0.40804	0.738701	0.629965	1.17261	0.240954	0.472327
COL4A6	ENSG00000197565	protein_coding	27.2939	0.738416	0.239401	3.08444	0.00203939	0.0208199
PDCD1	ENSG00000188389	protein_coding	111.667	0.738286	0.206903	3.56826	0.000359354	0.00593634
AL157778.1	ENSG00000281566	lncRNA	8.31084	0.738268	0.412818	1.78836	0.0737173	0.229096
ISL2	ENSG00000159556	protein_coding	21.4893	0.7381	0.245434	3.00733	0.00263556	0.0248704
FMR1NB	ENSG00000176988	protein_coding	2.52248	0.737718	0.294748	2.50287	0.0123189	0.0718832
DUXA	ENSG00000258873	protein_coding	0.611715	0.737561	0.599316	1.23067	0.218446	0.445125
PLCH1	ENSG00000114805	protein_coding	37.736	0.73739	0.18199	4.05182	5.08207e-05	0.0013969
IGHV7-27	ENSG00000254326	IG_V_pseudogene	0.690755	0.737302	0.477055	1.54553	0.122218	0.31613
AC092745.1	ENSG00000256101	lncRNA	0.692342	0.736817	0.395057	1.86509	0.0621687	0.206184
AC104831.1	ENSG00000242790	lncRNA	0.68725	0.736541	0.579099	1.27187	0.203418	0.427156
ZNF723	ENSG00000268696	protein_coding	5.9248	0.736468	0.481985	1.52799	0.126515	0.322133
AC068234.2	ENSG00000276790	lncRNA	2.07771	0.736345	0.227606	3.23517	0.0012157	0.014533
CU104787.1	ENSG00000279973	lncRNA	1.54151	0.736341	0.566089	1.30075	0.193344	0.414856
TBR1	ENSG00000136535	protein_coding	0.478098	0.736312	0.316904	2.32345	0.0201548	0.0992925
FUNDC2P2	ENSG00000182814	transcribed_processed_pseudogene	11.15	0.736298	0.260411	2.82745	0.00469206	0.0374022
MYHAS	ENSG00000272975	lncRNA	2.01944	0.735384	0.364065	2.01992	0.0433912	0.164194
AC119868.1	ENSG00000264845	transcribed_processed_pseudogene	0.359822	0.735372	0.485173	1.51569	0.129597
AC092447.7	ENSG00000237268	transcribed_unprocessed_pseudogene	0.557956	0.735132	0.515868	1.42504	0.154146	0.364138
UHRF1	ENSG00000276043	protein_coding	302.053	0.734347	0.141574	5.18702	2.13688e-07	2.0465e-05
PES1P1	ENSG00000248191	processed_pseudogene	7.14684	0.734191	0.361503	2.03094	0.0422609	0.161358
AL158050.1	ENSG00000232702	processed_pseudogene	0.846199	0.7339	0.238991	3.07082	0.0021347	0.0214048
AC098859.1	ENSG00000248795	processed_pseudogene	4.17406	0.733555	0.211486	3.46857	0.000523241	0.0078827
DPY19L2P1	ENSG00000189212	transcribed_unprocessed_pseudogene	2.83738	0.733418	0.231449	3.1688	0.00153068	0.0170028
HSPA8P13	ENSG00000253425	unprocessed_pseudogene	1.48755	0.733389	0.478183	1.5337	0.125103	0.320344
PYY	ENSG00000131096	protein_coding	6.92927	0.73321	0.175741	4.1721	3.01802e-05	0.000947178
LINC02434	ENSG00000248370	lncRNA	1.61525	0.733051	0.552286	1.3273	0.184408	0.403197
LINC02112	ENSG00000249781	lncRNA	0.330864	0.732159	0.462813	1.58198	0.113655
AC104002.3	ENSG00000259168	lncRNA	0.451737	0.732053	0.599863	1.22037	0.222326	0.450092
H2BW1	ENSG00000123569	protein_coding	0.465298	0.731992	0.699999	1.0457	0.295698	0.530168
AC068633.1	ENSG00000243276	lncRNA	0.314324	0.731898	0.683116	1.07141	0.283985
GPRC6A	ENSG00000173612	protein_coding	1.0103	0.731583	0.479634	1.52529	0.127186	0.32325
LINC02160	ENSG00000251443	lncRNA	4.51709	0.730727	0.472004	1.54814	0.121589	0.315112
LINC00355	ENSG00000227674	lncRNA	26.5616	0.730354	0.330911	2.2071	0.0273073	0.121211
TTYH1	ENSG00000167614	protein_coding	65.9915	0.73017	0.210669	3.46596	0.00052834	0.00792654
CEL	ENSG00000170835	protein_coding	50.4983	0.72989	0.194291	3.75668	0.000172182	0.00345854
CHAF1B	ENSG00000159259	protein_coding	312.281	0.729489	0.12766	5.71433	1.10135e-08	1.8686e-06
AC245041.2	ENSG00000276850	lncRNA	41.0079	0.729193	0.285572	2.55345	0.0106662	0.0651751
KIF2C	ENSG00000142945	protein_coding	491.569	0.729001	0.138035	5.28129	1.28277e-07	1.36112e-05
AC103564.1	ENSG00000229203	lncRNA	0.308846	0.728928	0.415717	1.75342	0.0795296
AL713866.1	ENSG00000261642	lncRNA	0.403017	0.728855	0.559287	1.30319	0.192511	0.413901
CDC14C	ENSG00000218305	protein_coding	0.470511	0.728599	0.334478	2.17832	0.0293825	0.127064
KCNMB2	ENSG00000197584	protein_coding	2.76511	0.728588	0.218575	3.33335	0.000858073	0.0113182
CDH8	ENSG00000150394	protein_coding	11.7169	0.728526	0.207329	3.51387	0.000441625	0.00696596
RPSAP52	ENSG00000241749	transcribed_processed_pseudogene	1.23238	0.728274	0.302744	2.40558	0.0161469	0.0857339
CEACAM16	ENSG00000213892	protein_coding	4.04255	0.728255	0.220277	3.30609	0.00094609	0.0121111
FUT3	ENSG00000171124	protein_coding	30.203	0.728105	0.194383	3.74572	0.00017988	0.00357237
HAGLR	ENSG00000224189	lncRNA	312.004	0.727955	0.234147	3.10896	0.00187745	0.0196591
NTAN1P3	ENSG00000256355	processed_pseudogene	0.496869	0.727712	0.453771	1.6037	0.108781	0.293715
LINC02830	ENSG00000224899	lncRNA	0.582801	0.727658	0.676467	1.07567	0.282074	0.515616
AC113346.1	ENSG00000251144	lncRNA	0.558499	0.72743	0.526455	1.38175	0.167048	0.381225
DCX	ENSG00000077279	protein_coding	14.6425	0.72735	0.252091	2.88527	0.00391077	0.0329693
CABYR	ENSG00000154040	protein_coding	313.554	0.72729	0.228272	3.18607	0.00144219	0.0163326
LINC02636	ENSG00000224222	lncRNA	1.86154	0.727048	0.307713	2.36275	0.0181401	0.0926168
AC026477.1	ENSG00000213940	processed_pseudogene	0.929969	0.726955	0.346159	2.10006	0.0357236	0.144503
HTR3A	ENSG00000166736	protein_coding	9.88782	0.726484	0.310691	2.33829	0.0193725	0.0968401
USP41	ENSG00000161133	protein_coding	1.09653	0.726178	0.27252	2.66468	0.00770615	0.052182
UBBP3	ENSG00000223962	processed_pseudogene	0.474644	0.726171	0.317156	2.28963	0.0220427	0.105251
BOLA2P3	ENSG00000220771	processed_pseudogene	1.22449	0.725584	0.273548	2.65249	0.00798995	0.0534593
AC099850.3	ENSG00000265415	lncRNA	27.5359	0.725498	0.150034	4.83555	1.3278e-06	8.8761e-05
AL358876.2	ENSG00000233645	lncRNA	0.29443	0.724998	0.534902	1.35539	0.175295
FRMD5	ENSG00000171877	protein_coding	3.61569	0.72468	0.231491	3.13049	0.00174516	0.0187136
BX088651.2	ENSG00000229311	lncRNA	0.703011	0.724356	0.686366	1.05535	0.291266	0.525407
MICC	ENSG00000226577	unprocessed_pseudogene	0.417502	0.724259	0.364194	1.98866	0.0467383	0.17277
KCNU1	ENSG00000215262	protein_coding	141.434	0.724037	0.458363	1.57961	0.114195	0.30319
AC025277.1	ENSG00000261555	lncRNA	0.402349	0.723809	0.581484	1.24476	0.213219	0.439102
PAGE4	ENSG00000101951	protein_coding	510.818	0.723738	0.42286	1.71153	0.0869831	0.255384
H2AC13	ENSG00000196747	protein_coding	11.6826	0.722878	0.202189	3.57526	0.00034988	0.00585256
TGM3	ENSG00000125780	protein_coding	1023.07	0.722812	0.225511	3.20522	0.0013496	0.0155959
MAGEB1	ENSG00000214107	protein_coding	10.565	0.72259	0.604467	1.19542	0.231924	0.462085
NCOA4P4	ENSG00000249215	processed_pseudogene	0.809472	0.722572	0.259045	2.78937	0.00528103	0.0404383
TECRL	ENSG00000205678	protein_coding	4.59657	0.722568	0.551756	1.30958	0.190338	0.411159
LINC02203	ENSG00000280709	protein_coding	0.265179	0.722268	0.988447	0.73071	0.464956
AC093763.1	ENSG00000251490	lncRNA	0.530451	0.722096	0.537769	1.34276	0.179349	0.396328
AC226119.1	ENSG00000253917	lncRNA	0.373218	0.721848	0.469721	1.53676	0.124352
FLJ31104	ENSG00000227908	lncRNA	19.9911	0.721781	0.137869	5.23526	1.64751e-07	1.66868e-05
AC022509.3	ENSG00000256894	lncRNA	3.40052	0.721764	0.265045	2.72317	0.00646578	0.0463147
TRPM5	ENSG00000070985	protein_coding	4.31015	0.721279	0.235024	3.06896	0.00214802	0.0214763
LINC01665	ENSG00000235343	lncRNA	0.404202	0.721182	0.672741	1.07201	0.283718	0.517688
MMP20	ENSG00000137674	protein_coding	1.19964	0.721086	0.389961	1.84912	0.0644398	0.210768
ANKRD20A19P	ENSG00000196593	transcribed_unprocessed_pseudogene	3.15084	0.720922	0.476923	1.51161	0.130633	0.328791
AP000526.1	ENSG00000271127	transcribed_unprocessed_pseudogene	1.54931	0.720463	0.250508	2.87601	0.00402737	0.033665
IGSF10	ENSG00000152580	protein_coding	25.3252	0.720404	0.206182	3.49402	0.000475813	0.00735935
DMRT1	ENSG00000137090	protein_coding	0.574682	0.720402	0.483404	1.49027	0.136154	0.337797
AC019080.4	ENSG00000271996	lncRNA	0.905231	0.720094	0.27231	2.64439	0.00818373	0.0544545
OBP2A	ENSG00000122136	protein_coding	0.83369	0.719625	0.365969	1.96636	0.0492574	0.17856
PNMA8A	ENSG00000182013	protein_coding	74.64	0.719466	0.27174	2.64762	0.00810597	0.0540679
ERCC6L	ENSG00000186871	protein_coding	75.0068	0.719283	0.127468	5.64285	1.67261e-08	2.64954e-06
LINC01581	ENSG00000259724	lncRNA	0.343256	0.719263	0.597927	1.20293	0.229005
CNN2P6	ENSG00000213854	processed_pseudogene	1.10513	0.718418	0.532345	1.34953	0.177166	0.393849
LINC02770	ENSG00000228215	lncRNA	4.15138	0.718337	0.592844	1.21168	0.225634	0.454314
AL355480.1	ENSG00000280836	pseudogene	0.823691	0.718157	0.205733	3.49073	0.000481707	0.00742304
LINC00664	ENSG00000268658	lncRNA	10.2411	0.71743	0.229074	3.13187	0.00173694	0.0186603
LRFN5	ENSG00000165379	protein_coding	16.8084	0.717378	0.393189	1.82451	0.0680748	0.218069
VGLL1	ENSG00000102243	protein_coding	1.66613	0.717371	0.443887	1.61611	0.10607	0.289459
MELK	ENSG00000165304	protein_coding	337.899	0.71665	0.124914	5.73714	9.62896e-09	1.67624e-06
MACC1	ENSG00000183742	protein_coding	45.6605	0.716484	0.222971	3.21335	0.00131196	0.0152738
AL353616.1	ENSG00000224025	processed_pseudogene	0.181587	0.715821	0.987528	0.724861	0.468537
AC097512.1	ENSG00000248837	lncRNA	5.46972	0.715357	0.442659	1.61604	0.106085	0.289475
ELDR	ENSG00000280890	lncRNA	1.58787	0.715077	0.232195	3.07964	0.00207248	0.0209847
IGFL1P1	ENSG00000268879	unprocessed_pseudogene	0.88212	0.714892	0.393897	1.81492	0.0695362	0.221013
AL591438.2	ENSG00000234042	processed_pseudogene	3.80119	0.71488	0.225428	3.17121	0.00151804	0.0169242
AMELY	ENSG00000099721	protein_coding	0.386235	0.714849	0.677977	1.05439	0.291706
LHFPL3-AS2	ENSG00000225329	lncRNA	42.2933	0.714593	0.325168	2.19761	0.027977	0.123235
KIF18A	ENSG00000121621	protein_coding	129.487	0.71449	0.13371	5.34356	9.11404e-08	1.04683e-05
NKX2-2	ENSG00000125820	protein_coding	2.05829	0.714336	0.454619	1.57129	0.116116	0.306296
ARHGAP36	ENSG00000147256	protein_coding	7.74817	0.713373	0.75282	0.9476	0.343333	0.576134
AL110292.1	ENSG00000258081	lncRNA	2.56867	0.713229	0.37428	1.9056	0.0567019	0.19458
AL157834.2	ENSG00000234026	lncRNA	1.44473	0.712791	0.309177	2.30545	0.0211414	0.102395
LINC01675	ENSG00000234142	lncRNA	5.36975	0.712618	0.247429	2.88009	0.00397557	0.0333239
CXCL11	ENSG00000169248	protein_coding	164.414	0.712229	0.189611	3.75626	0.000172474	0.00346024
HOXD1	ENSG00000128645	protein_coding	9.29802	0.711803	0.277683	2.56337	0.0103663	0.0641277
AP003721.3	ENSG00000256944	lncRNA	0.900702	0.711499	0.378521	1.87968	0.0601519	0.202405
ANKRD66	ENSG00000230062	protein_coding	0.435317	0.711497	0.394036	1.80566	0.0709709	0.224167
AC110602.1	ENSG00000224011	processed_pseudogene	0.716819	0.710979	0.250402	2.83935	0.00452055	0.0364172
AL589987.1	ENSG00000230707	processed_pseudogene	0.309612	0.710767	0.549967	1.29238	0.196225
AL078602.1	ENSG00000235538	lncRNA	0.197662	0.71064	0.823487	0.862965	0.388157
C16orf90	ENSG00000215131	protein_coding	0.438833	0.710341	0.294921	2.40858	0.0160146	0.0852886
LINC02446	ENSG00000256039	lncRNA	10.3732	0.710167	0.228444	3.10872	0.00187902	0.0196694
AC106794.2	ENSG00000251112	processed_pseudogene	0.336219	0.709943	0.49401	1.4371	0.150689
EPHA10	ENSG00000183317	protein_coding	60.164	0.709883	0.278452	2.54939	0.0107912	0.0656147
PIN1P1	ENSG00000229359	transcribed_processed_pseudogene	0.503468	0.709747	0.363827	1.95079	0.0510826	0.182823
LINC01250	ENSG00000234423	lncRNA	0.797708	0.708916	0.347903	2.03768	0.0415815	0.15942
RPS26P4	ENSG00000228349	processed_pseudogene	0.300489	0.70885	0.647814	1.09422	0.273859
IL31RA	ENSG00000164509	protein_coding	5.60514	0.70837	0.253298	2.79659	0.00516448	0.0398745
FOXI3	ENSG00000214336	protein_coding	0.567318	0.708302	0.449147	1.57699	0.114797	0.304339
PITX1	ENSG00000069011	protein_coding	262.011	0.708188	0.278432	2.54348	0.0109753	0.0663483
GCNT3	ENSG00000140297	protein_coding	343.306	0.70795	0.226953	3.11936	0.00181242	0.0192085
FAM238B	ENSG00000231976	transcribed_unprocessed_pseudogene	0.559044	0.707608	0.394315	1.79452	0.0727295	0.227252
IGFL1	ENSG00000188293	protein_coding	1.03486	0.707531	0.522731	1.35353	0.175887	0.392501
CDCA8	ENSG00000134690	protein_coding	412.005	0.707317	0.118331	5.97744	2.26671e-09	4.98437e-07
HUNK	ENSG00000142149	protein_coding	228.04	0.707304	0.222307	3.18165	0.00146437	0.0165132
OLIG3	ENSG00000177468	protein_coding	1.70784	0.707087	0.789557	0.895548	0.370494	0.601673
AL139095.2	ENSG00000220472	processed_pseudogene	10.721	0.706944	0.145977	4.84284	1.27998e-06	8.60807e-05
LINC02247	ENSG00000223729	lncRNA	0.657641	0.706882	0.464416	1.52209	0.127987	0.324275
ATP4A	ENSG00000105675	protein_coding	4.27601	0.706692	0.35614	1.98431	0.0472212	0.173958
NXPH4	ENSG00000182379	protein_coding	264.286	0.706497	0.229336	3.08063	0.00206565	0.0209663
ANKRD30A	ENSG00000148513	protein_coding	2.75703	0.706004	0.331016	2.13284	0.0329377	0.137141
AL138720.1	ENSG00000234261	lncRNA	1.44952	0.705802	0.277494	2.54349	0.0109751	0.0663483
ZNF603P	ENSG00000216901	unprocessed_pseudogene	1.47904	0.705413	0.246212	2.86506	0.00416928	0.0344696
FEZF1-AS1	ENSG00000230316	lncRNA	58.0853	0.704712	0.283641	2.48452	0.0129725	0.0742564
AC138819.1	ENSG00000249849	lncRNA	1.60605	0.704417	0.284212	2.47849	0.0131938	0.0751518
RLN2	ENSG00000107014	protein_coding	1.34885	0.704397	0.255614	2.75571	0.00585646	0.0432302
AC074194.1	ENSG00000248206	lncRNA	0.694974	0.704273	0.320465	2.19766	0.0279732	0.123235
AL133467.2	ENSG00000258927	lncRNA	4.41709	0.704251	0.400335	1.75915	0.0785515	0.23887
PNLIP	ENSG00000175535	protein_coding	1.04043	0.703971	0.87357	0.805855	0.420327	0.645842
MIR3150BHG	ENSG00000245080	lncRNA	1.99733	0.703584	0.214582	3.27886	0.00104226	0.0130209
SLC26A9	ENSG00000174502	protein_coding	17.3076	0.703563	0.256389	2.74412	0.0060673	0.0442394
PWWP3B	ENSG00000157502	protein_coding	86.2569	0.703444	0.310739	2.26378	0.0235877	0.110157
ZNF676	ENSG00000196109	protein_coding	34.4649	0.702834	0.290538	2.41907	0.01556	0.0838022
LAMA3	ENSG00000053747	protein_coding	1434.14	0.702578	0.181728	3.86609	0.000110593	0.00251802
AC093702.1	ENSG00000231156	lncRNA	1.14439	0.702519	0.458307	1.53286	0.125311	0.32063
AFF2	ENSG00000155966	protein_coding	28.208	0.701926	0.273466	2.56678	0.0102648	0.0637708
SPDEF	ENSG00000124664	protein_coding	34.3727	0.701836	0.274274	2.55888	0.0105008	0.0645335
AC108752.1	ENSG00000240241	lncRNA	4.73384	0.70175	0.526566	1.33269	0.182633	0.400625
AC103808.3	ENSG00000265717	lncRNA	2.7485	0.70173	0.362797	1.93422	0.0530856	0.187423
LINC00880	ENSG00000243629	lncRNA	18.4102	0.701586	0.212652	3.29922	0.00096953	0.0123591
STIL	ENSG00000123473	protein_coding	218.263	0.700907	0.105051	6.67208	2.52196e-11	1.16886e-08
OTX2-AS1	ENSG00000248550	lncRNA	0.509788	0.700362	0.408828	1.7131	0.0866945	0.254812
MCM2	ENSG00000073111	protein_coding	1613.76	0.700336	0.1141	6.13789	8.36225e-10	2.236e-07
GABRG3	ENSG00000182256	protein_coding	13.4327	0.699979	0.303429	2.30689	0.0210609	0.102094
VWA2	ENSG00000165816	protein_coding	3.86046	0.699613	0.257131	2.72084	0.00651161	0.046545
AC022166.1	ENSG00000260706	lncRNA	0.365654	0.699367	0.591825	1.18171	0.23732
OTP	ENSG00000171540	protein_coding	1.373	0.698829	0.373932	1.86886	0.0616416	0.205169
ARFGEF3	ENSG00000112379	protein_coding	424.122	0.698629	0.212349	3.29001	0.00100185	0.0126553
AC008114.1	ENSG00000255649	lncRNA	0.29199	0.698513	0.45274	1.54286	0.122865
AC016705.1	ENSG00000258010	lncRNA	0.969877	0.698409	0.284893	2.45148	0.0142271	0.0791114
PNMA5	ENSG00000198883	protein_coding	27.4418	0.698081	0.33756	2.06802	0.0386384	0.151915
IGFL2	ENSG00000204866	protein_coding	2.88776	0.697773	0.266221	2.62103	0.00876654	0.0571175
AL160286.2	ENSG00000261060	lncRNA	1.13215	0.697696	0.311098	2.24268	0.0249172	0.113946
SERPINI2	ENSG00000114204	protein_coding	1.02516	0.697577	0.316012	2.20744	0.0272835	0.12117
TREML3P	ENSG00000184106	transcribed_unprocessed_pseudogene	22.7185	0.697513	0.338174	2.06259	0.0391518	0.153138
SLC30A3	ENSG00000115194	protein_coding	35.5843	0.697233	0.21626	3.22404	0.00126395	0.0148923
AF064860.2	ENSG00000231713	lncRNA	0.616046	0.697017	0.543726	1.28193	0.199869	0.422431
LINC02445	ENSG00000257750	lncRNA	0.987533	0.696738	0.40957	1.70115	0.0889155	0.258787
RTL1	ENSG00000254656	protein_coding	3.27103	0.696734	0.371034	1.87782	0.0604061	0.202977
AC004990.1	ENSG00000232756	lncRNA	0.678254	0.696392	0.454158	1.53337	0.125185	0.320406
MAGEA3	ENSG00000221867	protein_coding	470.153	0.696327	0.45793	1.5206	0.128361	0.324877
LINC01804	ENSG00000231031	lncRNA	1.25629	0.696302	0.622567	1.11844	0.26338	0.496068
BIRC3	ENSG00000023445	protein_coding	3131.08	0.696156	0.15891	4.38081	1.18239e-05	0.000461685
ARMC3	ENSG00000165309	protein_coding	2.99388	0.696098	0.309077	2.25218	0.0243106	0.112402
VWA5B2	ENSG00000145198	protein_coding	17.8904	0.696042	0.174105	3.99782	6.39278e-05	0.00164363
AL354796.1	ENSG00000279929	TEC	1.58644	0.696032	0.347935	2.00047	0.0454498	0.169557
AP005205.3	ENSG00000279479	TEC	3.17797	0.695439	0.384333	1.80947	0.0703781	0.222631
Z82249.1	ENSG00000233179	lncRNA	1.35894	0.694877	0.906224	0.766783	0.44321	0.665858
CENPI	ENSG00000102384	protein_coding	102.811	0.694472	0.122152	5.68533	1.30558e-08	2.16028e-06
CT62	ENSG00000225362	lncRNA	1.35723	0.694315	0.29095	2.38638	0.0170153	0.0888625
AIM2	ENSG00000163568	protein_coding	31.2856	0.694273	0.203428	3.41288	0.000642813	0.00912331
AL138787.1	ENSG00000232862	transcribed_processed_pseudogene	0.516571	0.69425	0.319728	2.17137	0.0299029	0.128732
IGF2BP2-AS1	ENSG00000163915	lncRNA	10.1207	0.694076	0.266139	2.60794	0.00910883	0.0584701
AC104971.3	ENSG00000275418	lncRNA	3.40242	0.693899	0.306517	2.26382	0.0235853	0.110157
EYA1	ENSG00000104313	protein_coding	6.47868	0.693653	0.278375	2.4918	0.0127099	0.0732693
CLUL1	ENSG00000079101	protein_coding	11.4364	0.693574	0.185756	3.73379	0.000188621	0.00370578
NFYAP1	ENSG00000237849	processed_pseudogene	2.77781	0.692959	0.336767	2.05768	0.0396208	0.154382
ZNF66	ENSG00000160229	protein_coding	16.8496	0.692509	0.176098	3.93252	8.40604e-05	0.00204933
LINC01108	ENSG00000226673	lncRNA	17.2181	0.69242	0.223331	3.10042	0.0019325	0.0200875
ROS1	ENSG00000047936	protein_coding	26.7831	0.692252	0.285274	2.42662	0.0152401	0.0827061
NDST4	ENSG00000138653	protein_coding	1.03208	0.692101	0.494129	1.40065	0.161319	0.373661
LINC02649	ENSG00000215244	lncRNA	8.6537	0.692072	0.19771	3.50044	0.000464497	0.00721774
ZNF385D-AS1	ENSG00000225542	lncRNA	5.07318	0.691999	0.5015	1.37986	0.16763	0.381901
BTN1A1	ENSG00000124557	protein_coding	1.55701	0.691998	0.267499	2.58692	0.00968391	0.0611284
BICC1	ENSG00000122870	protein_coding	1022.98	0.691813	0.206171	3.35553	0.000792131	0.0106759
AC023824.4	ENSG00000261398	lncRNA	0.188605	0.691678	0.97998	0.705808	0.480308
LINC02244	ENSG00000259590	lncRNA	1.93231	0.690964	0.27696	2.49481	0.0126023	0.0729259
TENM3-AS1	ENSG00000177822	lncRNA	0.737302	0.690493	0.448071	1.54103	0.123308	0.317744
LY86-AS1	ENSG00000216863	lncRNA	4.57809	0.690147	0.285975	2.41331	0.0158082	0.084621
AC007424.1	ENSG00000257501	transcribed_processed_pseudogene	0.638787	0.689876	0.299431	2.30395	0.0212252	0.102608
LINC02840	ENSG00000224893	lncRNA	2.21995	0.689629	0.587033	1.17477	0.240086	0.471372
KIRREL2	ENSG00000126259	protein_coding	6.21763	0.689559	0.279046	2.47113	0.0134685	0.0761326
ZNF492	ENSG00000229676	protein_coding	11.3036	0.688912	0.26174	2.63205	0.00848719	0.0557915
LY6K	ENSG00000160886	protein_coding	18.804	0.688583	0.247111	2.78653	0.00532762	0.0406553
HMGA1P8	ENSG00000233155	processed_pseudogene	0.792767	0.688065	0.245155	2.80666	0.00500586	0.0392024
NGB	ENSG00000165553	protein_coding	0.546492	0.687999	0.437454	1.57274	0.11578	0.305722
TAFA3	ENSG00000184599	protein_coding	1.51428	0.687913	0.207727	3.31162	0.000927565	0.0119705
FOXB1	ENSG00000171956	protein_coding	0.635081	0.687777	0.302672	2.27235	0.0230652	0.108597
HOMER2P2	ENSG00000238275	processed_pseudogene	0.251308	0.687455	0.727638	0.944777	0.344773
LINC00668	ENSG00000265933	lncRNA	24.1927	0.686865	0.40115	1.71224	0.0868522	0.255159
LEFTY1	ENSG00000243709	protein_coding	59.3837	0.686761	0.232754	2.95059	0.00317169	0.0284592
AC106795.3	ENSG00000250101	lncRNA	0.61122	0.686665	0.414876	1.65511	0.0979021	0.275746
LRFN2	ENSG00000156564	protein_coding	8.36775	0.686398	0.258477	2.65555	0.00791799	0.0531427
AC010307.2	ENSG00000248245	lncRNA	0.787463	0.686313	0.29966	2.29031	0.0220034	0.105153
AL590004.2	ENSG00000218472	processed_pseudogene	1.15957	0.686306	0.230982	2.97125	0.00296592	0.0270781
AC006539.1	ENSG00000240673	processed_pseudogene	0.612734	0.686146	0.25828	2.6566	0.00789338	0.0530521
AL035252.2	ENSG00000230725	lncRNA	0.387744	0.686095	0.430934	1.59211	0.11136
KIF23	ENSG00000137807	protein_coding	315.609	0.685877	0.133896	5.12244	3.01605e-07	2.76946e-05
AC008011.2	ENSG00000257042	lncRNA	0.613897	0.685834	0.389318	1.76163	0.0781323	0.238036
AL031864.1	ENSG00000213060	processed_pseudogene	2.3693	0.685756	0.177618	3.86085	0.000112995	0.00256264
MCM10	ENSG00000065328	protein_coding	186.445	0.685629	0.136894	5.00846	5.48661e-07	4.34561e-05
AC105411.1	ENSG00000259867	lncRNA	30.2138	0.684892	0.220966	3.09953	0.00193825	0.0201174
ITIH5	ENSG00000123243	protein_coding	487.655	0.684807	0.22287	3.07268	0.00212147	0.0213193
LRRC37A6P	ENSG00000230445	transcribed_processed_pseudogene	34.1679	0.684268	0.174484	3.92166	8.79415e-05	0.00211464
AC023866.2	ENSG00000254222	lncRNA	0.315877	0.683496	0.516635	1.32298	0.185844
LINC02331	ENSG00000235269	lncRNA	12.7762	0.682929	0.27617	2.47285	0.0134039	0.0759084
AC011632.1	ENSG00000253706	lncRNA	18.401	0.682927	0.436322	1.56519	0.117538	0.308948
LINC02120	ENSG00000248279	lncRNA	0.341872	0.682861	0.469699	1.45383	0.145995
AC012508.1	ENSG00000260163	lncRNA	0.467512	0.682744	0.403084	1.6938	0.0903029	0.260917
MCHR1	ENSG00000128285	protein_coding	222.341	0.682679	0.187449	3.64195	0.00027058	0.00486229
TGM4	ENSG00000163810	protein_coding	3.62048	0.682298	0.200887	3.39643	0.000682707	0.00953167
LINC02709	ENSG00000245522	lncRNA	18.7181	0.682269	0.130718	5.21942	1.79487e-07	1.79616e-05
GRIN2A	ENSG00000183454	protein_coding	48.5995	0.682143	0.280252	2.43403	0.0149316	0.0815932
PCMTD1P3	ENSG00000234800	processed_pseudogene	0.27318	0.681634	0.694657	0.981253	0.326468
ZSWIM5	ENSG00000162415	protein_coding	360.988	0.681393	0.161522	4.21857	2.4586e-05	0.000807827
MCHR2	ENSG00000152034	protein_coding	0.267014	0.681054	0.580565	1.17309	0.24076
AL122126.2	ENSG00000258065	processed_pseudogene	1.86076	0.681004	0.449167	1.51615	0.129481	0.326699
LINC02699	ENSG00000254456	lncRNA	0.74217	0.680733	0.519387	1.31065	0.189977	0.410618
AC244205.1	ENSG00000240040	lncRNA	0.877765	0.680121	0.40824	1.66598	0.0957166	0.271651
HYDIN2	ENSG00000276975	transcribed_unprocessed_pseudogene	4.91393	0.67997	0.237439	2.86376	0.00418642	0.0345669
UST	ENSG00000111962	protein_coding	140.013	0.679392	0.20489	3.31588	0.000913535	0.0118487
GADL1	ENSG00000144644	protein_coding	2.80863	0.678957	0.337562	2.01136	0.0442877	0.166463
ELOVL3	ENSG00000119915	protein_coding	14.5161	0.678843	0.232218	2.9233	0.00346339	0.0304209
ANLN	ENSG00000011426	protein_coding	577.323	0.678797	0.135928	4.99381	5.91986e-07	4.54863e-05
PTGES3P4	ENSG00000236937	processed_pseudogene	3.33288	0.678748	0.196782	3.44924	0.000562167	0.00827019
VENTXP2	ENSG00000215037	processed_pseudogene	0.248135	0.678573	0.658012	1.03125	0.302425
AL583808.1	ENSG00000225087	lncRNA	2.57156	0.678485	0.459987	1.47501	0.14021	0.343703
AC245100.1	ENSG00000224481	lncRNA	2.35395	0.678373	0.19506	3.47777	0.000505598	0.0076884
AC106786.1	ENSG00000223652	lncRNA	4.08578	0.677877	0.240845	2.81458	0.00488414	0.0384836
TEDDM2P	ENSG00000233537	unitary_pseudogene	3.14165	0.677418	0.515058	1.31523	0.188434	0.408338
IGLV7-43	ENSG00000211652	IG_V_gene	28.8697	0.677327	0.28644	2.36464	0.0180478	0.0924205
CALN1	ENSG00000183166	protein_coding	3.70425	0.67708	0.308133	2.19736	0.0279945	0.123263
ZNF804A	ENSG00000170396	protein_coding	13.1975	0.676884	0.219439	3.08461	0.00203821	0.0208143
KCNH8	ENSG00000183960	protein_coding	20.5218	0.67681	0.294293	2.29979	0.0214604	0.103488
AL133383.1	ENSG00000261729	lncRNA	0.542968	0.676592	0.302678	2.23535	0.0253942	0.11548
KLK11	ENSG00000167757	protein_coding	6.44292	0.676483	0.364434	1.85626	0.0634172	0.20873
CCDC185	ENSG00000178395	protein_coding	5.62902	0.675927	0.364002	1.85693	0.0633206	0.208545
AP000221.1	ENSG00000229962	lncRNA	0.302652	0.675842	0.550493	1.2277	0.219558
CELA2A	ENSG00000142615	protein_coding	0.810306	0.675616	0.312963	2.15877	0.0308678	0.131246
BRAFP1	ENSG00000224775	unprocessed_pseudogene	1.17297	0.675188	0.385014	1.75367	0.0794871	0.240715
SLC1A5	ENSG00000105281	protein_coding	1234.3	0.675182	0.156563	4.31254	1.61391e-05	0.000591483
MAGEA1	ENSG00000198681	protein_coding	432.579	0.675161	0.358242	1.88465	0.0594771	0.200728
SLC4A11	ENSG00000088836	protein_coding	92.4819	0.6749	0.204874	3.29423	0.000986924	0.0125283
ASB15	ENSG00000146809	protein_coding	3.76206	0.674714	0.283367	2.38106	0.017263	0.0896934
LINC00508	ENSG00000256971	lncRNA	0.150804	0.674653	1.21593	0.554844	0.579001
MS4A15	ENSG00000166961	protein_coding	0.559628	0.673979	0.379099	1.77785	0.075429	0.232573
AC010967.1	ENSG00000228033	lncRNA	2.66105	0.673959	0.27331	2.46592	0.0136663	0.0769255
TDRD1	ENSG00000095627	protein_coding	4.06338	0.673938	0.303911	2.21755	0.0265856	0.119099
IMPDH1P3	ENSG00000214815	processed_pseudogene	0.447507	0.673855	0.588974	1.14412	0.252575	0.485027
SPATA32	ENSG00000184361	protein_coding	4.6339	0.673782	0.158511	4.25068	2.13119e-05	0.000728353
SLC25A24P2	ENSG00000238118	unprocessed_pseudogene	0.608602	0.673439	0.662605	1.01635	0.309463	0.543478
ADAM24P	ENSG00000214607	unprocessed_pseudogene	0.235293	0.673381	0.707779	0.951401	0.341401
CR392039.3	ENSG00000279414	processed_pseudogene	8.89039	0.672948	0.278201	2.41893	0.0155663	0.0838022
TAS2R38	ENSG00000257138	protein_coding	0.278021	0.672805	0.759395	0.885975	0.375631
CST2	ENSG00000170369	protein_coding	20.3003	0.672719	0.263918	2.54896	0.0108043	0.0656548
NXPH2	ENSG00000144227	protein_coding	0.56595	0.67181	0.58234	1.15364	0.248649	0.480812
NLGN1	ENSG00000169760	protein_coding	6.10811	0.671697	0.252447	2.66075	0.00779673	0.0525929
U8	ENSG00000239142	snoRNA	0.763211	0.671581	0.341523	1.96643	0.049249	0.178556
GAPDHP23	ENSG00000235595	processed_pseudogene	5.75073	0.671535	0.260508	2.57779	0.00994337	0.0622839
AC023347.1	ENSG00000235774	lncRNA	3.2783	0.670976	0.45659	1.46954	0.141687	0.345826
C13orf42	ENSG00000226792	protein_coding	1.17609	0.670836	0.340036	1.97284	0.0485141	0.176766
AC010247.2	ENSG00000259436	lncRNA	32.9377	0.670743	0.218795	3.06563	0.00217215	0.0216787
TRPC7-AS1	ENSG00000248211	lncRNA	2.46619	0.670652	0.316728	2.11744	0.0342227	0.14042
BX276092.7	ENSG00000237265	transcribed_unprocessed_pseudogene	23.2169	0.670507	0.535391	1.25237	0.210435	0.435616
AC114786.1	ENSG00000249763	processed_pseudogene	1.81105	0.670039	0.270371	2.47822	0.0132038	0.0751772
LINC00519	ENSG00000258955	lncRNA	2.5651	0.669505	0.261399	2.56123	0.0104301	0.0643083
ZFPM2-AS1	ENSG00000251003	lncRNA	149.095	0.669471	0.246874	2.71179	0.00669217	0.0474802
GLULP4	ENSG00000178723	processed_pseudogene	7.81454	0.669293	0.244309	2.73954	0.00615259	0.044647
TRIM36	ENSG00000152503	protein_coding	36.3982	0.669021	0.153004	4.37256	1.22798e-05	0.000475595
SLC9A7P1	ENSG00000227825	transcribed_processed_pseudogene	19.6952	0.6689	0.182695	3.6613	0.000250942	0.0045984
CCDC60	ENSG00000183273	protein_coding	2.03452	0.668754	0.330775	2.02178	0.0431989	0.163826
SMIM32	ENSG00000271824	protein_coding	187.439	0.668674	0.326414	2.04854	0.0405069	0.156791
SBK1	ENSG00000188322	protein_coding	80.1864	0.668418	0.168183	3.97435	7.05721e-05	0.00177474
AL023583.1	ENSG00000272209	lncRNA	9.8707	0.668091	0.204697	3.2638	0.00109928	0.0135331
RPL18P13	ENSG00000244485	processed_pseudogene	14.3491	0.668073	0.281516	2.37312	0.0176383	0.0908863
GPRIN2	ENSG00000204175	protein_coding	12.5145	0.667656	0.350395	1.90543	0.0567236	0.194614
EPHB2	ENSG00000133216	protein_coding	552.744	0.667473	0.205593	3.24657	0.00116803	0.0141297
AC044839.1	ENSG00000254519	lncRNA	0.495994	0.667282	0.347984	1.91757	0.055166	0.19179
CDT1	ENSG00000167513	protein_coding	629.394	0.667222	0.132666	5.02935	4.92145e-07	3.99258e-05
FAM183A	ENSG00000186973	protein_coding	14.1396	0.667084	0.296232	2.2519	0.0243287	0.112455
GLDN	ENSG00000186417	protein_coding	230.081	0.667071	0.241282	2.76469	0.00569764	0.0424043
SLC7A14	ENSG00000013293	protein_coding	15.7574	0.666347	0.267151	2.49427	0.0126217	0.0730256
SYT14	ENSG00000143469	protein_coding	1.92037	0.66624	0.397814	1.67475	0.0939827	0.268606
GPAT2P1	ENSG00000237510	transcribed_unprocessed_pseudogene	2.7412	0.666185	0.311568	2.13817	0.0325027	0.135729
ODAM	ENSG00000109205	protein_coding	223.141	0.665777	0.430499	1.54652	0.121978	0.31568
MAGEB6B	ENSG00000232030	protein_coding	0.287187	0.66573	0.504763	1.3189	0.187203
HOXB8	ENSG00000120068	protein_coding	4.57482	0.665627	0.257067	2.58931	0.00961678	0.0608429
TMEM132A	ENSG00000006118	protein_coding	642.855	0.665579	0.169537	3.92587	8.64155e-05	0.00209149
SLC35F2	ENSG00000110660	protein_coding	95.4254	0.665456	0.17113	3.8886	0.000100825	0.00234515
AXIN2	ENSG00000168646	protein_coding	569.06	0.665223	0.222337	2.99195	0.00277198	0.0257721
PCDHB3	ENSG00000113205	protein_coding	36.8148	0.664952	0.21664	3.06938	0.00214503	0.0214593
AC104819.3	ENSG00000270265	lncRNA	1.43314	0.664278	0.227396	2.92124	0.00348646	0.0305376
THAP5P1	ENSG00000224324	processed_pseudogene	0.716796	0.66401	0.230087	2.88591	0.00390287	0.0329252
LINC02816	ENSG00000225857	lncRNA	1.04322	0.663915	0.246245	2.69615	0.00701455	0.0489995
AC021678.2	ENSG00000253690	lncRNA	0.998914	0.663692	0.334335	1.98511	0.0471322	0.173764
LINC01194	ENSG00000248131	lncRNA	23.6554	0.66355	0.41733	1.58999	0.111837	0.299115
FAM30A	ENSG00000226777	lncRNA	25.3751	0.663534	0.262092	2.53168	0.0113516	0.0678985
LINC00351	ENSG00000226317	lncRNA	1.01848	0.663446	0.600655	1.10454	0.26936	0.502603
HPSE2	ENSG00000172987	protein_coding	3.61572	0.663183	0.222684	2.97813	0.00290015	0.0267038
AC090907.2	ENSG00000259755	lncRNA	2.15602	0.662843	0.269464	2.45985	0.0138994	0.0778439
ATP6V0A4	ENSG00000105929	protein_coding	2.00754	0.662488	0.293967	2.25361	0.0242204	0.11214
ILDR2	ENSG00000143195	protein_coding	353.387	0.662155	0.208829	3.1708	0.00152017	0.0169374
RPS27AP6	ENSG00000224800	processed_pseudogene	1.571	0.662094	0.232456	2.84826	0.0043959	0.0356784
CXCL5	ENSG00000163735	protein_coding	148.331	0.661913	0.331425	1.99717	0.0458065	0.170492
CH25H	ENSG00000138135	protein_coding	88.3324	0.661749	0.192964	3.42939	0.00060493	0.00871516
AC105105.4	ENSG00000276403	lncRNA	0.941643	0.661729	0.399392	1.65684	0.0975513	0.275036
EVX1	ENSG00000106038	protein_coding	17.8736	0.661576	0.302907	2.18409	0.0289557	0.125893
TPTE2P2	ENSG00000272281	transcribed_unprocessed_pseudogene	1.46829	0.661163	0.356633	1.8539	0.0637528	0.20934
EHF	ENSG00000135373	protein_coding	371.518	0.661088	0.198838	3.32476	0.000884958	0.0115588
AC092078.1	ENSG00000259730	lncRNA	0.232403	0.660434	0.658722	1.0026	0.316054
CALB1	ENSG00000104327	protein_coding	7.97494	0.660371	0.182147	3.62548	0.000288427	0.00508173
AL391256.1	ENSG00000231093	processed_pseudogene	0.598991	0.660289	0.428522	1.54085	0.123353	0.317811
AC093850.1	ENSG00000216721	processed_pseudogene	4.37911	0.660156	0.267359	2.46918	0.0135424	0.0764466
AC023403.1	ENSG00000253164	lncRNA	0.183476	0.659857	0.722963	0.912712	0.361394
ZIC2	ENSG00000043355	protein_coding	282.983	0.659495	0.205215	3.21368	0.00131044	0.0152614
HMGN1P30	ENSG00000235028	processed_pseudogene	0.272451	0.659401	0.367849	1.79259	0.0730391
KHDC1	ENSG00000135314	protein_coding	11.0902	0.659312	0.217565	3.03041	0.00244224	0.0236251
IL2RG	ENSG00000147168	protein_coding	978.742	0.658959	0.159556	4.12995	3.62844e-05	0.00108866
AL121949.1	ENSG00000218048	unprocessed_pseudogene	1.63248	0.658952	0.276769	2.38087	0.0172716	0.0897147
CNR1	ENSG00000118432	protein_coding	53.0544	0.658786	0.252958	2.60433	0.00920546	0.0589544
FBXO40	ENSG00000163833	protein_coding	2.39808	0.658231	0.280837	2.34382	0.0190876	0.0958676
LCE1B	ENSG00000196734	protein_coding	0.248644	0.658207	0.625857	1.05169	0.292942
AC024940.1	ENSG00000177359	transcribed_unprocessed_pseudogene	4.34679	0.658013	0.213802	3.07768	0.00208621	0.0210663
AL645608.6	ENSG00000272438	lncRNA	0.629164	0.657764	0.408107	1.61174	0.107018	0.290929
CEP55	ENSG00000138180	protein_coding	196.59	0.65767	0.140158	4.69235	2.70089e-06	0.000152749
TLCD3B	ENSG00000149926	protein_coding	13.3141	0.657628	0.172008	3.82324	0.00013171	0.00284753
H4C10P	ENSG00000217862	processed_pseudogene	1.96134	0.657369	0.2628	2.5014	0.0123704	0.0720601
AL390755.2	ENSG00000279965	TEC	3.25109	0.657104	0.269098	2.44187	0.0146112	0.0805787
LINC01711	ENSG00000268941	lncRNA	1.79798	0.656447	0.319101	2.05718	0.0396693	0.154498
AL132765.2	ENSG00000277373	lncRNA	0.970634	0.656394	0.290763	2.25749	0.0239774	0.111448
ANXA8L1	ENSG00000264230	protein_coding	9.50607	0.656291	0.290245	2.26116	0.0237493	0.110681
AC013565.1	ENSG00000260123	lncRNA	1.02133	0.65611	0.28796	2.27848	0.0226981	0.107383
SLC13A1	ENSG00000081800	protein_coding	1.00748	0.655803	0.467111	1.40396	0.160332	0.372304
PRTN3	ENSG00000196415	protein_coding	3.55051	0.655425	0.294135	2.22831	0.0258599	0.116847
LRP12	ENSG00000147650	protein_coding	217.494	0.654861	0.143478	4.56419	5.01427e-06	0.00024193
MYF6	ENSG00000111046	protein_coding	1.67749	0.654786	0.312012	2.09859	0.035853	0.144851
LINC02212	ENSG00000249396	lncRNA	2.15732	0.654578	0.548098	1.19427	0.232372	0.462557
HTR6	ENSG00000158748	protein_coding	0.306961	0.654508	0.322007	2.03259	0.0420941
AC110813.1	ENSG00000249690	lncRNA	0.831448	0.654179	0.329087	1.98786	0.046827	0.172983
ROR1	ENSG00000185483	protein_coding	89.7287	0.653814	0.201627	3.24269	0.00118407	0.0142772
DDX53	ENSG00000184735	protein_coding	30.5815	0.653803	0.442068	1.47896	0.13915	0.342221
FIBCD1	ENSG00000130720	protein_coding	20.9897	0.65377	0.291117	2.24573	0.0247214	0.11347
KIF3C	ENSG00000084731	protein_coding	195.711	0.653745	0.143169	4.56624	4.96549e-06	0.000240183
AC073626.2	ENSG00000236580	processed_pseudogene	0.968783	0.653424	0.507641	1.28718	0.198032	0.420603
TSPY1	ENSG00000258992	protein_coding	0.882848	0.653273	0.831778	0.785393	0.432223	0.656192
AC245041.1	ENSG00000273760	lncRNA	6.90651	0.653131	0.339898	1.92155	0.0546627	0.190715
AC020904.2	ENSG00000273654	transcribed_processed_pseudogene	17.6537	0.652532	0.114873	5.68045	1.34342e-08	2.21194e-06
HOXD4	ENSG00000170166	protein_coding	8.20135	0.652517	0.239765	2.72148	0.00649903	0.0464846
IBSP	ENSG00000029559	protein_coding	16.4111	0.652326	0.314664	2.07309	0.0381643	0.150727
LINC02443	ENSG00000256115	lncRNA	0.523393	0.652279	0.389803	1.67336	0.0942573	0.269086
VN1R88P	ENSG00000268541	unprocessed_pseudogene	0.243884	0.651568	0.813738	0.80071	0.423299
LINC01088	ENSG00000249307	lncRNA	4.05072	0.651346	0.226722	2.87289	0.00406737	0.0338768
SPTSSB	ENSG00000196542	protein_coding	48.5474	0.650976	0.251256	2.59089	0.00957283	0.0607082
SNX18P7	ENSG00000234373	processed_pseudogene	0.997191	0.650929	0.372513	1.7474	0.0805681	0.242779
ZNF724	ENSG00000196081	protein_coding	19.2523	0.650432	0.138141	4.70846	2.49592e-06	0.000144082
UGT1A8	ENSG00000242366	protein_coding	8.55885	0.650361	0.223595	2.90866	0.00362985	0.0312691
CENPCP1	ENSG00000226982	processed_pseudogene	0.911613	0.650355	0.181723	3.57882	0.000345155	0.00580013
TRIP13	ENSG00000071539	protein_coding	270.486	0.650352	0.133036	4.88853	1.01594e-06	7.16388e-05
DACH2	ENSG00000126733	protein_coding	8.41077	0.650178	0.292104	2.22584	0.0260248	0.117246
HERC2P8	ENSG00000261599	transcribed_unprocessed_pseudogene	0.920413	0.649299	0.280122	2.31791	0.020454	0.100228
STOX1	ENSG00000165730	protein_coding	67.8202	0.648929	0.189635	3.42199	0.000621647	0.00888705
IGSF3	ENSG00000143061	protein_coding	729.235	0.64889	0.158685	4.08918	4.32904e-05	0.00124499
TMEM40	ENSG00000088726	protein_coding	26.5731	0.648839	0.24002	2.70327	0.00686609	0.0483226
TXNDC2	ENSG00000168454	protein_coding	0.813911	0.648759	0.236127	2.7475	0.0060052	0.0439313
AF250324.1	ENSG00000272566	lncRNA	1.1732	0.648694	0.324163	2.00113	0.0453781	0.169397
LINC02384	ENSG00000251301	lncRNA	205.745	0.64819	0.258486	2.50764	0.0121539	0.0711564
C12orf75	ENSG00000235162	protein_coding	635.215	0.647514	0.185692	3.48704	0.000488405	0.00750204
OVCH2	ENSG00000183378	protein_coding	0.839259	0.647295	0.296963	2.17971	0.0292786	0.126829
AC097515.1	ENSG00000248138	lncRNA	4.28221	0.64712	0.248052	2.6088	0.00908598	0.0583538
MAGEA10-MAGEA5	ENSG00000266560	lncRNA	0.449806	0.646713	0.339076	1.90728	0.0564844	0.194152
AC093734.1	ENSG00000231927	lncRNA	0.707115	0.646637	0.243423	2.65643	0.00789723	0.0530567
AC022150.4	ENSG00000269825	lncRNA	19.5105	0.646523	0.202704	3.18949	0.00142526	0.0162144
HNRNPA1P27	ENSG00000233680	processed_pseudogene	2.26126	0.646378	0.200054	3.23101	0.00123352	0.0146775
AL160191.3	ENSG00000274330	unprocessed_pseudogene	0.547053	0.646244	0.479716	1.34714	0.177935	0.394834
AC021549.2	ENSG00000266521	lncRNA	1.46704	0.646162	0.30833	2.09568	0.0361106	0.145575
AC005304.2	ENSG00000265494	lncRNA	6.33458	0.645816	0.326649	1.9771	0.0480307	0.17572
AC233263.6	ENSG00000281904	lncRNA	0.381191	0.645797	0.397416	1.62499	0.104164
UBBP5	ENSG00000228074	processed_pseudogene	0.57845	0.645387	0.299723	2.15328	0.0312968	0.132346
PAGE3	ENSG00000204279	protein_coding	0.125087	0.645138	1.14612	0.562887	0.573511
AL139010.1	ENSG00000236957	transcribed_unprocessed_pseudogene	0.914705	0.645045	0.446683	1.44408	0.148717	0.356579
AC103740.2	ENSG00000259727	lncRNA	7.88272	0.644993	0.228539	2.82225	0.00476883	0.0378247
CACNA2D3-AS1	ENSG00000243715	lncRNA	0.370985	0.644897	0.70662	0.912651	0.361426
MED28P7	ENSG00000236542	processed_pseudogene	2.16804	0.644878	0.200217	3.22089	0.00127793	0.0150135
AC087045.3	ENSG00000278898	TEC	1.9029	0.644841	0.320385	2.0127	0.0441458	0.166112
LINC02413	ENSG00000257345	lncRNA	8.14198	0.64473	0.407472	1.58227	0.113589	0.302155
CBX3P6	ENSG00000228837	processed_pseudogene	0.411677	0.644498	0.457906	1.40749	0.159283	0.371006
CASC17	ENSG00000260785	lncRNA	0.253346	0.64396	0.660983	0.974246	0.329934
GPR88	ENSG00000181656	protein_coding	1720.81	0.643776	0.279865	2.30031	0.0214307	0.103362
VSTM2A	ENSG00000170419	protein_coding	0.271371	0.64368	0.61558	1.04565	0.295724
EVX2	ENSG00000174279	protein_coding	0.222302	0.643475	0.740102	0.869441	0.384606
AP000802.1	ENSG00000247416	lncRNA	0.627508	0.643047	0.481792	1.3347	0.181976	0.399891
RHOBTB1	ENSG00000072422	protein_coding	1270.25	0.642762	0.190947	3.36618	0.000762174	0.0103937
GTF2IRD2P1	ENSG00000214544	transcribed_unprocessed_pseudogene	7.65955	0.642668	0.129875	4.94837	7.48357e-07	5.57085e-05
MIR181A2HG	ENSG00000224020	lncRNA	7.22308	0.642547	0.18081	3.55372	0.000379829	0.00621714
AC024267.6	ENSG00000266642	lncRNA	0.474297	0.642364	0.269755	2.38129	0.0172523	0.0896516
FMO9P	ENSG00000215834	transcribed_unprocessed_pseudogene	1.50936	0.641993	0.470756	1.36375	0.172646	0.388535
JAKMIP3	ENSG00000188385	protein_coding	26.0508	0.641724	0.187422	3.42395	0.000617175	0.00884204
ADGRG2	ENSG00000173698	protein_coding	264.483	0.641432	0.215248	2.97997	0.00288279	0.0265805
RS1	ENSG00000102104	protein_coding	3.72409	0.641357	0.196161	3.26954	0.00107723	0.0133353
GJA8	ENSG00000121634	protein_coding	0.246963	0.641179	0.656017	0.977383	0.32838
WASF4P	ENSG00000188459	processed_pseudogene	0.381347	0.640902	0.264911	2.41931	0.0155502
FXYD3	ENSG00000089356	protein_coding	210.842	0.64084	0.254377	2.51925	0.0117604	0.0694304
AC079950.1	ENSG00000257657	lncRNA	0.702764	0.640358	0.402822	1.58968	0.111907	0.299207
ARMC4P1	ENSG00000238021	transcribed_unprocessed_pseudogene	3.87418	0.640354	0.244496	2.61908	0.0088168	0.0572784
HOXC-AS2	ENSG00000250133	lncRNA	6.05796	0.640345	0.32116	1.99385	0.0461688	0.171365
AL357992.1	ENSG00000236591	lncRNA	1.06367	0.640252	0.311632	2.05451	0.0399259	0.155191
AL109615.2	ENSG00000231881	lncRNA	0.806283	0.640068	0.35312	1.81261	0.0698926	0.221688
LINC01446	ENSG00000205628	lncRNA	30.1286	0.640048	0.352157	1.81751	0.0691394	0.220081
AC106754.1	ENSG00000260761	lncRNA	4.63663	0.639895	0.503759	1.27024	0.203999	0.427759
PICSAR	ENSG00000275874	lncRNA	1.03095	0.639886	0.391308	1.63525	0.101997	0.283387
JCADP1	ENSG00000235012	processed_pseudogene	1.12995	0.639818	0.302911	2.11223	0.0346668	0.141547
ITGA3	ENSG00000005884	protein_coding	974.616	0.639255	0.172544	3.70489	0.000211484	0.00403692
LPP-AS1	ENSG00000224563	lncRNA	1.15422	0.639231	0.356666	1.79224	0.0730944	0.227817
MBOAT1	ENSG00000172197	protein_coding	233.359	0.639096	0.162004	3.94495	7.98178e-05	0.00196593
AC133919.3	ENSG00000277349	unprocessed_pseudogene	0.274013	0.639028	0.511715	1.2488	0.21174
TRBV4-2	ENSG00000211745	TR_V_gene	4.53638	0.639009	0.227578	2.80787	0.00498709	0.0390829
AP002498.1	ENSG00000254988	lncRNA	0.252363	0.638984	0.494493	1.2922	0.196288
LINC00462	ENSG00000233610	lncRNA	0.977431	0.638897	0.376677	1.69614	0.0898599	0.260216
ALDH3A1	ENSG00000108602	protein_coding	5534.76	0.63885	0.320196	1.99518	0.0460228	0.171071
MORN5	ENSG00000185681	protein_coding	0.550744	0.638577	0.331222	1.92794	0.0538626	0.189244
OTOL1	ENSG00000182447	protein_coding	0.373962	0.638523	0.481928	1.32494	0.185193
RFPL4A	ENSG00000223638	protein_coding	6.88411	0.638391	0.249482	2.55887	0.0105014	0.0645335
EYA2	ENSG00000064655	protein_coding	56.4782	0.638193	0.209376	3.04808	0.0023031	0.0226699
HPCA	ENSG00000121905	protein_coding	2.94967	0.638004	0.20308	3.14164	0.00168002	0.0181961
OVOL2	ENSG00000125850	protein_coding	20.6474	0.637834	0.311691	2.04636	0.0407206	0.157284
MYO5BP2	ENSG00000238245	processed_pseudogene	0.540808	0.637633	0.357802	1.78208	0.0747356	0.231122
AP001605.1	ENSG00000231236	lncRNA	0.536055	0.637599	0.321178	1.98519	0.0471237	0.173752
PGBD4P1	ENSG00000244273	processed_pseudogene	0.522251	0.637561	0.335634	1.89957	0.0574895	0.196309
AC124854.1	ENSG00000249776	lncRNA	0.941165	0.63754	0.386369	1.65008	0.0989264	0.277654
LINC01079	ENSG00000229609	lncRNA	1.18887	0.637356	0.373116	1.7082	0.0875991	0.256228
AC125611.2	ENSG00000257954	processed_pseudogene	1.79089	0.637228	0.181326	3.51426	0.000440975	0.006959
AL158166.1	ENSG00000227076	lncRNA	2.41575	0.63701	0.197875	3.21925	0.00128526	0.0150672
LINC01589	ENSG00000238120	lncRNA	6.49971	0.63689	0.294665	2.1614	0.0306642	0.130713
PCDHB17P	ENSG00000255622	transcribed_unprocessed_pseudogene	2.0508	0.636867	0.249986	2.54761	0.0108462	0.0658537
AC239600.1	ENSG00000271021	processed_pseudogene	0.675715	0.636656	0.295774	2.15251	0.0313574	0.13251
SUMO1P1	ENSG00000241721	processed_pseudogene	0.433827	0.636545	0.380362	1.67352	0.0942244	0.269038
MIR4538	ENSG00000263413	miRNA	0.441931	0.636533	0.451798	1.40889	0.158868	0.370444
KDM3AP1	ENSG00000233996	processed_pseudogene	3.78715	0.636466	0.223581	2.84669	0.0044176	0.0357694
NCAPG	ENSG00000109805	protein_coding	474.498	0.636391	0.129037	4.93186	8.14492e-07	5.98321e-05
MRGPRX3	ENSG00000179826	protein_coding	0.825587	0.636305	0.453287	1.40376	0.160391	0.372364
CR589904.1	ENSG00000276520	processed_pseudogene	3.69928	0.635972	0.339604	1.87269	0.0611115	0.203953
MIR378D2HG	ENSG00000264448	lncRNA	0.780947	0.635597	0.279159	2.27683	0.0227965	0.107695
LINC00636	ENSG00000240423	lncRNA	0.471161	0.635193	0.399709	1.58914	0.112029	0.299436
AC004383.1	ENSG00000226107	processed_pseudogene	0.955684	0.635095	0.198974	3.19185	0.00141365	0.0161385
IQCH	ENSG00000103599	protein_coding	117.769	0.635085	0.18576	3.41884	0.000628895	0.00896766
AC092490.1	ENSG00000249790	lncRNA	77.5233	0.634391	0.308023	2.05956	0.039441	0.153896
LINC00972	ENSG00000225128	lncRNA	0.407057	0.633725	0.696944	0.909292	0.363196	0.594751
FAM90A1	ENSG00000171847	protein_coding	13.2084	0.633605	0.197025	3.21587	0.00130051	0.0151742
IGLV2-23	ENSG00000211660	IG_V_gene	332.032	0.633034	0.285957	2.21374	0.0268468	0.119915
SPRY4-AS1	ENSG00000231185	lncRNA	5.23955	0.632533	0.199202	3.17533	0.00149664	0.0167584
CLDN6	ENSG00000184697	protein_coding	6.05531	0.632429	0.209289	3.0218	0.00251276	0.0240994
C11orf53	ENSG00000150750	protein_coding	5.18543	0.632206	0.494646	1.2781	0.201214	0.424399
SLC9A4	ENSG00000180251	protein_coding	0.970987	0.632149	0.45774	1.38102	0.167272	0.38145
VSIG1	ENSG00000101842	protein_coding	98.2122	0.631884	0.267744	2.36003	0.0182737	0.0931066
AC139783.2	ENSG00000250914	processed_pseudogene	0.740234	0.631753	0.353486	1.78721	0.0739034	0.229504
IFNE	ENSG00000184995	protein_coding	0.386984	0.631637	0.606985	1.04061	0.298055
SV2C	ENSG00000122012	protein_coding	11.6673	0.631596	0.165435	3.81778	0.000134658	0.00289627
MALRD1	ENSG00000204740	protein_coding	6.99197	0.631417	0.241664	2.61278	0.00898083	0.0579713
AC006372.2	ENSG00000233191	lncRNA	0.634942	0.631213	0.332862	1.89632	0.0579178	0.197271
PPP1R2P2	ENSG00000234008	processed_pseudogene	0.480156	0.630998	0.451865	1.39643	0.162585	0.375371
LRP8	ENSG00000157193	protein_coding	83.0659	0.630995	0.16455	3.83468	0.00012573	0.00274845
KCNH6	ENSG00000173826	protein_coding	15.9367	0.630713	0.286404	2.20218	0.0276525	0.122216
PRAMEF7	ENSG00000204510	protein_coding	3.94215	0.630652	0.360386	1.74993	0.0801298	0.24196
SLC34A3	ENSG00000198569	protein_coding	7.7157	0.630546	0.209381	3.01147	0.00259986	0.0246351
LINC-ROR	ENSG00000258609	lncRNA	4.54368	0.628885	0.312043	2.01538	0.0438649	0.16539
SOWAHCP5	ENSG00000278631	processed_pseudogene	0.13735	0.628713	1.04842	0.599676	0.548722
UTS2	ENSG00000049247	protein_coding	15.1647	0.628397	0.251123	2.50234	0.0123375	0.0719664
LINC01098	ENSG00000231171	lncRNA	0.460019	0.628228	0.519931	1.20829	0.226935	0.455992
AL445437.1	ENSG00000279778	TEC	27.947	0.628221	0.259755	2.41851	0.015584	0.0838022
AL080276.2	ENSG00000227627	lncRNA	0.705726	0.628086	0.20894	3.00605	0.00264664	0.0249431
IL11	ENSG00000095752	protein_coding	9.35724	0.628077	0.210966	2.97714	0.00290947	0.0267445
AC005256.1	ENSG00000267073	lncRNA	1.12942	0.628032	0.513536	1.22296	0.221346	0.448842
HTR1E	ENSG00000168830	protein_coding	0.301457	0.627836	0.833922	0.752871	0.451527
NPTX1	ENSG00000171246	protein_coding	9.82175	0.627508	0.262739	2.38833	0.0169249	0.0885287
LINC00992	ENSG00000248663	lncRNA	24.3587	0.62726	0.292146	2.14708	0.0317868	0.133792
MAGEA6	ENSG00000197172	protein_coding	395.146	0.627065	0.490768	1.27772	0.201347	0.424542
AC005291.1	ENSG00000264067	lncRNA	0.790738	0.627064	0.380565	1.64772	0.0994102	0.278424
NLRP7	ENSG00000167634	protein_coding	3.0366	0.627062	0.270225	2.32052	0.0203127	0.0997403
LINC02113	ENSG00000249515	lncRNA	0.2207	0.627038	0.845394	0.74171	0.458263
AC074134.1	ENSG00000249142	processed_pseudogene	0.711066	0.626968	0.21689	2.89072	0.00384365	0.0325484
AC026992.2	ENSG00000261634	lncRNA	7.33375	0.626858	0.266548	2.35177	0.0186846	0.0944371
AC005336.2	ENSG00000267218	processed_pseudogene	0.957434	0.626487	0.24456	2.56169	0.0104165	0.0642721
HNRNPA1P8	ENSG00000229251	processed_pseudogene	5.10961	0.626475	0.140904	4.44611	8.74385e-06	0.000370881
TMEM78	ENSG00000177800	lncRNA	0.979201	0.626442	0.258452	2.42382	0.0153583	0.0830999
LINC02254	ENSG00000259664	lncRNA	0.644001	0.62642	0.525337	1.19242	0.233098	0.463368
AC069114.1	ENSG00000265995	lncRNA	0.204617	0.626224	0.909581	0.688476	0.491153
PLPPR3	ENSG00000129951	protein_coding	3.91726	0.62594	0.251703	2.48682	0.0128891	0.0738946
NCEH1	ENSG00000144959	protein_coding	532.42	0.625834	0.148503	4.21429	2.50564e-05	0.000817856
FGF9	ENSG00000102678	protein_coding	3.54862	0.625644	0.299718	2.08744	0.0368485	0.147553
UGT8	ENSG00000174607	protein_coding	23.6751	0.625611	0.295315	2.11845	0.0341366	0.140224
CATSPERZ	ENSG00000219435	protein_coding	0.582607	0.625332	0.251239	2.489	0.0128104	0.0736328
FOXD4L1	ENSG00000184492	protein_coding	2.97275	0.625238	0.173696	3.59961	0.00031869	0.00547655
ZEB2P1	ENSG00000249506	transcribed_processed_pseudogene	4.8299	0.625046	0.294193	2.12461	0.0336189	0.138762
UBL4B	ENSG00000186150	protein_coding	2.83771	0.624927	0.329794	1.8949	0.0581054	0.197691
LRRTM1	ENSG00000162951	protein_coding	5.34524	0.624454	0.278156	2.24498	0.0247694	0.113568
CDC20	ENSG00000117399	protein_coding	932.468	0.624213	0.150517	4.14712	3.3669e-05	0.00103433
GLULP3	ENSG00000254572	processed_pseudogene	3.01944	0.624073	0.32313	1.93134	0.0534411	0.188337
UNC13C	ENSG00000137766	protein_coding	1.76885	0.62391	0.291078	2.14344	0.0320774	0.134558
AL109918.1	ENSG00000216775	transcribed_unprocessed_pseudogene	740.982	0.623849	0.147313	4.23487	2.28687e-05	0.000762836
MESTP3	ENSG00000250927	processed_pseudogene	0.738949	0.623707	0.258553	2.41229	0.0158525	0.0847677
KIF18B	ENSG00000186185	protein_coding	306.229	0.62358	0.141407	4.40981	1.0346e-05	0.000420177
RADX	ENSG00000147231	protein_coding	133.544	0.623558	0.12949	4.81551	1.46824e-06	9.52905e-05
TINAG	ENSG00000137251	protein_coding	253.626	0.622702	0.385666	1.61462	0.106394	0.289821
ERICH3-AS1	ENSG00000234497	lncRNA	0.289385	0.622538	0.662073	0.940285	0.347071
AC003005.2	ENSG00000268266	lncRNA	0.764451	0.622267	0.255875	2.43192	0.0150191	0.0818656
CIP2A	ENSG00000163507	protein_coding	161.156	0.621585	0.123724	5.02398	5.06116e-07	4.08609e-05
AL162574.2	ENSG00000278698	lncRNA	1.39072	0.621576	0.276804	2.24554	0.0247333	0.1135
AC010894.2	ENSG00000236449	lncRNA	35.1103	0.621566	0.302591	2.05415	0.0399615	0.155257
TP73	ENSG00000078900	protein_coding	160.336	0.621367	0.161634	3.84429	0.000120904	0.00268333
AC007349.1	ENSG00000229424	lncRNA	0.836438	0.621011	0.306272	2.02764	0.0425966	0.162307
AC015909.3	ENSG00000261959	lncRNA	0.383379	0.620844	0.447523	1.38729	0.165354
AL033397.1	ENSG00000231683	lncRNA	306.756	0.620577	0.229058	2.70925	0.00674353	0.0476625
AC010335.1	ENSG00000268199	lncRNA	0.844669	0.620527	0.206181	3.00962	0.00261577	0.0247335
TFAP2B	ENSG00000008196	protein_coding	0.714758	0.620174	0.501673	1.23621	0.21638	0.442801
MME-AS1	ENSG00000240666	lncRNA	0.563592	0.619868	0.458453	1.35209	0.176348	0.39301
AL035252.4	ENSG00000279322	TEC	1.22907	0.619744	0.182421	3.39733	0.000680458	0.00951666
AC009041.1	ENSG00000260496	lncRNA	0.787393	0.619592	0.278537	2.22445	0.0261183	0.117611
LINC02475	ENSG00000251350	lncRNA	30.8336	0.619345	0.250678	2.47068	0.0134857	0.076204
AC106799.3	ENSG00000260763	lncRNA	0.855924	0.619074	0.457379	1.35352	0.175888	0.392501
LCE2D	ENSG00000187223	protein_coding	1.32046	0.619039	0.436268	1.41894	0.155916	0.366763
ATP6V1G1P2	ENSG00000253502	processed_pseudogene	0.307779	0.618954	0.41378	1.49585	0.134692
C9orf152	ENSG00000188959	protein_coding	145.012	0.618851	0.222918	2.77613	0.005501	0.0414765
CYP2F1	ENSG00000197446	protein_coding	1.21048	0.618792	0.243543	2.54079	0.0110602	0.0666361
AC079298.3	ENSG00000280241	lncRNA	0.754152	0.618787	0.426079	1.45228	0.146423	0.353286
UBE2SP1	ENSG00000233966	processed_pseudogene	12.3711	0.618619	0.149469	4.13878	3.4916e-05	0.00106366
RPL39P16	ENSG00000227470	processed_pseudogene	1.54208	0.6185	0.191271	3.23363	0.00122229	0.0145803
PLET1	ENSG00000188771	protein_coding	0.459916	0.618432	0.369025	1.67585	0.0937669	0.268139
LYPD8	ENSG00000259823	protein_coding	65.9048	0.618396	0.268009	2.30737	0.0210341	0.10201
TXNRD1	ENSG00000198431	protein_coding	8719.17	0.618198	0.121508	5.08771	3.62412e-07	3.17101e-05
SOST	ENSG00000167941	protein_coding	0.531789	0.618103	0.411282	1.50287	0.132873	0.332446
AL158847.1	ENSG00000241720	lncRNA	0.670722	0.618064	0.285704	2.16331	0.0305176	0.130282
AC100782.1	ENSG00000254238	lncRNA	0.322172	0.617775	0.545771	1.13193	0.257663
AL449423.1	ENSG00000266446	lncRNA	0.662212	0.617752	0.269142	2.29526	0.0217181	0.104372
ZSCAN4	ENSG00000180532	protein_coding	1.16601	0.61769	0.277149	2.22873	0.0258318	0.116787
CACNA1I	ENSG00000100346	protein_coding	32.2888	0.617467	0.259887	2.37591	0.0175058	0.090452
RPS20P15	ENSG00000227523	processed_pseudogene	1.92666	0.617365	0.291494	2.11794	0.0341805	0.140316
IGHVII-40-1	ENSG00000253294	IG_V_pseudogene	0.385798	0.617359	0.511026	1.20808	0.227017
AC110048.1	ENSG00000270490	processed_pseudogene	0.313333	0.61698	0.36313	1.69906	0.0893078
LINC01192	ENSG00000241369	lncRNA	2.91337	0.616817	0.361837	1.70468	0.088254	0.257445
LINC02119	ENSG00000248461	lncRNA	16.3231	0.616568	0.492195	1.25269	0.210318	0.435436
AC068473.3	ENSG00000267287	lncRNA	1.44353	0.61597	0.209899	2.93461	0.00333971	0.0295861
AC091931.1	ENSG00000278958	TEC	1.3105	0.615967	0.345899	1.78077	0.0749495	0.231568
AC107393.1	ENSG00000249416	processed_pseudogene	0.162446	0.615572	0.833242	0.738767	0.460048
AC107973.1	ENSG00000254734	lncRNA	2.50759	0.615398	0.624894	0.984803	0.324721	0.558249
HSPA8P8	ENSG00000229091	processed_pseudogene	5.58571	0.615131	0.196258	3.1343	0.00172266	0.0185497
LINC02518	ENSG00000232316	lncRNA	1.37178	0.614951	0.259459	2.37013	0.017782	0.0914517
E2F1	ENSG00000101412	protein_coding	1036.11	0.614725	0.137546	4.46923	7.8501e-06	0.000340755
TAAR1	ENSG00000146399	protein_coding	0.61987	0.614667	0.359154	1.71143	0.0870016	0.255384
BHMG1	ENSG00000237452	protein_coding	1.66446	0.614484	0.251488	2.4434	0.0145497	0.0803553
AC106820.5	ENSG00000260874	lncRNA	6.5696	0.614047	0.146055	4.20423	2.61977e-05	0.000842713
FAM189A1	ENSG00000104059	protein_coding	9.19111	0.613925	0.194135	3.16236	0.00156497	0.0172746
FOXM1	ENSG00000111206	protein_coding	829.291	0.613361	0.133682	4.58819	4.47098e-06	0.000224124
RTP1	ENSG00000175077	protein_coding	0.77898	0.6133	0.353219	1.73632	0.0825077	0.24691
CARD18	ENSG00000255501	protein_coding	6.82271	0.613167	0.377698	1.62343	0.104497	0.286974
PCDH8	ENSG00000136099	protein_coding	0.248954	0.612809	0.565162	1.08431	0.278229
DISP3	ENSG00000204624	protein_coding	8.54765	0.612684	0.228605	2.6801	0.00736009	0.050588
C1orf116	ENSG00000182795	protein_coding	257.535	0.612645	0.245865	2.4918	0.0127098	0.0732693
SATL1	ENSG00000184788	protein_coding	0.543347	0.612615	0.396335	1.5457	0.122177	0.316046
AL162726.4	ENSG00000232749	lncRNA	1.12604	0.612518	0.425281	1.44027	0.149792	0.358156
AC010615.2	ENSG00000268119	lncRNA	29.1241	0.611797	0.209822	2.91579	0.00354786	0.0308731
CHAF1A	ENSG00000167670	protein_coding	831.988	0.61176	0.0726505	8.42058	3.74613e-17	6.95614e-14
LINC02106	ENSG00000251573	lncRNA	0.128598	0.611732	1.08968	0.561386	0.574535
LINC00707	ENSG00000238266	lncRNA	1.59781	0.611724	0.389399	1.57094	0.116196	0.306457
AL133163.3	ENSG00000259017	lncRNA	0.490114	0.611658	0.406061	1.50632	0.131985	0.330971
ECT2	ENSG00000114346	protein_coding	630.434	0.611339	0.116796	5.23424	1.65661e-07	1.67283e-05
UPK1A-AS1	ENSG00000226510	lncRNA	12.4124	0.610783	0.296369	2.06089	0.0393137	0.153543
STK31	ENSG00000196335	protein_coding	17.3218	0.610571	0.20366	2.99799	0.00271765	0.0254439
PFN1P11	ENSG00000213061	processed_pseudogene	57.9003	0.610453	0.276505	2.20774	0.0272622	0.121107
GFI1	ENSG00000162676	protein_coding	82.9493	0.61044	0.162565	3.75506	0.0001733	0.0034718
RNU5A-1	ENSG00000199568	snRNA	0.823519	0.610241	0.274583	2.22242	0.0262547	0.118044
AC010970.1	ENSG00000225840	processed_pseudogene	11.953	0.60994	0.327332	1.86337	0.0624103	0.206719
KLF2P1	ENSG00000231240	processed_pseudogene	6.26543	0.609747	0.517371	1.17855	0.238578	0.469818
AC063952.2	ENSG00000240882	processed_pseudogene	1.07161	0.609733	0.186953	3.26142	0.00110856	0.0136172
DYNAP	ENSG00000178690	protein_coding	0.475683	0.609631	0.465725	1.30899	0.190536	0.411454
AC079779.2	ENSG00000228643	lncRNA	1.75381	0.609313	0.249826	2.43895	0.0147301	0.0808967
LINC02562	ENSG00000260265	lncRNA	8.6608	0.609198	0.379351	1.6059	0.108297	0.292904
GINS4	ENSG00000147536	protein_coding	141.615	0.609051	0.128203	4.75068	2.02733e-06	0.000123203
AP000593.1	ENSG00000213365	processed_pseudogene	0.557152	0.608893	0.280621	2.1698	0.0300218	0.128978
ZMAT4	ENSG00000165061	protein_coding	1.68461	0.608682	0.408543	1.48989	0.136254	0.337951
FAM160A1-DT	ENSG00000251611	lncRNA	1.8236	0.608208	0.228973	2.65624	0.00790164	0.0530756
AC008806.1	ENSG00000279936	TEC	1.12864	0.608182	0.207865	2.92584	0.00343523	0.0302156
SPEF1	ENSG00000101222	protein_coding	9.9676	0.607912	0.16983	3.57954	0.000344204	0.00578706
AJ239322.1	ENSG00000235615	lncRNA	0.475121	0.60785	0.558422	1.08851	0.276368	0.509956
MYLK2	ENSG00000101306	protein_coding	7.37526	0.607785	0.152974	3.97312	7.09382e-05	0.0017814
AC125238.2	ENSG00000233459	processed_pseudogene	1.22626	0.607673	0.328542	1.84961	0.0643702	0.210646
CTBP2P7	ENSG00000267091	processed_pseudogene	0.403166	0.607445	0.299127	2.03072	0.042283	0.161424
LINC00517	ENSG00000259091	lncRNA	0.829383	0.606949	0.260224	2.33241	0.0196793	0.0978493
AL591212.1	ENSG00000234019	lncRNA	0.541912	0.606907	0.278972	2.17551	0.029592	0.127739
LINC01085	ENSG00000248698	transcribed_processed_pseudogene	1.16738	0.606883	0.324765	1.86869	0.0616665	0.205232
AC239801.1	ENSG00000223728	processed_pseudogene	2.71061	0.60638	0.411552	1.4734	0.140644	0.344326
LINC02208	ENSG00000250891	lncRNA	1.20684	0.606367	0.259347	2.33805	0.0193845	0.0968401
AC096711.1	ENSG00000249463	lncRNA	2.81909	0.606312	0.343513	1.76503	0.0775587	0.236699
TOP2A	ENSG00000131747	protein_coding	2123.61	0.606226	0.138679	4.37144	1.23429e-05	0.000477488
AC106799.1	ENSG00000231291	lncRNA	0.218684	0.60608	0.734239	0.825454	0.409114
LINC00304	ENSG00000180422	lncRNA	4.08871	0.60607	0.233445	2.5962	0.00942622	0.059989
MIR4500HG	ENSG00000228824	lncRNA	4.30016	0.605958	0.289547	2.09278	0.0363686	0.146181
LINC02068	ENSG00000223387	lncRNA	22.1416	0.605777	0.180223	3.36127	0.00077585	0.0105073
AC007493.2	ENSG00000261393	lncRNA	0.722288	0.605162	0.309403	1.9559	0.0504764	0.181372
C6orf223	ENSG00000181577	protein_coding	265.305	0.605071	0.323092	1.87275	0.0611028	0.203953
IFNG	ENSG00000111537	protein_coding	12.1207	0.604981	0.233205	2.5942	0.00948113	0.0602352
ELAPOR1	ENSG00000116299	protein_coding	102.363	0.604889	0.182098	3.32177	0.000894482	0.0116604
LINC02625	ENSG00000233643	lncRNA	1.03756	0.604139	0.31993	1.88835	0.0589795	0.199618
AC084782.2	ENSG00000261823	lncRNA	1.32483	0.604118	0.324858	1.85964	0.0629366	0.207838
LIN28B	ENSG00000187772	protein_coding	108.214	0.60346	0.539902	1.11772	0.263686	0.496565
HHLA2	ENSG00000114455	protein_coding	8.85016	0.603415	0.316027	1.90938	0.0562137	0.193706
REG4	ENSG00000134193	protein_coding	14.1329	0.603385	0.18332	3.29142	0.000996815	0.0126203
WNT7A	ENSG00000154764	protein_coding	3.91924	0.603357	0.288844	2.08887	0.0367196	0.147337
KIF25	ENSG00000125337	protein_coding	29.8744	0.603243	0.200414	3.00999	0.00261259	0.0247235
GABPAP	ENSG00000235720	processed_pseudogene	0.406884	0.602961	0.251907	2.39358	0.0166846	0.0877387
TSPAN5	ENSG00000168785	protein_coding	445.126	0.60246	0.199072	3.02634	0.0024753	0.0238437
OR3A2	ENSG00000221882	protein_coding	0.237895	0.602288	0.631309	0.954031	0.340068
AL589745.1	ENSG00000230731	lncRNA	8.54447	0.601971	0.238566	2.52329	0.0116262	0.0688916
EIF4BP8	ENSG00000243918	processed_pseudogene	0.610263	0.601795	0.25024	2.40487	0.0161781	0.0858553
TEDDM1	ENSG00000203730	protein_coding	3.10137	0.601686	0.325945	1.84597	0.0648966	0.211517
AC034206.1	ENSG00000250167	lncRNA	0.556786	0.601675	0.451038	1.33398	0.182211	0.400145
AC092919.1	ENSG00000240497	lncRNA	0.869763	0.601329	0.34979	1.71912	0.0855933	0.252746
RPL36AP40	ENSG00000240298	processed_pseudogene	0.559252	0.601304	0.393708	1.52728	0.126691	0.322433
CXorf66	ENSG00000203933	protein_coding	4.34356	0.600956	0.293516	2.04744	0.0406147	0.157029
ZNF883	ENSG00000228623	transcribed_unprocessed_pseudogene	54.1451	0.600842	0.20623	2.91346	0.00357445	0.0310399
AC103996.2	ENSG00000258831	lncRNA	0.647835	0.60077	0.425665	1.41137	0.158135	0.369442
IGBP1P4	ENSG00000250325	processed_pseudogene	0.468937	0.600596	0.309396	1.94119	0.052235	0.185483
CALB2	ENSG00000172137	protein_coding	6.9843	0.600372	0.254047	2.36323	0.0181164	0.092578
AC087473.1	ENSG00000259380	lncRNA	0.493754	0.600295	0.555745	1.08016	0.280069	0.513383
AC021106.1	ENSG00000249863	processed_pseudogene	21.549	0.600127	0.175988	3.41005	0.000649502	0.00919482
AL929288.1	ENSG00000225006	lncRNA	0.788045	0.59988	0.546571	1.09753	0.272409	0.50583
AL137802.1	ENSG00000224174	lncRNA	0.881231	0.599614	0.304331	1.97027	0.0488076	0.177469
HELT	ENSG00000187821	protein_coding	0.363495	0.599452	0.512951	1.16863	0.242551
PPP3R2	ENSG00000188386	protein_coding	0.824089	0.599399	0.417988	1.43401	0.151569	0.360609
AL662890.1	ENSG00000225173	lncRNA	2.08923	0.599323	0.217338	2.75756	0.00582352	0.0430873
AC020891.2	ENSG00000259306	lncRNA	0.653096	0.599295	0.53773	1.11449	0.265069	0.497817
RNU1-30P	ENSG00000272020	snRNA	0.32642	0.599163	0.385473	1.55436	0.120099
NKAIN2	ENSG00000188580	protein_coding	51.6016	0.598864	0.276242	2.16789	0.0301667	0.129418
AC015921.1	ENSG00000262884	lncRNA	0.604005	0.598626	0.43488	1.37653	0.168658	0.383184
PHYHIPL	ENSG00000165443	protein_coding	485.564	0.598403	0.184623	3.24122	0.00119018	0.0143199
CACNG1	ENSG00000108878	protein_coding	5.17717	0.598112	0.336667	1.77657	0.0756387	0.232924
PKMYT1	ENSG00000127564	protein_coding	300.14	0.598056	0.119633	4.99908	5.76053e-07	4.46729e-05
RN7SL251P	ENSG00000244399	misc_RNA	0.396496	0.597994	0.578466	1.03376	0.301249
ZNF488	ENSG00000265763	protein_coding	4.79429	0.597594	0.218825	2.73092	0.0063157	0.0454948
TTLL11-IT1	ENSG00000237548	lncRNA	1.13304	0.597509	0.209658	2.84992	0.004373	0.0355455
PSORS1C1	ENSG00000204540	protein_coding	36.9355	0.597486	0.191001	3.12818	0.00175892	0.0187948
AC096751.1	ENSG00000250596	transcribed_processed_pseudogene	5.54179	0.597375	0.244239	2.44587	0.0144504	0.0799702
HTR5A-AS1	ENSG00000220575	lncRNA	0.29543	0.597301	1.14574	0.521325	0.60214
LENEP	ENSG00000163352	protein_coding	1.28606	0.597014	0.190884	3.12762	0.00176227	0.0188186
AL357673.1	ENSG00000256407	protein_coding	0.979884	0.596956	0.211468	2.82291	0.00475898	0.0377825
LY6G6D	ENSG00000244355	protein_coding	0.38428	0.59692	0.859928	0.694151	0.487587
FER1L6	ENSG00000214814	protein_coding	66.2326	0.596009	0.347765	1.71383	0.0865604	0.254526
AC005324.3	ENSG00000251537	protein_coding	5.90137	0.595995	0.257846	2.31144	0.0208086	0.101371
ST6GALNAC5	ENSG00000117069	protein_coding	16.5737	0.59573	0.256759	2.32019	0.0203305	0.0997984
ZNF157	ENSG00000147117	protein_coding	1.01395	0.595439	0.274407	2.16991	0.0300133	0.128958
AKAP14	ENSG00000186471	protein_coding	2.97823	0.595423	0.276043	2.15699	0.0310063	0.1316
PLCD3	ENSG00000161714	protein_coding	325.718	0.595341	0.131301	4.53417	5.7831e-06	0.000268465
IQCD	ENSG00000166578	protein_coding	71.5188	0.595335	0.158393	3.75858	0.000170879	0.00345102
PRR11	ENSG00000068489	protein_coding	297.226	0.594957	0.126433	4.7057	2.52998e-06	0.000145342
MEGF10	ENSG00000145794	protein_coding	10.3687	0.594787	0.229741	2.58894	0.00962706	0.0608615
MME	ENSG00000196549	protein_coding	2930.91	0.594681	0.304108	1.95549	0.0505253	0.181489
ALDOAP2	ENSG00000214297	processed_pseudogene	0.81274	0.594515	0.225262	2.63921	0.00830985	0.0550733
KCNH2	ENSG00000055118	protein_coding	71.3212	0.594379	0.2645	2.24718	0.0246288	0.113154
[truncated: 54,494 more rows]

## Sheet: Sheet2
gene_name	log2FoldChange	padj
HAMP	-2.94423	5.38243e-22
CALCA	-2.87435	4.65064e-21
MT1X	-2.03897	6.40569e-18
PCSK1	-2.38595	8.43589e-17
MT1G	-2.41018	3.86237e-16
SAA2	-2.5683	4.51578e-16
MT1B	-5.14648	1.44358e-15
MT1F	-1.93899	2.47056e-15
VAT1L	2.01832	5.32569e-14
MT1H	-2.34806	7.65565e-14
MATN3	1.95731	5.94804e-13
MT1L	-1.63545	7.00127e-13
MT1M	-1.98035	7.00127e-13
MT2P1	-1.72297	8.30015e-13
MT2A	-1.55865	1.14219e-12
LINC01010	-1.62729	5.84969e-12
SLC6A3	-2.49177	5.84969e-12
CLEC4G	-1.92178	6.35704e-12
CHGA	2.14306	6.18798e-11
AP001042.1	-1.58926	1.06172e-10
SAA1	-2.00471	2.33673e-10
AC010175.1	-1.55981	2.82482e-10
DCC	2.10152	3.48237e-10
SLC38A8	-2.49281	9.39997e-10
MT1JP	-2.35832	1.07216e-09
CRHBP	-1.56556	1.48485e-09
CLDN18	1.81019	1.812e-09
CPA2	2.92229	1.96205e-09
LINC00942	2.54562	1.98473e-09
PSMC1P10	1.92038	2.01131e-09
SPOCK3	2.84233	3.27334e-09
PZP	-1.51069	6.75555e-09
ASB11	1.84791	6.8923e-09
HHIPL2	1.80784	1.09419e-08
CLEC1B	-2.11926	2.72986e-08
MARCO	-1.59969	6.03411e-08
SAA2-SAA4	-1.79572	6.15553e-08
HOXB9	1.89141	6.29257e-08
LGALS14	4.59391	6.49924e-08
MT1E	-1.52884	7.54696e-08
KRT20	2.33663	7.86239e-08
PTPRT	1.54049	9.2143e-08
MT1CP	-1.62221	9.2143e-08
CHODL	1.57846	9.49327e-08
AC108868.1	3.31478	9.62425e-08
AC092384.2	-1.63746	9.95495e-08
AC245100.3	2.7411	1.12619e-07
CCR3	1.82087	1.32497e-07
LEP	-2.02709	1.96527e-07
AL451069.3	2.16372	2.49675e-07
PROK1	-1.66281	2.54959e-07
BRDT	2.57247	2.56049e-07
AC007099.1	-1.75587	2.77183e-07
ZCCHC12	1.56136	3.31568e-07
AC010457.1	-1.75431	3.66632e-07
PLA2G2A	-1.87182	4.39472e-07
KRT12	2.35545	6.55596e-07
C9	-1.55911	9.38734e-07
P2RY4	1.61487	1.03501e-06
TESC-AS1	-1.63821	1.1165e-06
PAGE2B	2.2126	1.18133e-06
AC023824.6	2.94756	1.24954e-06
WNT7B	1.69829	1.32278e-06
AC108868.2	3.4413	1.3924e-06
CDH17	1.67212	3.3087e-06
AC016717.2	2.50878	3.38686e-06
ZPLD1	1.97821	3.58373e-06
CA9	1.72531	4.02662e-06
COX6CP16	-1.81053	4.10857e-06
SH3GL3	2.61427	4.15455e-06
AL133370.1	1.98567	4.43294e-06
MGAM2	1.83756	6.02663e-06
FAM83A-AS1	-1.83408	8.18643e-06
MUC2	1.90702	1.11738e-05
HNRNPCL3	3.01032	1.13722e-05
BANF1P1	-1.56314	1.25922e-05
UPP2-IT1	-1.99603	1.25922e-05
SPATA31D1	3.45211	1.82935e-05
GAL	-1.74516	1.91188e-05
PAK5	2.10952	2.5229e-05
FGF23	-2.35749	3.20771e-05
PLAC4	-1.86153	3.2427e-05
LINC02870	1.74273	3.32868e-05
PRSS2	1.93516	3.44722e-05
HDGFL1	2.66233	3.66549e-05
REG1B	-3.06455	4.41909e-05
SEMA3E	1.9226	4.52462e-05
HCN4	1.51804	5.05537e-05
MAGEB17	1.60857	5.59416e-05
AC139769.2	1.55443	6.48318e-05
CCNYL2	2.34001	7.29477e-05
GABRB3	1.57471	9.52905e-05
SNORA62	-1.89828	0.000111327
CLEC4M	-1.62564	0.000122418
SLITRK1	2.48191	0.000130502
MUCL1	-1.72541	0.000144332
RNA5SP334	-1.92476	0.000172936
GAGE1	2.70536	0.000173586
WDR82P1	2.14115	0.000178709
LINC01508	2.31977	0.000186173
NKX6-3	2.60399	0.000191566
EPHA6	1.80069	0.000197681
TEX15	1.9943	0.000245316
MUCL3	1.6365	0.000256871
CHRM2	-1.63452	0.000256871
KLK3	-3.13121	0.000265482
IL31	1.93749	0.000306669
AC023824.5	3.02314	0.000324745
CT55	2.39142	0.000324789
PINCR	2.31432	0.000336603
CDH18	2.07122	0.000342348
LINC02398	-1.6836	0.000390143
LINC02842	1.61108	0.000448473
ADIPOQ	-2.15748	0.000461685
CLPS	3.14346	0.00051257
PNMA6F	-2.01303	0.000520257
AL049836.2	-2.25521	0.000583424
GUSBP6	1.81024	0.000666163
CD164L2	-1.77522	0.000693117
WIF1	1.95882	0.000695485
AC087762.2	1.89178	0.000701136
AP000593.2	2.15974	0.00075236
PRSS56	-1.95976	0.000774479
SEPTIN14	2.00072	0.000837746
GPR50	2.35473	0.000985328
HSPB3	1.89683	0.00107175
FRG2JP	2.66702	0.00108234
PAGE2	2.26065	0.00120179
RPS18P6	1.7519	0.00152356
CRISP3	-1.63299	0.00152356
RHOXF2B	2.82214	0.00153699
GABRA5	2.15507	0.0015972
AC007368.1	2.23318	0.0016291
GAGE2A	2.42388	0.00179321
ANKFN1	1.67332	0.00184521
FTHL17	2.74557	0.00194514
ANKRD26P1	2.21408	0.00199517
AC140059.1	2.46228	0.00207781
AK4P2	1.87099	0.00215183
AC012103.1	2.11428	0.00220915
DCAF8L1	2.04286	0.00226701
CDH10	1.98337	0.00228797
AC108749.1	1.74456	0.00230325
RNF17	1.74362	0.00243009
HOXB13	1.63741	0.00243528
REG1A	-1.62599	0.00268225
AC092447.8	3.08251	0.00271573
MAGEC3	1.68016	0.00293759
TUBA3C	1.93518	0.00297526
LINC01204	1.50108	0.00304759
DGAT2L6	1.58072	0.00308015
AC124290.2	2.44795	0.00313151
OR56A3	1.87943	0.00347553
CCKBR	1.54784	0.00389387
MAGEC2	1.58306	0.00399723
INS-IGF2	-1.70565	0.00406197
FGF5	1.78334	0.00418053
TUNAR	-1.55316	0.00434857
ADGRD1-AS1	1.80687	0.00456492
AC117500.1	-1.88239	0.00479277
DPP3P2	1.84314	0.00488051
AC078925.4	1.73782	0.0049759
UBE2U	1.59259	0.00539774
KRT16P1	-2.14245	0.00581621
BASP1-AS1	-1.6357	0.00592811
LINC02046	1.84401	0.00640539
LINC02008	1.88721	0.00657015
PCA3	-2.10456	0.00683709
AC068228.1	-1.59719	0.00782119
SERPINB11	-1.71053	0.00786476
MYO3A	1.60212	0.00808262
TMEM207	1.89593	0.00817638
EDDM3A	-2.6638	0.00821408
LINC00879	2.16953	0.00860429
MAGEC1	1.61225	0.00864524
DSCR10	1.87978	0.00875443
AC007402.1	1.97222	0.00916734
HOXB-AS4	2.02018	0.00938162
NHLH2	1.67556	0.00977816
AC133963.1	1.57604	0.0101845
BHLHA9	-1.50104	0.010492
DLGAP1-AS5	1.82851	0.0108331
AC009804.1	1.84695	0.0109022
AC109635.3	2.11458	0.0110666
AC023824.3	1.8838	0.011079
LINC02505	1.82511	0.0117687
NAA11	1.79357	0.0126208
KC877982.1	2.05777	0.0126501
SORCS3	-1.69227	0.0127116
AC021134.1	1.75138	0.0130796
GDF2	-1.5117	0.014758
AC123786.1	1.91672	0.0152923
HOTAIR	1.70132	0.0159939
AL161431.1	1.56775	0.0166428
RARRES2P7	1.64808	0.0166534
CEACAM7	1.89068	0.0177217
TSPY2	2.62848	0.0185095
AP002001.2	2.16505	0.0194125
AC074237.1	1.653	0.0194214
KRT34	1.50784	0.0200875
SELENOOLP	2.34755	0.0209818
PAX3	1.56218	0.0212006
RARRES2P6	1.59325	0.0221224
FGF4	1.76917	0.0227577
CLCA1	3.15912	0.0228256
AC004870.2	1.66776	0.0231525
SILC1	1.56086	0.0235879
AL591686.2	1.5681	0.0239675
SSX8P	1.61549	0.024106
ZNF725P	1.77014	0.0260593
GACAT3	-1.5216	0.0276942
SPRR2A	-1.75895	0.0288846
AC106799.2	1.61544	0.0307836
AC004704.1	1.52338	0.0307836
AL133372.2	1.57518	0.0307855
AL139327.1	1.82715	0.0308474
RBMY2FP	1.99912	0.0314467
LINC01854	1.68364	0.0329693
LINC01230	-1.74106	0.0330514
AC012501.3	1.55563	0.0345934
BMP10	-1.60385	0.0352069
HMGB1P38	1.69255	0.0357694
CT83	1.75587	0.0377004
AC016717.1	2.13781	0.0390795
AC025810.1	-1.51201	0.0394427
AC107396.1	-1.79356	0.0398745
LUZP4	1.7112	0.0406249
AC073365.1	1.69528	0.0423672
SERPINB3	-1.50525	0.0424478
KRT16P3	-1.59765	0.0432168
SACS-AS1	1.50884	0.0441204

## Sheet: Sheet3
ONTOLOGY	ID	Description	GeneRatio	BgRatio	pvalue	p.adjust	qvalue	geneID	Count
BP	GO:0010273	detoxification of copper ion	8/117	15/18800	1.09516e-14	9.54979e-12	8.97455e-12	MT1X/MT1G/MT1B/MT1F/MT1H/MT1M/MT2A/MT1E	8
BP	GO:1990169	stress response to copper ion	8/117	15/18800	1.09516e-14	9.54979e-12	8.97455e-12	MT1X/MT1G/MT1B/MT1F/MT1H/MT1M/MT2A/MT1E	8
BP	GO:0061687	detoxification of inorganic compound	8/117	18/18800	7.33251e-14	4.26263e-11	4.00586e-11	MT1X/MT1G/MT1B/MT1F/MT1H/MT1M/MT2A/MT1E	8
BP	GO:0097501	stress response to metal ion	8/117	19/18800	1.25999e-13	5.49358e-11	5.16266e-11	MT1X/MT1G/MT1B/MT1F/MT1H/MT1M/MT2A/MT1E	8
BP	GO:0071294	cellular response to zinc ion	8/117	24/18800	1.1948e-12	4.16745e-10	3.91642e-10	MT1X/MT1G/MT1B/MT1F/MT1H/MT1M/MT2A/MT1E	8
BP	GO:0071280	cellular response to copper ion	8/117	27/18800	3.5511e-12	1.03219e-09	9.70011e-10	MT1X/MT1G/MT1B/MT1F/MT1H/MT1M/MT2A/MT1E	8
BP	GO:0010043	response to zinc ion	9/117	53/18800	3.6105e-11	8.9953e-09	8.45346e-09	HAMP/MT1X/MT1G/MT1B/MT1F/MT1H/MT1M/MT2A/MT1E	9
BP	GO:0071276	cellular response to cadmium ion	8/117	37/18800	5.86452e-11	1.27847e-08	1.20146e-08	MT1X/MT1G/MT1B/MT1F/MT1H/MT1M/MT2A/MT1E	8
BP	GO:0006882	cellular zinc ion homeostasis	8/117	39/18800	9.24933e-11	1.79232e-08	1.68435e-08	MT1X/MT1G/MT1B/MT1F/MT1H/MT1M/MT2A/MT1E	8
BP	GO:0046916	cellular transition metal ion homeostasis	11/117	115/18800	1.3896e-10	2.06618e-08	1.94172e-08	HAMP/MT1X/MT1G/MT1B/MT1F/MT1H/MT1M/MT2A/MT1E/FTHL17/GDF2	11
BP	GO:0046688	response to copper ion	8/117	41/18800	1.42168e-10	2.06618e-08	1.94172e-08	MT1X/MT1G/MT1B/MT1F/MT1H/MT1M/MT2A/MT1E	8
BP	GO:0055069	zinc ion homeostasis	8/117	41/18800	1.42168e-10	2.06618e-08	1.94172e-08	MT1X/MT1G/MT1B/MT1F/MT1H/MT1M/MT2A/MT1E	8
BP	GO:0055076	transition metal ion homeostasis	11/117	139/18800	1.0771e-09	1.44497e-07	1.35793e-07	HAMP/MT1X/MT1G/MT1B/MT1F/MT1H/MT1M/MT2A/MT1E/FTHL17/GDF2	11
BP	GO:0046686	response to cadmium ion	8/117	59/18800	3.00649e-09	3.74523e-07	3.51963e-07	MT1X/MT1G/MT1B/MT1F/MT1H/MT1M/MT2A/MT1E	8
BP	GO:0045926	negative regulation of growth	12/117	245/18800	4.19599e-08	4.87854e-06	4.58467e-06	MT1X/MT1G/MT1B/MT1F/MT1H/MT1M/MT2A/DCC/MT1E/SEMA3E/GDF2/BMP10	12
MF	GO:0048018	receptor ligand activity	16/116	489/18410	7.2685e-08	1.06833e-05	9.61919e-06	HAMP/CALCA/LEP/PROK1/WNT7B/GAL/FGF23/SEMA3E/IL31/ADIPOQ/REG1A/INS-IGF2/FGF5/GDF2/FGF4/BMP10	16
MF	GO:0030546	signaling receptor activator activity	16/116	496/18410	8.8292e-08	1.06833e-05	9.61919e-06	HAMP/CALCA/LEP/PROK1/WNT7B/GAL/FGF23/SEMA3E/IL31/ADIPOQ/REG1A/INS-IGF2/FGF5/GDF2/FGF4/BMP10	16
BP	GO:0010038	response to metal ion	13/117	351/18800	2.89467e-07	3.15519e-05	2.96513e-05	HAMP/MT1X/PCSK1/MT1G/MT1B/MT1F/MT1H/MT1M/MT2A/SLC6A3/CRHBP/MT1E/FGF23	13
BP	GO:0071248	cellular response to metal ion	9/117	191/18800	3.06823e-06	0.000314765	0.000295804	MT1X/MT1G/MT1B/MT1F/MT1H/MT1M/MT2A/CRHBP/MT1E	9
BP	GO:0098754	detoxification	8/117	150/18800	4.45726e-06	0.000431859	0.000405845	MT1X/MT1G/MT1B/MT1F/MT1H/MT1M/MT2A/MT1E	8
BP	GO:0071241	cellular response to inorganic substance	9/117	221/18800	1.00255e-05	0.000920231	0.0008648	MT1X/MT1G/MT1B/MT1F/MT1H/MT1M/MT2A/CRHBP/MT1E	9
MF	GO:0005179	hormone activity	7/116	122/18410	1.21119e-05	0.000977027	0.000879707	HAMP/CALCA/LEP/GAL/ADIPOQ/INS-IGF2/BMP10	7
BP	GO:0072503	cellular divalent inorganic cation homeostasis	13/117	494/18800	1.25043e-05	0.00109038	0.0010247	CALCA/MT1X/MT1G/MT1B/MT1F/MT1H/MT1M/MT2A/SAA1/MT1E/CCR3/P2RY4/CCKBR	13
BP	GO:0046888	negative regulation of hormone secretion	5/117	60/18800	3.56034e-05	0.00295677	0.00277867	CHGA/CRHBP/LEP/FGF23/ADIPOQ	5
MF	GO:0008083	growth factor activity	7/116	162/18410	7.49178e-05	0.00453253	0.00408105	PROK1/FGF23/REG1A/FGF5/GDF2/FGF4/BMP10	7
CC	GO:0099699	integral component of synaptic membrane	7/125	149/19594	4.81418e-05	0.00466413	0.00389963	SLC6A3/DCC/P2RY4/SLITRK1/GABRA5/CDH10/SORCS3	7
CC	GO:0099240	intrinsic component of synaptic membrane	7/125	160/19594	7.55632e-05	0.00466413	0.00389963	SLC6A3/DCC/P2RY4/SLITRK1/GABRA5/CDH10/SORCS3	7
CC	GO:0099055	integral component of postsynaptic membrane	6/125	118/19594	0.000109916	0.00466413	0.00389963	SLC6A3/DCC/SLITRK1/GABRA5/CDH10/SORCS3	6
CC	GO:0099060	integral component of postsynaptic specialization membrane	5/125	77/19594	0.000133445	0.00466413	0.00389963	DCC/SLITRK1/GABRA5/CDH10/SORCS3	5
CC	GO:0098936	intrinsic component of postsynaptic membrane	6/125	123/19594	0.000138125	0.00466413	0.00389963	SLC6A3/DCC/SLITRK1/GABRA5/CDH10/SORCS3	6
CC	GO:0098948	intrinsic component of postsynaptic specialization membrane	5/125	80/19594	0.000159913	0.00466413	0.00389963	DCC/SLITRK1/GABRA5/CDH10/SORCS3	5
BP	GO:0045471	response to ethanol	6/117	119/18800	0.000100026	0.00792932	0.00745169	HAMP/SLC6A3/CRHBP/CLDN18/LEP/ADIPOQ	6
CC	GO:0045211	postsynaptic membrane	8/125	271/19594	0.00035208	0.00880199	0.00735926	SLC6A3/DCC/GABRB3/SLITRK1/CHRM2/GABRA5/CDH10/SORCS3	8
BP	GO:0045779	negative regulation of bone resorption	3/117	16/18800	0.000124002	0.00940255	0.00883617	HAMP/CALCA/CLDN18	3
BP	GO:0009636	response to toxic substance	8/117	247/18800	0.000157709	0.0114602	0.0107699	MT1X/MT1G/MT1B/MT1F/MT1H/MT1M/MT2A/MT1E	8
BP	GO:0046851	negative regulation of bone remodeling	3/117	18/18800	0.000179054	0.0124908	0.0117384	HAMP/CALCA/CLDN18	3
CC	GO:0097060	synaptic membrane	9/125	373/19594	0.000655527	0.0143397	0.0119892	SLC6A3/DCC/P2RY4/GABRB3/SLITRK1/CHRM2/GABRA5/CDH10/SORCS3	9
BP	GO:0007586	digestion	6/117	137/18800	0.000216377	0.0145139	0.0136396	HAMP/LEP/MUC2/PRSS2/CLPS/CCKBR	6
CC	GO:0099056	integral component of presynaptic membrane	4/125	67/19594	0.000886996	0.0155587	0.0130085	SLC6A3/P2RY4/GABRA5/CDH10	4
CC	GO:0099634	postsynaptic specialization membrane	5/125	116/19594	0.000889067	0.0155587	0.0130085	DCC/SLITRK1/GABRA5/CDH10/SORCS3	5
BP	GO:0046850	regulation of bone remodeling	4/117	49/18800	0.000243192	0.0157084	0.0147622	HAMP/CALCA/CLDN18/LEP	4
CC	GO:0016342	catenin complex	3/125	31/19594	0.000999881	0.0159072	0.0132998	CDH17/CDH18/CDH10	3
CC	GO:0098889	intrinsic component of presynaptic membrane	4/125	74/19594	0.00128667	0.018764	0.0156884	SLC6A3/P2RY4/GABRA5/CDH10	4
BP	GO:0034104	negative regulation of tissue remodeling	3/117	22/18800	0.00033184	0.0206689	0.0194239	HAMP/CALCA/CLDN18	3
MF	GO:0005104	fibroblast growth factor receptor binding	3/116	25/18410	0.000506675	0.0245231	0.0220804	FGF23/FGF5/FGF4	3
BP	GO:0007200	phospholipase C-activating G protein-coupled receptor signaling pathway	5/117	104/18800	0.000482412	0.0290113	0.0272637	CALCA/CHGA/P2RY4/CHRM2/CCKBR	5
BP	GO:0097305	response to alcohol	7/117	235/18800	0.000674661	0.0392203	0.0368578	HAMP/SLC6A3/CRHBP/CLDN18/LEP/P2RY4/ADIPOQ	7
CC	GO:0099059	integral component of presynaptic active zone membrane	2/125	14/19594	0.00349422	0.0470375	0.0393276	P2RY4/CDH10	2
CC	GO:0099061	integral component of postsynaptic density membrane	3/125	51/19594	0.00422248	0.0518183	0.0433248	DCC/SLITRK1/SORCS3	3
CC	GO:0005796	Golgi lumen	4/125	104/19594	0.00444157	0.0518183	0.0433248	WNT7B/MUC2/FGF23/MUCL1	4
CC	GO:0099146	intrinsic component of postsynaptic density membrane	3/125	54/19594	0.00496009	0.0530893	0.0443874	DCC/SLITRK1/SORCS3	3
CC	GO:0098945	intrinsic component of presynaptic active zone membrane	2/125	17/19594	0.00515725	0.0530893	0.0443874	P2RY4/CDH10	2
BP	GO:0046683	response to organophosphorus	5/117	124/18800	0.00107039	0.0602179	0.0565905	SLC6A3/CRHBP/P2RY4/HCN4/ADIPOQ	5
CC	GO:1902711	GABA-A receptor complex	2/125	19/19594	0.00643072	0.0625209	0.0522731	GABRB3/GABRA5	2
MF	GO:0030246	carbohydrate binding	7/116	270/18410	0.0016185	0.0652796	0.0587772	CLEC4G/CLEC1B/LGALS14/CHODL/REG1B/CLEC4M/REG1A	7
CC	GO:1902710	GABA receptor complex	2/125	21/19594	0.00783198	0.0721366	0.0603127	GABRB3/GABRA5	2
BP	GO:0044060	regulation of endocrine process	3/117	35/18800	0.00132969	0.0724682	0.0681029	CRHBP/LEP/GAL	3
BP	GO:0051216	cartilage development	6/117	195/18800	0.00139045	0.0734832	0.0690568	MATN3/LEP/WNT7B/GDF2/FGF4/BMP10	6
BP	GO:0014074	response to purine-containing compound	5/117	134/18800	0.00151113	0.077512	0.0728429	SLC6A3/CRHBP/P2RY4/HCN4/ADIPOQ	5
BP	GO:0098742	cell-cell adhesion via plasma-membrane adhesion molecules	7/117	279/18800	0.00182008	0.0883355	0.0830145	CLDN18/PTPRT/CDH17/SLITRK1/CDH18/ADIPOQ/CDH10	7
BP	GO:0090278	negative regulation of peptide hormone secretion	3/117	39/18800	0.00182344	0.0883355	0.0830145	CHGA/CRHBP/LEP	3
CC	GO:0098982	GABA-ergic synapse	3/125	70/19594	0.0101691	0.0889797	0.074395	SLITRK1/GABRA5/CDH10	3
BP	GO:0002792	negative regulation of peptide secretion	3/117	40/18800	0.00196241	0.0913588	0.0858556	CHGA/CRHBP/LEP	3
BP	GO:1903531	negative regulation of secretion by cell	5/117	143/18800	0.00201079	0.0913588	0.0858556	CHGA/CRHBP/LEP/FGF23/ADIPOQ	5
BP	GO:0034103	regulation of tissue remodeling	4/117	86/18800	0.002043	0.0913588	0.0858556	HAMP/CALCA/CLDN18/LEP	4
BP	GO:0045124	regulation of bone resorption	3/117	41/18800	0.0021078	0.0919	0.0863642	HAMP/CALCA/CLDN18	3
BP	GO:0046849	bone remodeling	4/117	88/18800	0.0022222	0.093832	0.0881799	HAMP/CALCA/CLDN18/LEP	4
BP	GO:0071354	cellular response to interleukin-6	3/117	42/18800	0.00225972	0.093832	0.0881799	HAMP/PTPRT/FGF23	3
BP	GO:0051591	response to cAMP	4/117	89/18800	0.00231574	0.0939222	0.0882646	SLC6A3/CRHBP/HCN4/ADIPOQ	4
BP	GO:0016339	calcium-dependent cell-cell adhesion via plasma membrane cell adhesion molecules	3/117	43/18800	0.00241826	0.0958511	0.0900774	CDH17/CDH18/CDH10	3
CC	GO:0031045	dense core granule	2/125	26/19594	0.011872	0.0958583	0.0801462	CHGA/CRHBP	2
CC	GO:0034364	high-density lipoprotein particle	2/125	27/19594	0.0127687	0.0958583	0.0801462	SAA2/SAA1	2
CC	GO:0042734	presynaptic membrane	4/125	143/19594	0.0133543	0.0958583	0.0801462	SLC6A3/P2RY4/GABRA5/CDH10	4
CC	GO:0098793	presynapse	8/125	492/19594	0.013646	0.0958583	0.0801462	CALCA/PCSK1/SLC6A3/CRHBP/P2RY4/SH3GL3/GABRA5/CDH10	8
CC	GO:0032809	neuronal cell body membrane	2/125	28/19594	0.013694	0.0958583	0.0801462	SLC6A3/GABRA5	2
CC	GO:0048787	presynaptic active zone membrane	2/125	29/19594	0.0146477	0.09859	0.0824301	P2RY4/CDH10	2

## Sheet: Sheet4
Standards	IU/ML	OD
S1	2000	2.31
S2	1000	1.71
S3	500	1.12
S4	250	0.61
S5	125	0.38
S6	62.5	0.21
S7	31.2	0.11
Keap1 shRNA(IU/mL)		HepG2(IU/mL)
Control	experimental	Control	experimental
126	1111	276	1980
119	1220	253	1789
107	1203	156	1908
133	1402	202	2012
143	1309	199	1830
129	1402	201	1853
118	1832	226	1738
139	1209	265	1390

## Sheet: Sheet5
ID	Description	setSize	enrichmentScore	NES	pvalue	p.adjust	qvalues	rank	leading_edge	core_enrichment
REACTOME_RESOLUTION_OF_SISTER_CHROMATID_COHESION	REACTOME_RESOLUTION_OF_SISTER_CHROMATID_COHESION	126	0.679422	2.87013	0.0018797	0.0236429	0.0176974	6271	tags=54%, list=18%, signal=45%	TUBA3C/DYNC1I1/KIF2C/ERCC6L/KIF18A/CDCA8/CENPI/CDC20/PLK1/CENPA/BUB1B/SGO2/MAD2L1/CENPE/BUB1/SGO1/CCNB1/CCNB2/CENPF/TUBB3/CENPL/CDCA5/INCENP/TUBA1C/NDC80/TUBA1B/CENPU/NUF2/CENPK/SPC24/CENPH/SPC25/CENPM/SKA1/BIRC5/ZWINT/CDK1/AURKB/KIF2A/TUBA3E/NDE1/SPDL1/CENPN/TUBA4A/KNTC1/DSN1/TUBB2B/STAG1/SMC1A/CENPO/STAG2/NUP37/CKAP5/ITGB3BP/TUBAL3/CENPP/NUP160/RCC2/NUP85/ZWILCH/MAPRE1/CENPQ/TUBB8/NUP107/DYNC1H…
WP_RETINOBLASTOMA_GENE_IN_CANCER	WP_RETINOBLASTOMA_GENE_IN_CANCER	87	0.715703	2.83785	0.00195695	0.0236429	0.0176974	7533	tags=72%, list=21%, signal=57%	CCNE1/ORC1/KIF4A/ANLN/CDT1/E2F1/TOP2A/CCNA2/TTK/PLK4/DNMT1/E2F2/CDC45/CCNB1/CCNB2/RRM2/SMC2/POLA1/CHEK1/MCM6/MCM3/BARD1/STMN1/CDK1/TYMS/RFC4/MCM4/RRM1/PRIM1/RFC3/CDC7/CDK2/FANCG/CDC25B/PCNA/CCNE2/MSH6/CDK4/DCK/H2AZ1/POLD3/CDC25A/SMC1A/RPA1/TFDP1/HMGB2/DHFR/MCM7/SAP30/SUV39H1/RFC5/SMC3/NPAT/SMARCA2/POLE2/RBBP4/PRKDC/CDK6/FAF1/RBBP7/SIN3A/RPA2/ABL1
REACTOME_MITOTIC_PROMETAPHASE	REACTOME_MITOTIC_PROMETAPHASE	202	0.625035	2.82023	0.00178891	0.0236429	0.0176974	7229	tags=51%, list=20%, signal=41%	TUBA3C/DYNC1I1/KIF2C/ERCC6L/KIF18A/CDCA8/CENPI/NCAPG/CDC20/NCAPH/PLK1/CENPA/BUB1B/SGO2/PLK4/MAD2L1/NCAPD2/CENPE/BUB1/SGO1/CCNB1/CCNB2/CENPF/SMC4/TUBB3/CENPL/CDCA5/INCENP/SMC2/TUBA1C/NEK2/NDC80/TUBA1B/CENPU/NUF2/CENPK/SPC24/CENPH/SPC25/CENPM/SKA1/BIRC5/ZWINT/CDK1/AURKB/CNTRL/KIF2A/CEP131/TUBA3E/NDE1/SPDL1/CENPN/CENPJ/TUBA4A/CEP250/KNTC1/DSN1/ALMS1/TUBB2B/HAUS8/TUBB/CEP152/STAG1/SMC1A/CENPO/STAG2/C…
REACTOME_RHO_GTPASES_ACTIVATE_FORMINS	REACTOME_RHO_GTPASES_ACTIVATE_FORMINS	140	0.645842	2.78268	0.00187617	0.0236429	0.0176974	6271	tags=48%, list=18%, signal=40%	TUBA3C/DYNC1I1/KIF2C/ERCC6L/KIF18A/CDCA8/CENPI/CDC20/PLK1/CENPA/BUB1B/SGO2/MAD2L1/CENPE/BUB1/SGO1/CENPF/TUBB3/CENPL/INCENP/TUBA1C/NDC80/TUBA1B/CENPU/NUF2/CENPK/SPC24/CENPH/SPC25/CENPM/SKA1/BIRC5/ZWINT/AURKB/PFN2/KIF2A/TUBA3E/NDE1/SRGAP2/SPDL1/CENPN/TUBA4A/KNTC1/DSN1/TUBB2B/FMNL2/CENPO/DVL2/NUP37/SRC/SCAI/CKAP5/ITGB3BP/TUBAL3/CENPP/NUP160/RCC2/NUP85/ZWILCH/MAPRE1/CENPQ/TUBB8/NUP107/DYNC1H1/DVL3/PP…
REACTOME_CELL_CYCLE_CHECKPOINTS	REACTOME_CELL_CYCLE_CHECKPOINTS	292	0.592927	2.77914	0.00168634	0.0236429	0.0176974	8369	tags=52%, list=23%, signal=40%	PSMA8/CLSPN/CCNE1/DYNC1I1/ORC1/KIF2C/ERCC6L/KIF18A/CDCA8/MCM2/CENPI/MCM10/CDC20/PKMYT1/EXO1/CCNA2/PLK1/CENPA/BUB1B/SGO2/MAD2L1/GTSE1/CENPE/CDC45/CDKN2A/H2BC17/BUB1/SGO1/CCNB1/H2BC13/CCNB2/CENPF/BRCA1/CENPL/INCENP/CDC6/NDC80/MCM8/CDC25C/H2BC3/BRIP1/CENPU/CHEK1/NUF2/CENPK/SPC24/CENPH/H2BC7/MCM6/MCM3/SPC25/CENPM/RMI2/SKA1/H2BC14/BARD1/BIRC5/MCM5/ZWINT/CDK1/AURKB/RFC4/KIF2A/MCM4/BLM/TOPBP1/NDE1/SPDL1…
REACTOME_SEPARATION_OF_SISTER_CHROMATIDS	REACTOME_SEPARATION_OF_SISTER_CHROMATIDS	191	0.604736	2.71909	0.00182149	0.0236429	0.0176974	8793	tags=52%, list=25%, signal=39%	TUBA3C/PSMA8/DYNC1I1/KIF2C/ERCC6L/KIF18A/CDCA8/CENPI/CDC20/PLK1/CENPA/BUB1B/SGO2/MAD2L1/CENPE/BUB1/SGO1/CENPF/TUBB3/CENPL/CDCA5/INCENP/TUBA1C/NDC80/TUBA1B/CENPU/NUF2/CENPK/SPC24/CENPH/SPC25/CENPM/SKA1/BIRC5/ZWINT/AURKB/KIF2A/TUBA3E/PTTG1/ESPL1/NDE1/SPDL1/UBE2C/CENPN/TUBA4A/PSMD2/KNTC1/DSN1/TUBB2B/UBE2S/PSMB9/STAG1/SMC1A/CENPO/STAG2/NUP37/CKAP5/PSMD10/ITGB3BP/PSMD4/TUBAL3/CENPP/NUP160/RCC2/NUP85/Z…
REACTOME_MITOTIC_METAPHASE_AND_ANAPHASE	REACTOME_MITOTIC_METAPHASE_AND_ANAPHASE	236	0.588765	2.70767	0.00176367	0.0236429	0.0176974	8820	tags=51%, list=25%, signal=39%	TUBA3C/PSMA8/DYNC1I1/KIF2C/ERCC6L/KIF18A/CDCA8/CENPI/CDC20/PLK1/CENPA/BUB1B/SGO2/MAD2L1/CENPE/BUB1/SGO1/CCNB1/CCNB2/CENPF/TUBB3/CENPL/CDCA5/INCENP/TUBA1C/LMNB1/NDC80/TUBA1B/CENPU/NUF2/CENPK/SPC24/CENPH/SPC25/CENPM/SKA1/FBXO5/BIRC5/ZWINT/CDK1/AURKB/KIF2A/TUBA3E/PTTG1/ESPL1/NDE1/SPDL1/UBE2C/NUP205/CENPN/TUBA4A/PSMD2/NUP155/KNTC1/DSN1/TUBB2B/UBE2S/PSMB9/VRK2/NDC1/STAG1/SMC1A/NUP93/CENPO/NUP62/NUP188…
REACTOME_MITOTIC_SPINDLE_CHECKPOINT	REACTOME_MITOTIC_SPINDLE_CHECKPOINT	111	0.660817	2.70661	0.0018797	0.0236429	0.0176974	7832	tags=54%, list=22%, signal=42%	DYNC1I1/KIF2C/ERCC6L/KIF18A/CDCA8/CENPI/CDC20/PLK1/CENPA/BUB1B/SGO2/MAD2L1/CENPE/BUB1/SGO1/CENPF/CENPL/INCENP/NDC80/CENPU/NUF2/CENPK/SPC24/CENPH/SPC25/CENPM/SKA1/BIRC5/ZWINT/AURKB/KIF2A/NDE1/SPDL1/UBE2C/CENPN/KNTC1/DSN1/UBE2S/CENPO/NUP37/CKAP5/ITGB3BP/CENPP/NUP160/RCC2/NUP85/ZWILCH/MAPRE1/CENPQ/NUP107/DYNC1H1/PPP2R5D/ANAPC2/KNL1/ANAPC1/ZW10/TAOK1/RANGAP1/DYNC1LI2/NUP133
PID_PLK1_PATHWAY	PID_PLK1_PATHWAY	45	0.76485	2.70441	0.00195695	0.0236429	0.0176974	3565	tags=53%, list=10%, signal=48%	CLSPN/ERCC6L/CDC20/ECT2/PLK1/BUB1B/TPX2/CENPE/BUB1/SGO1/KIF20A/PRC1/CCNB1/INCENP/NDC80/CDC25C/CENPU/SPC24/FBXO5/CDK1/KIF2A/BORA/CDC25B/AURKA
WP_DNA_IRDAMAGE_AND_CELLULAR_RESPONSE_VIA_ATR	WP_DNA_IRDAMAGE_AND_CELLULAR_RESPONSE_VIA_ATR	80	0.67984	2.64732	0.00193424	0.0236429	0.0176974	8441	tags=69%, list=24%, signal=53%	CLSPN/MCM2/E2F1/FOXM1/EXO1/PLK1/IKBKG/CDC45/RAD51/BRCA1/BRCA2/FANCD2/CDC25C/BRIP1/FANCI/CHEK1/POLN/FEN1/BARD1/USP1/CDK1/TOPBP1/MSH2/CDK2/FANCA/PCNA/RECQL/RMI1/TP53BP1/RFWD3/SMARCC2/MDC1/SMC1A/ATRIP/RPA1/MRE11/H2AX/RBBP8/PALB2/RAD50/PRKDC/ABRAXAS1/RAD1/TRIM28/TOP3A/RPA2/PARP1/UIMC1/BRCC3/WRN/UPF1/DCLRE1A/SMARCAL1/PPM1D/ATR
WP_DNA_REPLICATION	WP_DNA_REPLICATION	42	0.739882	2.59023	0.00197628	0.0236429	0.0176974	6433	tags=67%, list=18%, signal=55%	ORC1/MCM2/MCM10/CDT1/CDC45/POLA1/CDC6/MCM6/MCM3/POLA2/MCM5/RFC4/MCM4/PRIM1/RFC3/CDC7/CDK2/PCNA/POLD1/ORC6/POLD3/DBF4/RPA1/MCM7/PRIM2/RFC5/GMNN/POLE2
REACTOME_DNA_STRAND_ELONGATION	REACTOME_DNA_STRAND_ELONGATION	32	0.787636	2.55017	0.00200401	0.0236429	0.0176974	5762	tags=78%, list=16%, signal=66%	MCM2/GINS4/GINS2/CDC45/GINS1/POLA1/MCM8/MCM6/MCM3/FEN1/GINS3/POLA2/MCM5/RFC4/MCM4/PRIM1/RFC3/PCNA/POLD1/POLD3/LIG1/RPA1/MCM7/PRIM2/RFC5
REACTOME_DNA_REPLICATION	REACTOME_DNA_REPLICATION	128	0.597229	2.5249	0.00188679	0.0236429	0.0176974	8368	tags=49%, list=23%, signal=38%	PSMA8/CCNE1/ORC1/MCM2/MCM10/CDT1/E2F1/GINS4/CCNA2/GINS2/E2F2/CDC45/GINS1/POLA1/CDC6/MCM8/MCM6/MCM3/FEN1/GINS3/POLA2/MCM5/RFC4/MCM4/PRIM1/RFC3/CDC7/CDK2/UBE2C/PCNA/POLD1/CCNE2/ORC6/PSMD2/UBE2S/PSMB9/POLD3/DBF4/LIG1/RPA1/PSMD10/PSMD4/MCM7/PRIM2/RFC5/POLE3/GMNN/POLE2/DNA2/ANAPC2/ANAPC1/PSMC1/PSMD14/ORC3/RPA2/PSMD3/SKP2/POLE/PSMD5/PSMA7/PSMD1/PSMB10/PSMD7
REACTOME_ACTIVATION_OF_ATR_IN_RESPONSE_TO_REPLICATION_STRESS	REACTOME_ACTIVATION_OF_ATR_IN_RESPONSE_TO_REPLICATION_STRESS	37	0.745191	2.51672	0.002	0.0236429	0.0176974	5762	tags=68%, list=16%, signal=57%	CLSPN/ORC1/MCM2/MCM10/CDC45/CDC6/MCM8/CDC25C/CHEK1/MCM6/MCM3/MCM5/RFC4/MCM4/RFC3/CDC7/CDK2/ORC6/DBF4/CDC25A/ATRIP/RPA1/RAD9B/MCM7/RFC5
REACTOME_M_PHASE	REACTOME_M_PHASE	414	0.512866	2.48949	0.00162866	0.0236429	0.0176974	9011	tags=48%, list=25%, signal=37%	TUBA3C/PSMA8/DYNC1I1/KIF2C/ERCC6L/KIF18A/CDCA8/CENPI/KIF23/NCAPG/CDC20/NCAPH/PLK1/CENPA/BUB1B/SGO2/PLK4/MAD2L1/NCAPD2/CENPE/H2BC17/BUB1/SGO1/KIF20A/NCAPG2/CCNB1/H2BC13/CCNB2/CENPF/SMC4/TUBB3/CENPL/CDCA5/INCENP/SMC2/TUBA1C/NEK2/LMNB1/NDC80/H2BC3/TUBA1B/CENPU/NUF2/CENPK/SPC24/CENPH/H2BC7/SPC25/CENPM/SKA1/H2BC14/FBXO5/BIRC5/ZWINT/CDK1/AURKB/CNTRL/KIF2A/CEP131/TUBA3E/PTTG1/ESPL1/NDE1/SPDL1/UBE2C/NUP2…
REACTOME_HOMOLOGOUS_DNA_PAIRING_AND_STRAND_EXCHANGE	REACTOME_HOMOLOGOUS_DNA_PAIRING_AND_STRAND_EXCHANGE	42	0.708096	2.47896	0.00197628	0.0236429	0.0176974	8635	tags=81%, list=24%, signal=62%	EXO1/RAD51AP1/XRCC2/RAD51/BRCA1/BRCA2/BRIP1/CHEK1/RMI2/BARD1/RFC4/BLM/TOPBP1/RFC3/RMI1/RHNO1/ATRIP/RPA1/RAD9B/MRE11/RBBP8/RFC5/PALB2/DNA2/RAD50/RAD1/XRCC3/TOP3A/RPA2/RAD51D/WRN/KAT5/ATR/RAD51C
REACTOME_S_PHASE	REACTOME_S_PHASE	162	0.561341	2.46393	0.00183824	0.0236429	0.0176974	8368	tags=46%, list=23%, signal=35%	PSMA8/CCNE1/ORC1/MCM2/CDT1/E2F1/GINS4/CCNA2/ESCO2/GINS2/CDC45/GINS1/CDCA5/POLA1/CDC6/MCM8/MCM6/MCM3/FEN1/GINS3/POLA2/MCM5/RFC4/MCM4/PRIM1/RFC3/CDK2/CDC25B/UBE2C/PCNA/POLD1/CCNE2/CDK4/ORC6/PSMD2/UBE2S/PSMB9/POLD3/LIG1/LIN9/CDC25A/STAG1/SMC1A/RPA1/STAG2/TFDP1/PSMD10/PSMD4/MCM7/PRIM2/RFC5/SMC3/POLE3/CKS1B/POLE2/RBBP4/DNA2/ANAPC2/ANAPC1/PSMC1/PSMD14/ORC3/RPA2/PSMD3/PDS5B/SKP2/E2F4/POLE/PSMD5/TFDP2/PS…
KEGG_CELL_CYCLE	KEGG_CELL_CYCLE	124	0.585083	2.45743	0.0018797	0.0236429	0.0176974	7103	tags=48%, list=20%, signal=38%	CCNE1/SMC1B/ORC1/MCM2/CDC20/E2F1/PKMYT1/CCNA2/PLK1/TTK/BUB1B/MAD2L1/E2F2/CDC45/CDKN2A/BUB1/CCNB1/CCNB2/CDKN2C/CDC6/CDC25C/CHEK1/RBL1/MCM6/MCM3/MCM5/CDK1/MCM4/PTTG1/ESPL1/CDC7/CDK2/CDC25B/PCNA/CDKN2B/CDKN2D/CCNE2/CDK4/ORC6/PTTG2/DBF4/CDC25A/STAG1/SMC1A/TGFB2/STAG2/TFDP1/MCM7/SMAD3/YWHAQ/TGFB1/HDAC2/SMC3/CREBBP/PRKDC/CDK6/ANAPC2/ANAPC1/ORC3
PID_FANCONI_PATHWAY	PID_FANCONI_PATHWAY	46	0.689107	2.43493	0.0019685	0.0236429	0.0176974	7445	tags=67%, list=21%, signal=53%	BRCA1/BRCA2/FANCD2/BRIP1/FANCI/CHEK1/FANCB/USP1/UBE2T/RFC4/BLM/TOPBP1/FAAP24/RFC3/FANCG/FANCE/FANCA/RMI1/FAN1/ATRIP/RPA1/MRE11/H2AX/RFC5/PALB2/RAD50/FBXW11/RAD1/XRCC3/TOP3A/RPA2
REACTOME_G2_M_CHECKPOINTS	REACTOME_G2_M_CHECKPOINTS	168	0.548738	2.42322	0.00185874	0.0236429	0.0176974	8855	tags=52%, list=25%, signal=40%	PSMA8/CLSPN/ORC1/MCM2/MCM10/PKMYT1/EXO1/GTSE1/CDC45/H2BC17/CCNB1/H2BC13/CCNB2/BRCA1/CDC6/MCM8/CDC25C/H2BC3/BRIP1/CHEK1/H2BC7/MCM6/MCM3/RMI2/H2BC14/BARD1/MCM5/CDK1/RFC4/MCM4/BLM/TOPBP1/RFC3/CDC7/CDK2/NSD2/RMI1/TP53BP1/ORC6/PSMD2/H4C5/PSMB9/RHNO1/DBF4/MDC1/CDC25A/ATRIP/PIAS4/RPA1/RAD9B/MRE11/H2BC8/PSMD10/PSMD4/MCM7/H2AX/RBBP8/H4-16/RFC5/YWHAQ/RNF168/DNA2/H4C13/RAD50/ABRAXAS1/PSMC1/PSMD14/ORC3/RAD1/…
REACTOME_DNA_DOUBLE_STRAND_BREAK_REPAIR	REACTOME_DNA_DOUBLE_STRAND_BREAK_REPAIR	166	0.549462	2.42248	0.00183486	0.0236429	0.0176974	9056	tags=60%, list=25%, signal=45%	CLSPN/EYA4/EYA1/EYA2/EXO1/CCNA2/RAD51AP1/XRCC2/H2BC17/RAD51/H2BC13/POLQ/BRCA1/BRCA2/H2BC3/BRIP1/EME1/CHEK1/H2BC7/RMI2/H2BC14/FEN1/BARD1/RFC4/BLM/TOPBP1/RFC3/CDK2/PCNA/POLD1/NSD2/RMI1/TP53BP1/KPNA2/XRCC1/H4C5/TIMELESS/RTEL1/RHNO1/POLD3/MDC1/ATRIP/PIAS4/RPA1/RAD9B/MRE11/H2BC8/H2AX/BAZ1B/PAXIP1/RBBP8/SIRT6/H4-16/RFC5/SLX1A/PALB2/RNF168/POLE3/POLE2/LIG3/DNA2/XRCC4/H4C13/RAD50/PRKDC/ABRAXAS1/NHEJ1/TIP…
WP_CELL_CYCLE	WP_CELL_CYCLE	120	0.576828	2.42163	0.00185185	0.0236429	0.0176974	7103	tags=47%, list=20%, signal=38%	CCNE1/SMC1B/ORC1/MCM2/CDC20/E2F1/PKMYT1/CCNA2/PLK1/TTK/E2F2/CDC45/CDKN2A/BUB1/CCNB1/CCNB2/CDKN2C/CDC6/CDC25C/CHEK1/RBL1/MCM6/MCM3/MCM5/CDK1/MCM4/PTTG1/ESPL1/CDC7/CDK2/CDC25B/PCNA/CDKN2B/CDKN2D/CCNE2/CDK4/ORC6/PTTG2/DBF4/CDC25A/STAG1/SMC1A/TGFB2/STAG2/TFDP1/MCM7/SMAD3/YWHAQ/TGFB1/HDAC2/SMC3/PRKDC/CDK6/ANAPC2/ANAPC1/ORC3
REACTOME_MITOTIC_G1_PHASE_AND_G1_S_TRANSITION	REACTOME_MITOTIC_G1_PHASE_AND_G1_S_TRANSITION	149	0.556231	2.40801	0.00190476	0.0236429	0.0176974	8368	tags=50%, list=23%, signal=38%	CCNE1/ORC1/MCM2/MCM10/CDT1/E2F1/TOP2A/CCNA2/E2F2/CDC45/CDKN2A/CCNB1/RRM2/POLA1/CDKN2C/CDC6/MCM8/RBL1/MCM6/MCM3/FBXO5/POLA2/MCM5/CDK1/TYMS/MYBL2/MCM4/PRIM1/CDC7/CDK2/TK1/PCNA/CDKN2B/CDKN2D/CCNE2/CDK4/ORC6/PSMD2/PSMB9/DBF4/LIN9/CDC25A/JAK2/RPA1/TFDP1/SRC/PSMD10/DHFR/PSMD4/MCM7/PRIM2/E2F6/POLE3/CKS1B/GMNN/POLE2/RBBP4/PPP2R3B/CDK6/PSMC1/PSMD14/ORC3/RPA2/PSMD3/ABL1/SKP2/E2F4/POLE/PSMD5/TFDP2/PSMA7/PSM…
REACTOME_FCGR_ACTIVATION	REACTOME_FCGR_ACTIVATION	69	0.634459	2.40731	0.00196078	0.0236429	0.0176974	6175	tags=59%, list=17%, signal=49%	IGLV1-47/IGKV2-28/IGHV3-30/IGLV1-40/IGKV1D-16/IGLV1-44/IGHV3-53/IGLV7-43/IGLV2-23/IGHV2-5/IGHV3-33/IGKV1-39/IGKV4-1/IGKV1-5/IGHV4-34/IGLV2-11/IGKV1D-39/IGLV6-57/FCGR1A/IGKV1-17/IGLV3-19/IGLC2/IGHV1-46/CD3G/IGHG1/IGLC3/IGKV2-30/IGHG4/IGKV1-16/IGKV3-11/FCGR3A/IGKV2D-28/IGHV3-7/SYK/IGLV2-14/IGHV2-70/SRC/IGLV2-8/IGKV1-12/IGKV3-15/IGHV1-69
REACTOME_ACTIVATION_OF_THE_PRE_REPLICATIVE_COMPLEX	REACTOME_ACTIVATION_OF_THE_PRE_REPLICATIVE_COMPLEX	33	0.736729	2.40561	0.00200803	0.0236429	0.0176974	7445	tags=79%, list=21%, signal=62%	ORC1/MCM2/MCM10/CDT1/CDC45/POLA1/CDC6/MCM8/MCM6/MCM3/POLA2/MCM5/MCM4/PRIM1/CDC7/CDK2/ORC6/DBF4/RPA1/MCM7/PRIM2/POLE3/GMNN/POLE2/ORC3/RPA2
KEGG_DNA_REPLICATION	KEGG_DNA_REPLICATION	36	0.718388	2.40001	0.00205761	0.0236429	0.0176974	6445	tags=64%, list=18%, signal=52%	MCM2/RNASEH2A/POLA1/MCM6/MCM3/FEN1/POLA2/MCM5/RFC4/MCM4/PRIM1/RFC3/PCNA/POLD1/POLD3/LIG1/RPA1/MCM7/PRIM2/RFC5/POLE3/POLE2/DNA2
REACTOME_NUCLEAR_ENVELOPE_BREAKDOWN	REACTOME_NUCLEAR_ENVELOPE_BREAKDOWN	53	0.663702	2.39254	0.002	0.0236429	0.0176974	9375	tags=66%, list=26%, signal=49%	PLK1/CCNB1/CCNB2/LMNB1/CDK1/NUP205/PRKCA/NUP155/VRK2/NDC1/NUP93/NUP62/NUP188/NUP37/NUP160/EMD/NUP85/RAE1/TPR/NUP107/NUP210/NUP153/NEK7/TMPO/PRKCB/NUP133/NUP214/NUP54/POM121/SEC13/NUP43/VRK1/LMNA/NUP42/LEMD3
REACTOME_KINESINS	REACTOME_KINESINS	61	0.638879	2.38177	0.00190114	0.0236429	0.0176974	6380	tags=57%, list=18%, signal=47%	TUBA3C/KLC3/KIF4B/KIF4A/KIF2C/KIF18A/KIF23/KIF3C/KIF18B/KIF25/KIF15/KIFC1/KIF11/RACGAP1/CENPE/KIF20A/TUBB3/TUBA1C/TUBA1B/KIF2A/KIF5A/KIF21B/TUBA3E/KLC2/KIF20B/TUBA4A/TUBB2B/KIF12/TUBAL3/KIF1B/KIFAP3/KIF22/TUBB8/TUBA4B/KIF21A
PID_AURORA_B_PATHWAY	PID_AURORA_B_PATHWAY	39	0.695868	2.37396	0.00199203	0.0236429	0.0176974	3565	tags=51%, list=10%, signal=46%	KLHL13/KIF2C/CDCA8/KIF23/NCAPG/NCAPH/CENPA/RACGAP1/NCAPD2/BUB1/SGO1/KIF20A/SMC4/INCENP/SMC2/NDC80/STMN1/BIRC5/AURKB/AURKA
REACTOME_HDR_THROUGH_HOMOLOGOUS_RECOMBINATION_HRR_	REACTOME_HDR_THROUGH_HOMOLOGOUS_RECOMBINATION_HRR_	67	0.629197	2.36977	0.00194553	0.0236429	0.0176974	9238	tags=72%, list=26%, signal=53%	EXO1/RAD51AP1/XRCC2/RAD51/BRCA1/BRCA2/BRIP1/EME1/CHEK1/RMI2/BARD1/RFC4/BLM/TOPBP1/RFC3/PCNA/POLD1/RMI1/RTEL1/RHNO1/POLD3/ATRIP/RPA1/RAD9B/MRE11/RBBP8/RFC5/SLX1A/PALB2/POLE3/POLE2/DNA2/RAD50/RAD1/POLH/XRCC3/TOP3A/RPA2/RAD51D/WRN/SLX4/KAT5/POLE/ATR/RAD51C/EME2/POLK/RAD51B
REACTOME_ROLE_OF_PHOSPHOLIPIDS_IN_PHAGOCYTOSIS	REACTOME_ROLE_OF_PHOSPHOLIPIDS_IN_PHAGOCYTOSIS	82	0.603529	2.36841	0.00195312	0.0236429	0.0176974	6716	tags=55%, list=19%, signal=45%	IGLV1-47/IGKV2-28/IGHV3-30/IGLV1-40/IGKV1D-16/IGLV1-44/IGHV3-53/IGLV7-43/IGLV2-23/IGHV2-5/IGHV3-33/IGKV1-39/IGKV4-1/IGKV1-5/IGHV4-34/IGLV2-11/ITPR3/IGKV1D-39/IGLV6-57/FCGR1A/IGKV1-17/IGLV3-19/IGLC2/IGHV1-46/CD3G/IGHG1/IGLC3/IGKV2-30/PLD4/IGHG4/IGKV1-16/IGKV3-11/FCGR3A/IGKV2D-28/IGHV3-7/SYK/IGLV2-14/IGHV2-70/IGLV2-8/IGKV1-12/IGKV3-15/IGHV1-69/PLCG1/PRKCE/PIK3CA
PID_ATR_PATHWAY	PID_ATR_PATHWAY	38	0.692432	2.35462	0.00198413	0.0236429	0.0176974	7445	tags=66%, list=21%, signal=52%	CLSPN/MCM2/CCNA2/PLK1/RAD51/BRCA2/FANCD2/CDC6/CDC25C/CHEK1/RFC4/TOPBP1/RFC3/CDK2/PPP2R2B/TIMELESS/CDC25A/ATRIP/RPA1/MCM7/RFC5/FBXW11/TIPIN/RAD1/RPA2
REACTOME_SUMOYLATION_OF_DNA_REPLICATION_PROTEINS	REACTOME_SUMOYLATION_OF_DNA_REPLICATION_PROTEINS	46	0.665915	2.35298	0.0019685	0.0236429	0.0176974	8483	tags=67%, list=24%, signal=51%	CDCA8/TOP2A/INCENP/BIRC5/AURKB/NUP205/PCNA/AURKA/NUP155/PIAS3/NDC1/PIAS4/NUP93/NUP62/NUP188/NUP37/NUP160/NUP85/RAE1/TPR/NUP107/NUP210/NUP153/RANGAP1/NUP133/NUP214/NUP54/POM121/SEC13/NUP43/UBE2I
REACTOME_DNA_REPLICATION_PRE_INITIATION	REACTOME_DNA_REPLICATION_PRE_INITIATION	85	0.592962	2.34929	0.00192678	0.0236429	0.0176974	8793	tags=52%, list=25%, signal=39%	PSMA8/ORC1/MCM2/MCM10/CDT1/E2F1/E2F2/CDC45/POLA1/CDC6/MCM8/MCM6/MCM3/POLA2/MCM5/MCM4/PRIM1/CDC7/CDK2/ORC6/PSMD2/PSMB9/DBF4/RPA1/PSMD10/PSMD4/MCM7/PRIM2/POLE3/GMNN/POLE2/PSMC1/PSMD14/ORC3/RPA2/PSMD3/POLE/PSMD5/PSMA7/PSMD1/PSMB10/PSMD7/PSMA6/PSMD11
PID_E2F_PATHWAY	PID_E2F_PATHWAY	73	0.607573	2.32809	0.0019802	0.0236429	0.0176974	6440	tags=49%, list=18%, signal=41%	CCNE1/E2F7/ORC1/TP73/E2F1/CCNA2/E2F2/CDKN2A/RRM2/BRCA1/POLA1/CDKN2C/CDC6/RBL1/MCM3/CDK1/TYMS/MYBL2/RRM1/TOPBP1/CDK2/TK1/CCNE2/XRCC1/APAF1/CDC25A/TFDP1/CBX5/PRMT5/DHFR/RBBP8/TRRAP/E2F6/SMARCA2/CREBBP/RBBP4
WP_DNA_IRDOUBLE_STRAND_BREAKS_DSBS_AND_CELLULAR_RESPONSE_VIA_ATM	WP_DNA_IRDOUBLE_STRAND_BREAKS_DSBS_AND_CELLULAR_RESPONSE_VIA_ATM	55	0.641341	2.31674	0.00199203	0.0236429	0.0176974	9925	tags=71%, list=28%, signal=51%	TP73/E2F1/EXO1/CDKN2A/RAD51/BRCA1/BRCA2/FANCD2/CDC25C/CHEK1/BLM/PCNA/TP53BP1/APAF1/ACTL6A/MDC1/SMC1A/MRE11/H2AX/YAP1/SMC3/RAD50/PRKDC/CDK5/TRIM28/PARP1/ABL1/RIF1/KAT5/DCLRE1C/UPF1/RNF8/BAK1/ATR/ATF2/CASP3/RAD9A/NABP2/TERF2
REACTOME_HOMOLOGY_DIRECTED_REPAIR	REACTOME_HOMOLOGY_DIRECTED_REPAIR	138	0.539953	2.31564	0.00189036	0.0236429	0.0176974	8855	tags=60%, list=25%, signal=45%	CLSPN/EXO1/CCNA2/RAD51AP1/XRCC2/H2BC17/RAD51/H2BC13/POLQ/BRCA1/BRCA2/H2BC3/BRIP1/EME1/CHEK1/H2BC7/RMI2/H2BC14/FEN1/BARD1/RFC4/BLM/TOPBP1/RFC3/CDK2/PCNA/POLD1/NSD2/RMI1/TP53BP1/XRCC1/H4C5/TIMELESS/RTEL1/RHNO1/POLD3/MDC1/ATRIP/PIAS4/RPA1/RAD9B/MRE11/H2BC8/H2AX/RBBP8/SIRT6/H4-16/RFC5/SLX1A/PALB2/RNF168/POLE3/POLE2/LIG3/DNA2/H4C13/RAD50/ABRAXAS1/TIPIN/RNF4/RAD1/POLH/XRCC3/TOP3A/RPA2/PARP1/UIMC1/BRCC3…
REACTOME_HDR_THROUGH_SINGLE_STRAND_ANNEALING_SSA_	REACTOME_HDR_THROUGH_SINGLE_STRAND_ANNEALING_SSA_	37	0.683794	2.30936	0.002	0.0236429	0.0176974	8441	tags=73%, list=24%, signal=56%	EXO1/RAD51/BRCA1/BRIP1/RMI2/BARD1/RFC4/BLM/TOPBP1/RFC3/RMI1/RHNO1/ATRIP/RPA1/RAD9B/MRE11/RBBP8/RFC5/DNA2/RAD50/RAD1/TOP3A/RPA2/ABL1/WRN/KAT5/ATR
REACTOME_FCERI_MEDIATED_CA_2_MOBILIZATION	REACTOME_FCERI_MEDIATED_CA_2_MOBILIZATION	86	0.580287	2.3019	0.00194175	0.0236429	0.0176974	6175	tags=47%, list=17%, signal=39%	IGLV1-47/IGKV2-28/IGHV3-30/IGLV1-40/IGKV1D-16/IGLV1-44/IGHV3-53/IGLV7-43/IGLV2-23/IGHV2-5/IGHV3-33/IGKV1-39/IGKV4-1/IGKV1-5/IGHV4-34/IGLV2-11/ITPR3/IGKV1D-39/IGLV6-57/IGKV1-17/IGLV3-19/IGLC2/IGHV1-46/IGLC3/IGKV2-30/IGKV1-16/VAV3/NFATC3/IGKV3-11/IGKV2D-28/IGHV3-7/SYK/IGLV2-14/IGHV2-70/MS4A2/IGLV2-8/IGKV1-12/IGKV3-15/FCER1G/IGHV1-69
WP_ATM_SIGNALING_NETWORK_IN_DEVELOPMENT_AND_DISEASE	WP_ATM_SIGNALING_NETWORK_IN_DEVELOPMENT_AND_DISEASE	45	0.650096	2.29866	0.00195695	0.0236429	0.0176974	9982	tags=76%, list=28%, signal=55%	G6PD/IKBKG/BUB1/RASGRF1/CHEK1/CDK1/AURKB/TP53BP1/HDAC4/MDC1/SMC1A/RNF40/RNF20/MRE11/TSC2/H2AX/RBBP8/RNF168/RAD50/PRKDC/CDK5/TRIM28/RIF1/KAT5/DCLRE1C/STK11/PPM1D/RNF8/ATR/NFKB1/LBR/ATF2/CDK5R1/PPP5C
REACTOME_SUMOYLATION_OF_DNA_DAMAGE_RESPONSE_AND_REPAIR_PROTEINS	REACTOME_SUMOYLATION_OF_DNA_DAMAGE_RESPONSE_AND_REPAIR_PROTEINS	77	0.592313	2.29172	0.00198807	0.0236429	0.0176974	9355	tags=60%, list=26%, signal=44%	CBX2/CDKN2A/BRCA1/BLM/NUP205/NUP155/CBX8/EID3/NDC1/MDC1/STAG1/SMC1A/PIAS4/NUP93/NUP62/RPA1/NUP188/STAG2/NUP37/PIAS1/NUP160/NUP85/RAE1/TPR/NUP107/RNF168/SMC3/NUP210/NUP153/XRCC4/CBX4/SMC5/PARP1/RNF2/XPC/WRN/NUP133/NUP214/NUP54/POM121/SEC13/NUP43/UBE2I/HERC2/BMI1/NUP42
REACTOME_MITOTIC_G2_G2_M_PHASES	REACTOME_MITOTIC_G2_G2_M_PHASES	199	0.507722	2.29074	0.0018018	0.0236429	0.0176974	8974	tags=46%, list=25%, signal=34%	TUBA3C/PSMA8/E2F1/FOXM1/PKMYT1/CCNA2/PLK1/PLK4/TPX2/GTSE1/HMMR/CCNB1/CCNB2/CENPF/TUBB3/TUBA1C/NEK2/CDC25C/TUBA1B/CDK1/MYBL2/CNTRL/CEP131/BORA/TUBA3E/NDE1/CDK2/CDC25B/FBXL18/AURKA/CENPJ/TUBA4A/CEP250/PSMD2/ALMS1/TUBB2B/PSMB9/HAUS8/TUBB/LIN9/CEP152/CDC25A/CCP110/NME7/CKAP5/PSMD10/CDK5RAP2/PSMD4/CEP192/TUBAL3/HAUS6/HAUS5/CEP78/CEP41/MAPRE1/TUBB8/DYNC1H1/HAUS1/CSNK1D/TUBA4B/HSP90AB1/RBBP4/NEDD1/PPP2R…
REACTOME_G1_S_SPECIFIC_TRANSCRIPTION	REACTOME_G1_S_SPECIFIC_TRANSCRIPTION	29	0.719372	2.28527	0.0020202	0.0236429	0.0176974	6440	tags=69%, list=18%, signal=57%	CCNE1/ORC1/CDT1/E2F1/CDC45/RRM2/POLA1/CDC6/RBL1/FBXO5/CDK1/TYMS/TK1/PCNA/LIN9/CDC25A/TFDP1/DHFR/E2F6/RBBP4
REACTOME_NUCLEAR_PORE_COMPLEX_NPC_DISASSEMBLY	REACTOME_NUCLEAR_PORE_COMPLEX_NPC_DISASSEMBLY	36	0.681798	2.27777	0.00205761	0.0236429	0.0176974	8369	tags=67%, list=23%, signal=51%	CCNB1/CCNB2/CDK1/NUP205/NUP155/NDC1/NUP93/NUP62/NUP188/NUP37/NUP160/NUP85/RAE1/TPR/NUP107/NUP210/NUP153/NEK7/NUP133/NUP214/NUP54/POM121/SEC13/NUP43
REACTOME_TRANSPORT_OF_MATURE_MRNAS_DERIVED_FROM_INTRONLESS_TRANSCRIPTS	REACTOME_TRANSPORT_OF_MATURE_MRNAS_DERIVED_FROM_INTRONLESS_TRANSCRIPTS	43	0.643139	2.2617	0.00197239	0.0236429	0.0176974	10695	tags=67%, list=30%, signal=47%	NUP205/NUP155/ALYREF/NDC1/NUP93/NUP62/NUP188/NUP37/NUP160/NUP85/RAE1/TPR/NUP107/NUP210/NUP153/NUP133/NUP214/FIP1L1/NUP54/POM121/SEC13/NCBP1/NUP43/SLBP/NUP42/SYMPK/POM121C/NUP98/CPSF3
REACTOME_CILIUM_ASSEMBLY	REACTOME_CILIUM_ASSEMBLY	201	0.501287	2.25868	0.00179533	0.0236429	0.0176974	9837	tags=57%, list=27%, signal=42%	TUBA3C/SSTR3/KIF24/MCHR1/KIF3C/PLK1/PLK4/TUBB3/TUBA1C/NEK2/TUBA1B/CDK1/CNTRL/CEP131/TUBA3E/NDE1/CEP97/TCTN2/TTC26/CENPJ/TTC30A/RPGRIP1L/TUBA4A/CEP250/ALMS1/BBS12/WDR35/IQCB1/TUBB2B/HAUS8/TUBB/TTC30B/CEP152/CEP89/IFT52/IFT140/CCP110/CKAP5/CNGB1/CDK5RAP2/CNGA4/NPHP4/CEP192/TUBAL3/HAUS6/IFT57/HAUS5/CEP78/TMEM67/TCTEX1D2/CEP41/KIFAP3/MAPRE1/CCT5/CEP162/CNGA2/TUBB8/DYNC1H1/HAUS1/IFT81/DYNC2H1/WDR34/CS…
REACTOME_CD22_MEDIATED_BCR_REGULATION	REACTOME_CD22_MEDIATED_BCR_REGULATION	61	0.604992	2.25544	0.00190114	0.0236429	0.0176974	6175	tags=56%, list=17%, signal=46%	IGLV1-47/IGKV2-28/IGHV3-30/IGLV1-40/IGKV1D-16/IGLV1-44/IGHV3-53/IGLV7-43/IGLV2-23/IGHV2-5/IGHV3-33/IGKV1-39/IGKV4-1/IGKV1-5/IGHV4-34/IGLV2-11/IGKV1D-39/IGLV6-57/IGKV1-17/IGLV3-19/IGLC2/IGHV1-46/IGLC3/IGKV2-30/IGKV1-16/IGKV3-11/IGKV2D-28/IGHV3-7/IGLV2-14/IGHV2-70/IGLV2-8/IGKV1-12/IGKV3-15/IGHV1-69
REACTOME_RESOLUTION_OF_D_LOOP_STRUCTURES_THROUGH_SYNTHESIS_DEPENDENT_STRAND_ANNEALING_SDSA_	REACTOME_RESOLUTION_OF_D_LOOP_STRUCTURES_THROUGH_SYNTHESIS_DEPENDENT_STRAND_ANNEALING_SDSA_	26	0.729398	2.25351	0.00203252	0.0236429	0.0176974	7916	tags=85%, list=22%, signal=66%	EXO1/RAD51AP1/XRCC2/RAD51/BRCA1/BRCA2/BRIP1/RMI2/BARD1/BLM/RMI1/RTEL1/MRE11/RBBP8/PALB2/DNA2/RAD50/XRCC3/TOP3A/RAD51D/WRN/KAT5
BIOCARTA_MCM_PATHWAY	BIOCARTA_MCM_PATHWAY	18	0.795642	2.25085	0.00208768	0.0236429	0.0176974	5380	tags=72%, list=15%, signal=61%	CCNE1/ORC1/MCM2/CDT1/CDC6/MCM6/MCM3/MCM5/MCM4/CDK2/ORC6/KITLG/MCM7
REACTOME_COPI_DEPENDENT_GOLGI_TO_ER_RETROGRADE_TRAFFIC	REACTOME_COPI_DEPENDENT_GOLGI_TO_ER_RETROGRADE_TRAFFIC	100	0.556908	2.23842	0.00192308	0.0236429	0.0176974	7229	tags=42%, list=20%, signal=34%	TUBA3C/KLC3/KIF4B/KIF4A/KIF2C/KIF18A/KIF23/KIF3C/KIF18B/KIF25/KIF15/KIFC1/KIF11/RACGAP1/CENPE/KIF20A/TUBB3/TUBA1C/TUBA1B/KIF2A/KIF5A/KIF21B/TUBA3E/KLC2/KIF20B/TUBA4A/TUBB2B/KIF12/TUBAL3/KIF1B/NBAS/COPA/KIFAP3/KIF22/TUBB8/TUBA4B/KIF21A/COPB2/COPB1/COPG2/TUBA1A/ZW10
REACTOME_UNWINDING_OF_DNA	REACTOME_UNWINDING_OF_DNA	12	0.876806	2.23803	0.00221729	0.0237503	0.0177778	3016	tags=92%, list=8%, signal=84%	MCM2/GINS4/GINS2/CDC45/GINS1/MCM8/MCM6/MCM3/GINS3/MCM5/MCM4
REACTOME_PARASITE_INFECTION	REACTOME_PARASITE_INFECTION	116	0.538718	2.23037	0.00185529	0.0236429	0.0176974	6175	tags=38%, list=17%, signal=31%	IGLV1-47/IGKV2-28/IGHV3-30/MYH2/IGLV1-40/IGKV1D-16/IGLV1-44/IGHV3-53/IGLV7-43/IGLV2-23/IGHV2-5/IGHV3-33/IGKV1-39/IGKV4-1/IGKV1-5/IGHV4-34/IGLV2-11/IGKV1D-39/IGLV6-57/IGKV1-17/IGLV3-19/IGLC2/IGHV1-46/CD3G/IGHG1/IGLC3/IGKV2-30/IGHG4/IGKV1-16/VAV3/IGKV3-11/FCGR3A/IGKV2D-28/IGHV3-7/SYK/IGLV2-14/IGHV2-70/SRC/MYO9B/IGLV2-8/IGKV1-12/WASF2/IGKV3-15/IGHV1-69
REACTOME_FCGAMMA_RECEPTOR_FCGR_DEPENDENT_PHAGOCYTOSIS	REACTOME_FCGAMMA_RECEPTOR_FCGR_DEPENDENT_PHAGOCYTOSIS	143	0.515851	2.22991	0.0018797	0.0236429	0.0176974	8370	tags=46%, list=23%, signal=36%	IGLV1-47/IGKV2-28/IGHV3-30/MYH2/IGLV1-40/IGKV1D-16/IGLV1-44/IGHV3-53/IGLV7-43/IGLV2-23/IGHV2-5/IGHV3-33/IGKV1-39/IGKV4-1/IGKV1-5/IGHV4-34/IGLV2-11/ITPR3/IGKV1D-39/IGLV6-57/FCGR1A/IGKV1-17/IGLV3-19/IGLC2/IGHV1-46/CD3G/IGHG1/IGLC3/IGKV2-30/PLD4/LIMK1/IGHG4/IGKV1-16/VAV3/IGKV3-11/FCGR3A/IGKV2D-28/IGHV3-7/SYK/IGLV2-14/IGHV2-70/SRC/MYO9B/IGLV2-8/IGKV1-12/WASF2/IGKV3-15/IGHV1-69/HSP90AB1/PLCG1/PRKCE/PI…
REACTOME_DNA_REPAIR	REACTOME_DNA_REPAIR	330	0.467634	2.22375	0.00164204	0.0236429	0.0176974	10175	tags=50%, list=28%, signal=36%	CLSPN/EYA4/EYA1/EYA2/EXO1/CCNA2/NEIL3/RAD51AP1/DTL/XRCC2/H2BC17/RAD51/H2BC13/POLQ/BRCA1/BRCA2/FANCD2/H2BC3/BRIP1/FANCI/EME1/CHEK1/FANCB/H2BC7/POLN/RMI2/H2BC14/FEN1/BARD1/USP1/UBE2T/RFC4/BLM/TOPBP1/PCLAF/FAAP24/RFC3/MSH2/CDK2/FANCG/FANCE/FANCA/PCNA/POLD1/NSD2/MSH6/RMI1/TP53BP1/KPNA2/PIAS3/XRCC1/H4C5/TIMELESS/H2AZ1/RTEL1/DCLRE1B/RHNO1/ACTL6A/POLD3/LIG1/MDC1/FAN1/ATRIP/PIAS4/RPA1/ACD/XAB2/RAD9B/MRE1…
WP_G1_TO_S_CELL_CYCLE_CONTROL	WP_G1_TO_S_CELL_CYCLE_CONTROL	64	0.592935	2.21553	0.00194553	0.0236429	0.0176974	7445	tags=53%, list=21%, signal=42%	CCNE1/ORC1/MCM2/E2F1/E2F2/CDC45/CDKN2A/CCNB1/CDKN2C/MCM6/MCM3/POLA2/MCM5/CDK1/MCM4/PRIM1/CDK2/PCNA/CDKN2B/CDKN2D/CCNE2/CDK4/ORC6/CDC25A/RPA1/TFDP1/MCM7/PRIM2/ATF6B/POLE2/CDK6/ORC3/CREB3/RPA2
REACTOME_TRANSPORT_OF_THE_SLBP_DEPENDANT_MATURE_MRNA	REACTOME_TRANSPORT_OF_THE_SLBP_DEPENDANT_MATURE_MRNA	36	0.660152	2.20546	0.00205761	0.0236429	0.0176974	10415	tags=72%, list=29%, signal=51%	NUP205/NUP155/ALYREF/NDC1/NUP93/NUP62/NUP188/NUP37/NUP160/NUP85/RAE1/TPR/NUP107/NUP210/NUP153/NUP133/NUP214/NUP54/POM121/SEC13/NCBP1/NUP43/SLBP/NUP42/POM121C/NUP98
REACTOME_NUCLEAR_IMPORT_OF_REV_PROTEIN	REACTOME_NUCLEAR_IMPORT_OF_REV_PROTEIN	34	0.66685	2.20361	0.0020284	0.0236429	0.0176974	10415	tags=79%, list=29%, signal=56%	NUP205/NUP155/NDC1/NUP93/NUP62/NUP188/NUP37/RCC1/NUP160/NUP85/RAE1/TPR/NUP107/NUP210/NUP153/KPNB1/NUP133/NUP214/NUP54/POM121/SEC13/NUP43/RAN/NUP42/NPM1/POM121C/NUP98
REACTOME_ROLE_OF_LAT2_NTAL_LAB_ON_CALCIUM_MOBILIZATION	REACTOME_ROLE_OF_LAT2_NTAL_LAB_ON_CALCIUM_MOBILIZATION	71	0.57845	2.20214	0.0019802	0.0236429	0.0176974	6175	tags=52%, list=17%, signal=43%	IGLV1-47/IGKV2-28/IGHV3-30/IGLV1-40/IGKV1D-16/IGLV1-44/IGHV3-53/IGLV7-43/IGLV2-23/IGHV2-5/IGHV3-33/IGKV1-39/IGKV4-1/IGKV1-5/IGHV4-34/IGLV2-11/IGKV1D-39/IGLV6-57/IGKV1-17/IGLV3-19/IGLC2/IGHV1-46/IGLC3/IGKV2-30/IGKV1-16/IGKV3-11/IGKV2D-28/IGHV3-7/SYK/IGLV2-14/IGHV2-70/MS4A2/IGLV2-8/IGKV1-12/IGKV3-15/FCER1G/IGHV1-69
REACTOME_RECRUITMENT_OF_NUMA_TO_MITOTIC_CENTROSOMES	REACTOME_RECRUITMENT_OF_NUMA_TO_MITOTIC_CENTROSOMES	94	0.550749	2.20138	0.00193424	0.0236429	0.0176974	8946	tags=55%, list=25%, signal=42%	TUBA3C/PLK1/PLK4/TUBB3/TUBA1C/NEK2/TUBA1B/CDK1/CNTRL/CEP131/TUBA3E/NDE1/CENPJ/TUBA4A/CEP250/ALMS1/TUBB2B/HAUS8/TUBB/CEP152/CCP110/NME7/CKAP5/CDK5RAP2/CEP192/TUBAL3/HAUS6/HAUS5/CEP78/CEP41/MAPRE1/TUBB8/DYNC1H1/HAUS1/CSNK1D/TUBA4B/NEDD1/CEP135/NUMA1/HAUS4/TUBG1/TUBA1A/CEP72/CEP70/DCTN2/DCTN1/TUBGCP3/TUBB2A/DYNC1I2/TUBB4B/CEP76/TUBGCP4
REACTOME_INTERACTIONS_OF_REV_WITH_HOST_CELLULAR_PROTEINS	REACTOME_INTERACTIONS_OF_REV_WITH_HOST_CELLULAR_PROTEINS	37	0.65152	2.20037	0.002	0.0236429	0.0176974	10816	tags=78%, list=30%, signal=55%	NUP205/NUP155/NDC1/NUP93/NUP62/NUP188/NUP37/RCC1/NUP160/NUP85/RAE1/TPR/NUP107/NUP210/NUP153/KPNB1/RANGAP1/NUP133/NUP214/NUP54/POM121/SEC13/NUP43/RAN/NUP42/NPM1/POM121C/NUP98/RANBP1
REACTOME_NUCLEAR_ENVELOPE_NE_REASSEMBLY	REACTOME_NUCLEAR_ENVELOPE_NE_REASSEMBLY	76	0.569993	2.19717	0.00199601	0.0236429	0.0176974	9375	tags=61%, list=26%, signal=45%	TUBA3C/CCNB1/CCNB2/TUBB3/TUBA1C/LMNB1/TUBA1B/CDK1/TUBA3E/NUP205/TUBA4A/NUP155/TUBB2B/VRK2/NDC1/NUP93/NUP62/NUP188/NUP37/RCC1/TUBAL3/NUP160/EMD/NUP85/TUBB8/NUP107/TUBA4B/TNPO1/TUBA1A/TMPO/KPNB1/RANGAP1/NUP133/NUP54/POM121/SEC13/NUP43/TUBB2A/UBE2I/RAN/TUBB4B/VRK1/ANKLE2/LBR/LMNA/LEMD3
REACTOME_SUMOYLATION	REACTOME_SUMOYLATION	187	0.489341	2.19033	0.00182482	0.0236429	0.0176974	10014	tags=56%, list=28%, signal=41%	CBX2/CDCA8/TFAP2B/TOP2A/TFAP2A/DNMT1/IKBKG/CDKN2A/BRCA1/INCENP/BIRC5/AURKB/BLM/NR5A1/NUP205/PCNA/AURKA/TP53BP1/TFAP2C/HDAC4/NUP155/PIAS3/CBX8/H4C5/EID3/PGR/NCOR2/NDC1/MDC1/STAG1/SMC1A/PIAS4/NUP93/IKBKE/NUP62/RPA1/NUP188/STAG2/NUP37/CBX5/SAE1/PIAS1/SENP1/NFKB2/NUP160/NUP85/H4-16/THRA/RAE1/TPR/NUP107/RNF168/HIPK2/HDAC2/SMC3/NUP210/NUP153/CREBBP/VHL/XRCC4/H4C13/SAFB/CBX4/DAXX/SMC5/SIN3A/TRIM28/UHRF2…
PID_ATM_PATHWAY	PID_ATM_PATHWAY	34	0.662106	2.18793	0.0020284	0.0236429	0.0176974	8363	tags=68%, list=23%, signal=52%	BRCA1/FANCD2/CDC25C/BLM/TP53BP1/MDC1/CDC25A/SMC1A/MRE11/H2AX/RBBP8/SMC3/XRCC4/RAD50/ABRAXAS1/TRIM28/TOP3A/UIMC1/ABL1/COP1/KAT5/DCLRE1C/RNF8
REACTOME_GOLGI_TO_ER_RETROGRADE_TRANSPORT	REACTOME_GOLGI_TO_ER_RETROGRADE_TRANSPORT	134	0.513456	2.18563	0.00189753	0.0236429	0.0176974	8528	tags=43%, list=24%, signal=33%	TUBA3C/KLC3/DYNC1I1/KIF4B/KIF4A/KIF2C/KIF18A/KIF23/KIF3C/KIF18B/KIF25/KIF15/KIFC1/KIF11/RACGAP1/CENPE/KIF20A/TUBB3/TUBA1C/PAFAH1B3/TUBA1B/KIF2A/KIF5A/KIF21B/TUBA3E/KLC2/KIF20B/TUBA4A/BICD1/TUBB2B/GALNT1/KIF12/TUBAL3/RAB6B/KIF1B/NBAS/COPA/KIFAP3/KIF22/TUBB8/DYNC1H1/TUBA4B/KIF21A/COPB2/COPB1/COPG2/TUBA1A/ZW10/ARFGAP1/DYNC1LI2/GBF1/KIF16B/DCTN2/DCTN1/KIF3B/TUBB2A/DCTN5/DYNC1I2
REACTOME_POSTMITOTIC_NUCLEAR_PORE_COMPLEX_NPC_REFORMATION	REACTOME_POSTMITOTIC_NUCLEAR_PORE_COMPLEX_NPC_REFORMATION	27	0.696921	2.1849	0.00201613	0.0236429	0.0176974	8604	tags=78%, list=24%, signal=59%	NUP205/NUP155/NDC1/NUP93/NUP62/NUP188/NUP37/RCC1/NUP160/NUP85/NUP107/TNPO1/KPNB1/RANGAP1/NUP133/NUP54/POM121/SEC13/NUP43/UBE2I/RAN
REACTOME_FCGR3A_MEDIATED_IL10_SYNTHESIS	REACTOME_FCGR3A_MEDIATED_IL10_SYNTHESIS	95	0.543734	2.17939	0.00193424	0.0236429	0.0176974	5167	tags=42%, list=14%, signal=36%	IGLV1-47/IGKV2-28/IGHV3-30/IGLV1-40/IGKV1D-16/IGLV1-44/IGHV3-53/IGLV7-43/IGLV2-23/IGHV2-5/IGHV3-33/IGKV1-39/ADCY8/IGKV4-1/IGKV1-5/IGHV4-34/IGLV2-11/ITPR3/IGKV1D-39/IGLV6-57/FCGR1A/IGKV1-17/IGLV3-19/IGLC2/IGHV1-46/CD3G/IGHG1/IGLC3/IGKV2-30/IGHG4/IGKV1-16/IGKV3-11/FCGR3A/IGKV2D-28/ADCY7/IGHV3-7/SYK/IGLV2-14/IGHV2-70/SRC
REACTOME_MHC_CLASS_II_ANTIGEN_PRESENTATION	REACTOME_MHC_CLASS_II_ANTIGEN_PRESENTATION	124	0.515684	2.16594	0.0018797	0.0236429	0.0176974	9342	tags=46%, list=26%, signal=34%	TUBA3C/KLC3/CTSE/DYNC1I1/KIF4B/KIF4A/KIF2C/KIF18A/KIF23/KIF3C/KIF15/CTSV/KIF11/RACGAP1/CENPE/SH3GL2/KIF20A/TUBB3/TUBA1C/LAG3/TUBA1B/KIF2A/KIF5A/TUBA3E/KLC2/TUBA4A/AP1M2/CTSC/TUBB2B/DNM2/TUBAL3/SEC24C/KIFAP3/KIF22/TUBB8/DYNC1H1/TUBA4B/HLA-DQB2/HLA-DOB/TUBA1A/DNM1/DYNC1LI2/HLA-DMB/HLA-DQA2/DCTN2/DCTN1/KIF3B/SEC13/TUBB2A/DCTN5/DYNC1I2/TUBB4B/HLA-DOA/KIF3A/CLTC/AP2A1/DCTN3
REACTOME_SUMOYLATION_OF_UBIQUITINYLATION_PROTEINS	REACTOME_SUMOYLATION_OF_UBIQUITINYLATION_PROTEINS	39	0.634505	2.16462	0.00398406	0.0347181	0.0259875	8483	tags=64%, list=24%, signal=49%	NUP205/NUP155/NDC1/PIAS4/NUP93/NUP62/NUP188/NUP37/PIAS1/NUP160/NUP85/RAE1/TPR/NUP107/NUP210/NUP153/VHL/TRIM27/NUP133/NUP214/NUP54/POM121/SEC13/NUP43/UBE2I
REACTOME_RESOLUTION_OF_D_LOOP_STRUCTURES	REACTOME_RESOLUTION_OF_D_LOOP_STRUCTURES	34	0.652388	2.15582	0.0040568	0.0347181	0.0259875	8804	tags=79%, list=25%, signal=60%	EXO1/RAD51AP1/XRCC2/RAD51/BRCA1/BRCA2/BRIP1/EME1/RMI2/BARD1/BLM/RMI1/RTEL1/MRE11/RBBP8/SLX1A/PALB2/DNA2/RAD50/XRCC3/TOP3A/RAD51D/WRN/SLX4/KAT5/RAD51C/EME2
REACTOME_LAGGING_STRAND_SYNTHESIS	REACTOME_LAGGING_STRAND_SYNTHESIS	20	0.748587	2.1542	0.00210084	0.0236429	0.0176974	7445	tags=75%, list=21%, signal=59%	POLA1/FEN1/POLA2/RFC4/PRIM1/RFC3/PCNA/POLD1/POLD3/LIG1/RPA1/PRIM2/RFC5/DNA2/RPA2
REACTOME_ANCHORING_OF_THE_BASAL_BODY_TO_THE_PLASMA_MEMBRANE	REACTOME_ANCHORING_OF_THE_BASAL_BODY_TO_THE_PLASMA_MEMBRANE	96	0.536166	2.15032	0.00194175	0.0236429	0.0176974	8899	tags=56%, list=25%, signal=42%	KIF24/PLK1/PLK4/NEK2/CDK1/CNTRL/CEP131/NDE1/CEP97/TCTN2/CENPJ/RPGRIP1L/TUBA4A/CEP250/ALMS1/IQCB1/HAUS8/TUBB/CEP152/CEP89/CCP110/CKAP5/CDK5RAP2/NPHP4/CEP192/HAUS6/HAUS5/CEP78/TMEM67/CEP41/MAPRE1/CEP162/DYNC1H1/HAUS1/CSNK1D/NEDD1/CEP135/HAUS4/TUBG1/SCLT1/TUBA1A/CEP72/C2CD3/CEP70/NPHP1/RAB3IP/FBF1/DCTN2/DCTN1/MARK4/DYNC1I2/TUBB4B/CC2D2A/CEP76
REACTOME_INTERACTIONS_OF_VPR_WITH_HOST_CELLULAR_PROTEINS	REACTOME_INTERACTIONS_OF_VPR_WITH_HOST_CELLULAR_PROTEINS	37	0.636127	2.14838	0.004	0.0347181	0.0259875	10415	tags=73%, list=29%, signal=52%	PSIP1/NUP205/HMGA1/NUP155/NDC1/NUP93/NUP62/NUP188/NUP37/NUP160/NUP85/RAE1/TPR/NUP107/NUP210/NUP153/SLC25A6/NUP133/NUP214/NUP54/POM121/SEC13/NUP43/NUP42/SLC25A5/POM121C/NUP98
BIOCARTA_CELLCYCLE_PATHWAY	BIOCARTA_CELLCYCLE_PATHWAY	23	0.724588	2.14818	0.00210526	0.0236429	0.0176974	5007	tags=57%, list=14%, signal=49%	CCNE1/E2F1/CDKN2A/CCNB1/CDKN2C/RBL1/CDK1/CDK2/CDKN2B/CDKN2D/CDK4/CDC25A/TFDP1
PID_BARD1_PATHWAY	PID_BARD1_PATHWAY	29	0.67544	2.14571	0.0020202	0.0236429	0.0176974	6532	tags=52%, list=18%, signal=42%	CCNE1/RAD51/BRCA1/FANCD2/BARD1/TOPBP1/CDK2/FANCG/FANCE/FANCA/PCNA/MRE11/RBBP8/RAD50/PRKDC
REACTOME_SWITCHING_OF_ORIGINS_TO_A_POST_REPLICATIVE_STATE	REACTOME_SWITCHING_OF_ORIGINS_TO_A_POST_REPLICATIVE_STATE	91	0.538532	2.14497	0.0019685	0.0236429	0.0176974	10046	tags=49%, list=28%, signal=36%	PSMA8/CCNE1/ORC1/MCM2/CDT1/CCNA2/CDC6/MCM8/MCM6/MCM3/MCM5/MCM4/CDK2/UBE2C/CCNE2/ORC6/PSMD2/UBE2S/PSMB9/PSMD10/PSMD4/MCM7/ANAPC2/ANAPC1/PSMC1/PSMD14/ORC3/PSMD3/SKP2/PSMD5/PSMA7/PSMD1/PSMB10/PSMD7/PSMA6/PSMD11/CUL1/CDC23/PSMC4/PSME3/ANAPC5/ORC2/PSMB4/FZR1/PSMD8
REACTOME_FCERI_MEDIATED_NF_KB_ACTIVATION	REACTOME_FCERI_MEDIATED_NF_KB_ACTIVATION	136	0.501881	2.14396	0.00191205	0.0236429	0.0176974	9730	tags=52%, list=27%, signal=38%	PSMA8/IGLV1-47/IGKV2-28/IGHV3-30/IGLV1-40/IGKV1D-16/IGLV1-44/IGHV3-53/IGLV7-43/IGLV2-23/IGHV2-5/IGHV3-33/IGKV1-39/IKBKG/IGKV4-1/IGKV1-5/IGHV4-34/IGLV2-11/IGKV1D-39/IGLV6-57/IGKV1-17/IGLV3-19/IGLC2/IGHV1-46/IGLC3/IGKV2-30/IGKV1-16/IGKV3-11/PSMD2/IGKV2D-28/IGHV3-7/PSMB9/IGLV2-14/IGHV2-70/PSMD10/PSMD4/MS4A2/IGLV2-8/IGKV1-12/IGKV3-15/FCER1G/IGHV1-69/PRKCQ/CDC34/FBXW11/TAB2/PSMC1/PSMD14/IGKV5-2/TAB3/P…
REACTOME_POLO_LIKE_KINASE_MEDIATED_EVENTS	REACTOME_POLO_LIKE_KINASE_MEDIATED_EVENTS	16	0.774158	2.13022	0.00210526	0.0236429	0.0176974	4726	tags=62%, list=13%, signal=54%	FOXM1/PKMYT1/PLK1/CCNB1/CCNB2/CENPF/CDC25C/MYBL2/LIN9/CDC25A
REACTOME_FCERI_MEDIATED_MAPK_ACTIVATION	REACTOME_FCERI_MEDIATED_MAPK_ACTIVATION	87	0.536985	2.12921	0.00195695	0.0236429	0.0176974	7419	tags=52%, list=21%, signal=41%	IGLV1-47/IGKV2-28/IGHV3-30/IGLV1-40/IGKV1D-16/IGLV1-44/IGHV3-53/IGLV7-43/IGLV2-23/IGHV2-5/IGHV3-33/IGKV1-39/IGKV4-1/IGKV1-5/IGHV4-34/IGLV2-11/IGKV1D-39/IGLV6-57/IGKV1-17/IGLV3-19/IGLC2/IGHV1-46/IGLC3/IGKV2-30/IGKV1-16/VAV3/IGKV3-11/IGKV2D-28/IGHV3-7/SYK/IGLV2-14/IGHV2-70/MS4A2/MAP2K7/IGLV2-8/IGKV1-12/IGKV3-15/FCER1G/IGHV1-69/PLCG1/MAP3K1/NRAS/IGKV5-2/SOS1/PAK1
REACTOME_SUMOYLATION_OF_RNA_BINDING_PROTEINS	REACTOME_SUMOYLATION_OF_RNA_BINDING_PROTEINS	47	0.602523	2.12811	0.00197628	0.0236429	0.0176974	11863	tags=74%, list=33%, signal=50%	CBX2/NUP205/NUP155/CBX8/NDC1/NUP93/NUP62/NUP188/NUP37/NUP160/NUP85/RAE1/TPR/NUP107/NUP210/NUP153/CBX4/RNF2/NUP133/NUP214/NUP54/POM121/SEC13/NUP43/UBE2I/BMI1/NUP42/PHC3/POM121C/NUP98/SUMO2/AAAS/HNRNPK/NUP58/RING1
REACTOME_FANCONI_ANEMIA_PATHWAY	REACTOME_FANCONI_ANEMIA_PATHWAY	39	0.620789	2.11783	0.00398406	0.0347181	0.0259875	10388	tags=69%, list=29%, signal=49%	FANCD2/FANCI/EME1/FANCB/POLN/USP1/UBE2T/FAAP24/FANCG/FANCE/FANCA/DCLRE1B/FAN1/ATRIP/RPA1/SLX1A/RPA2/SLX4/DCLRE1A/ATR/CENPX/EME2/FANCF/ERCC4/FAAP100/MUS81/FANCM
REACTOME_EXTENSION_OF_TELOMERES	REACTOME_EXTENSION_OF_TELOMERES	51	0.592834	2.11633	0.002	0.0236429	0.0176974	7921	tags=55%, list=22%, signal=43%	TERT/CCNA2/POLA1/FEN1/POLA2/PIF1/RFC4/CHTF18/PRIM1/BLM/RFC3/CDK2/PCNA/POLD1/DKC1/RTEL1/POLD3/LIG1/DSCC1/RPA1/ACD/PRIM2/RFC5/DNA2/RPA2/WRN/RUVBL1/POT1
KEGG_MISMATCH_REPAIR	KEGG_MISMATCH_REPAIR	23	0.713657	2.11577	0.00210526	0.0236429	0.0176974	5762	tags=52%, list=16%, signal=44%	EXO1/RFC4/RFC3/MSH2/PCNA/POLD1/MSH6/POLD3/LIG1/RPA1/PMS2/RFC5
REACTOME_CONDENSATION_OF_PROMETAPHASE_CHROMOSOMES	REACTOME_CONDENSATION_OF_PROMETAPHASE_CHROMOSOMES	11	0.854013	2.10507	0.00223214	0.0237503	0.0177778	2724	tags=73%, list=8%, signal=67%	NCAPG/NCAPH/NCAPD2/CCNB1/CCNB2/SMC4/SMC2/CDK1
REACTOME_ASSEMBLY_OF_THE_PRE_REPLICATIVE_COMPLEX	REACTOME_ASSEMBLY_OF_THE_PRE_REPLICATIVE_COMPLEX	68	0.555247	2.10311	0.00193424	0.0236429	0.0176974	10266	tags=53%, list=29%, signal=38%	PSMA8/ORC1/MCM2/CDT1/E2F1/E2F2/CDC6/MCM8/MCM6/MCM3/MCM5/MCM4/ORC6/PSMD2/PSMB9/PSMD10/PSMD4/MCM7/GMNN/PSMC1/PSMD14/ORC3/PSMD3/PSMD5/PSMA7/PSMD1/PSMB10/PSMD7/PSMA6/PSMD11/PSMC4/PSME3/ORC2/PSMB4/PSMD8/E2F3
REACTOME_TELOMERE_C_STRAND_LAGGING_STRAND_SYNTHESIS	REACTOME_TELOMERE_C_STRAND_LAGGING_STRAND_SYNTHESIS	34	0.636406	2.103	0.0040568	0.0347181	0.0259875	7921	tags=62%, list=22%, signal=48%	POLA1/FEN1/POLA2/RFC4/CHTF18/PRIM1/BLM/RFC3/PCNA/POLD1/POLD3/LIG1/DSCC1/RPA1/ACD/PRIM2/RFC5/DNA2/RPA2/WRN/POT1
WP_ATM_SIGNALING_PATHWAY	WP_ATM_SIGNALING_PATHWAY	40	0.608377	2.09739	0.00395257	0.0347181	0.0259875	5386	tags=45%, list=15%, signal=38%	CCNE1/TP73/IKBKG/RAD51/CCNB1/BRCA1/FANCD2/CDC25C/CHEK1/CDK1/CDK2/TP53BP1/CASP2/MDC1/CDC25A/SMC1A/MRE11/H2AX
REACTOME_PROCESSIVE_SYNTHESIS_ON_THE_LAGGING_STRAND	REACTOME_PROCESSIVE_SYNTHESIS_ON_THE_LAGGING_STRAND	15	0.772186	2.09675	0.0021097	0.0236429	0.0176974	7445	tags=80%, list=21%, signal=63%	POLA1/FEN1/POLA2/PRIM1/PCNA/POLD1/POLD3/LIG1/RPA1/PRIM2/DNA2/RPA2
REACTOME_SUMOYLATION_OF_SUMOYLATION_PROTEINS	REACTOME_SUMOYLATION_OF_SUMOYLATION_PROTEINS	35	0.634476	2.09485	0.00410678	0.0348257	0.026068	11849	tags=83%, list=33%, signal=55%	NUP205/NUP155/NDC1/PIAS4/NUP93/NUP62/NUP188/NUP37/NUP160/NUP85/RAE1/TPR/NUP107/NUP210/NUP153/NUP133/NUP214/NUP54/POM121/SEC13/NUP43/UBE2I/NUP42/POM121C/NUP98/TOPORS/SUMO2/AAAS/NUP58
REACTOME_THE_ROLE_OF_GTSE1_IN_G2_M_PROGRESSION_AFTER_G2_CHECKPOINT	REACTOME_THE_ROLE_OF_GTSE1_IN_G2_M_PROGRESSION_AFTER_G2_CHECKPOINT	79	0.536949	2.09347	0.00194553	0.0236429	0.0176974	8793	tags=44%, list=25%, signal=33%	TUBA3C/PSMA8/PLK1/GTSE1/CCNB1/CCNB2/TUBB3/TUBA1C/TUBA1B/CDK1/TUBA3E/TUBA4A/PSMD2/TUBB2B/PSMB9/PSMD10/PSMD4/TUBAL3/MAPRE1/TUBB8/TUBA4B/HSP90AB1/PSMC1/PSMD14/TUBA1A/PSMD3/PSMD5/PSMA7/PSMD1/PSMB10/PSMD7/TUBB2A/PSMA6/TUBB4B/PSMD11
REACTOME_INTRA_GOLGI_AND_RETROGRADE_GOLGI_TO_ER_TRAFFIC	REACTOME_INTRA_GOLGI_AND_RETROGRADE_GOLGI_TO_ER_TRAFFIC	203	0.462825	2.08575	0.00181818	0.0236429	0.0176974	9146	tags=41%, list=26%, signal=31%	TUBA3C/KLC3/DYNC1I1/KIF4B/KIF4A/KIF2C/KIF18A/KIF23/KIF3C/KIF18B/KIF25/KIF15/KIFC1/KIF11/RACGAP1/CENPE/KIF20A/TUBB3/TUBA1C/PAFAH1B3/TUBA1B/RAB39A/RAB41/KIF2A/KIF5A/KIF21B/TUBA3E/KLC2/KIF20B/PLIN3/TUBA4A/BICD1/TUBB2B/RGP1/GALNT1/KIF12/TUBAL3/RAB6B/KIF1B/NBAS/RAB30/COPA/KIFAP3/KIF22/IGF2R/TUBB8/DYNC1H1/RIC1/TUBA4B/KIF21A/COPB2/VPS45/COG1/COPB1/COPG2/TUBA1A/ZW10/YKT6/STX6/COG5/ARFGAP1/NAA35/DYNC1LI2/…
REACTOME_APC_C_MEDIATED_DEGRADATION_OF_CELL_CYCLE_PROTEINS	REACTOME_APC_C_MEDIATED_DEGRADATION_OF_CELL_CYCLE_PROTEINS	88	0.525529	2.08293	0.00195695	0.0236429	0.0176974	10069	tags=49%, list=28%, signal=35%	PSMA8/CDC20/CCNA2/PLK1/BUB1B/MAD2L1/CCNB1/NEK2/FBXO5/CDK1/AURKB/PTTG1/CDK2/UBE2C/AURKA/PSMD2/UBE2S/PSMB9/PSMD10/PSMD4/ANAPC2/ANAPC1/PSMC1/PSMD14/PSMD3/SKP2/PSMD5/PSMA7/PSMD1/PSMB10/PSMD7/PSMA6/PSMD11/CUL1/CDC23/PSMC4/PSME3/CDC14A/ANAPC5/PSMB4/FZR1/PSMD8/BUB3
REACTOME_POLYMERASE_SWITCHING	REACTOME_POLYMERASE_SWITCHING	14	0.786969	2.08171	0.00215517	0.0237269	0.0177602	5762	tags=71%, list=16%, signal=60%	POLA1/POLA2/RFC4/PRIM1/RFC3/PCNA/POLD1/POLD3/PRIM2/RFC5
PID_P53_REGULATION_PATHWAY	PID_P53_REGULATION_PATHWAY	59	0.564359	2.07864	0.0019305	0.0236429	0.0176974	11365	tags=63%, list=32%, signal=43%	CCNA2/CDKN2A/TP53AIP1/CHEK1/PPP1R13L/CDK2/DYRK2/PRMT5/HUWE1/CSE1L/PIN1/FBXO11/HIPK2/CSNK1D/CREBBP/CSNK1A1/DAXX/CSNK1G1/TRIM28/ABL1/CSNK1G2/SKP2/COP1/KAT5/PPM1D/SMYD2/PRKCD/ATR/E4F1/GSK3B/KAT2B/KMT5A/TTC5/MAPK9/EP300/ATM/USP7
REACTOME_TP53_REGULATES_TRANSCRIPTION_OF_GENES_INVOLVED_IN_G1_CELL_CYCLE_ARREST	REACTOME_TP53_REGULATES_TRANSCRIPTION_OF_GENES_INVOLVED_IN_G1_CELL_CYCLE_ARREST	14	0.783796	2.07332	0.00215517	0.0237269	0.0177602	3551	tags=50%, list=10%, signal=45%	CCNE1/E2F7/E2F1/E2F8/CCNA2/CDK2/CCNE2
REACTOME_PROCESSING_OF_DNA_DOUBLE_STRAND_BREAK_ENDS	REACTOME_PROCESSING_OF_DNA_DOUBLE_STRAND_BREAK_ENDS	98	0.518031	2.07255	0.00193424	0.0236429	0.0176974	8855	tags=57%, list=25%, signal=43%	CLSPN/EXO1/CCNA2/H2BC17/H2BC13/BRCA1/H2BC3/BRIP1/CHEK1/H2BC7/RMI2/H2BC14/BARD1/RFC4/BLM/TOPBP1/RFC3/CDK2/NSD2/RMI1/TP53BP1/H4C5/TIMELESS/RHNO1/MDC1/ATRIP/PIAS4/RPA1/RAD9B/MRE11/H2BC8/H2AX/RBBP8/SIRT6/H4-16/RFC5/RNF168/DNA2/H4C13/RAD50/ABRAXAS1/TIPIN/RNF4/RAD1/TOP3A/RPA2/UIMC1/BRCC3/H2BC12/WRN/KAT5/RNF8/ATR/UBE2I/H4C12/HERC2
REACTOME_AURKA_ACTIVATION_BY_TPX2	REACTOME_AURKA_ACTIVATION_BY_TPX2	71	0.544185	2.07169	0.0019802	0.0236429	0.0176974	7173	tags=51%, list=20%, signal=41%	PLK1/PLK4/TPX2/HMMR/NEK2/CDK1/CNTRL/CEP131/NDE1/AURKA/CENPJ/TUBA4A/CEP250/ALMS1/HAUS8/TUBB/CEP152/CCP110/CKAP5/CDK5RAP2/CEP192/HAUS6/HAUS5/CEP78/CEP41/MAPRE1/DYNC1H1/HAUS1/CSNK1D/NEDD1/CEP135/HAUS4/TUBG1/TUBA1A/CEP72/CEP70
REACTOME_CELL_CELL_COMMUNICATION	REACTOME_CELL_CELL_COMMUNICATION	129	0.48785	2.06758	0.00189394	0.0236429	0.0176974	5201	tags=26%, list=15%, signal=23%	CDH18/CDH10/CLDN18/CDH17/NPHS1/ACTN2/NPHS2/NECTIN4/LAMC2/CDH9/CLDN10/FLNC/CDH8/LAMA3/KIRREL2/CLDN6/CDH6/CDH12/KIRREL3/ITGB4/CLDN4/SDK1/CLDN2/FLNA/CASK/SIRPG/CDH4/NECTIN1/ITGA6/NCK2/PATJ/ILK/SRC/FYB1
REACTOME_G0_AND_EARLY_G1	REACTOME_G0_AND_EARLY_G1	27	0.659169	2.06655	0.00201613	0.0236429	0.0176974	5007	tags=52%, list=14%, signal=45%	CCNE1/E2F1/TOP2A/CCNA2/CDC6/RBL1/CDK1/MYBL2/CDK2/PCNA/CCNE2/LIN9/CDC25A/TFDP1
REACTOME_CHROMOSOME_MAINTENANCE	REACTOME_CHROMOSOME_MAINTENANCE	140	0.478735	2.06268	0.00187617	0.0236429	0.0176974	8005	tags=46%, list=22%, signal=36%	CENPI/TERT/CCNA2/CENPA/HJURP/H2BC17/H2BC13/CENPL/POLA1/OIP5/H2BC3/CENPU/CENPK/CENPH/H2BC7/CENPM/H2BC14/FEN1/POLA2/PIF1/RFC4/CHTF18/PRIM1/BLM/RFC3/CDK2/PCNA/CENPN/POLD1/DKC1/H4C5/H2AZ1/RTEL1/POLD3/LIG1/CENPW/CENPO/DSCC1/RPA1/ACD/H2BC8/ITGB3BP/CENPP/H2AX/PRIM2/H4-16/RFC5/CENPQ/MIS18BP1/ATRX/RBBP4/DNA2/H4C13/MIS18A/POLR2B/RBBP7/KNL1/DAXX/RPA2/H2BC12/WRN/RUVBL1/POT1/SMARCA5
WP_GENES_RELATED_TO_PRIMARY_CILIUM_DEVELOPMENT_BASED_ON_CRISPR	WP_GENES_RELATED_TO_PRIMARY_CILIUM_DEVELOPMENT_BASED_ON_CRISPR	99	0.512754	2.05816	0.00192678	0.0236429	0.0176974	9816	tags=56%, list=27%, signal=40%	TEDC2/EFCAB7/CEP97/TCTN2/TTC26/SASS6/RAB23/RPGRIP1L/CEP295/BBS12/WDR35/ARMC9/TTC30B/IFT52/IFT140/IQCE/CEP19/KATNB1/CEP192/IFT57/CPLANE1/EVC2/TMEM67/TCTEX1D2/KIFAP3/CEP162/TULP3/IFT81/DYNC2H1/WDR34/BBS1/ARL6/SCLT1/IFT80/C2CD3/TMEM17/WDR60/CDK20/IFT172/BBS7/FBF1/KIAA0753/TMEM107/KIF3B/CPLANE2/MIB1/HSPB11/CC2D2A/CEP76/IFT74/KIF3A/CEP104/TRAF3IP1/ARL3/TTC21B
REACTOME_ANTIGEN_ACTIVATES_B_CELL_RECEPTOR_BCR_LEADING_TO_GENERATION_OF_SECOND_MESSENGERS	REACTOME_ANTIGEN_ACTIVATES_B_CELL_RECEPTOR_BCR_LEADING_TO_GENERATION_OF_SECOND_MESSENGERS	86	0.518091	2.05518	0.00194175	0.0236429	0.0176974	5048	tags=37%, list=14%, signal=32%	IGLV1-47/IGKV2-28/IGHV3-30/IGLV1-40/IGKV1D-16/IGLV1-44/IGHV3-53/IGLV7-43/IGLV2-23/IGHV2-5/IGHV3-33/IGKV1-39/IGKV4-1/IGKV1-5/IGHV4-34/IGLV2-11/ITPR3/IGKV1D-39/IGLV6-57/IGKV1-17/IGLV3-19/IGLC2/IGHV1-46/IGLC3/IGKV2-30/IGKV1-16/IGKV3-11/IGKV2D-28/IGHV3-7/SYK/IGLV2-14/IGHV2-70
REACTOME_TRANSCRIPTIONAL_REGULATION_BY_E2F6	REACTOME_TRANSCRIPTIONAL_REGULATION_BY_E2F6	34	0.621191	2.05273	0.0040568	0.0347181	0.0259875	9258	tags=68%, list=26%, signal=50%	E2F1/RAD51/RRM2/BRCA1/CHEK1/EZH2/CDC7/APAF1/TFDP1/CBX5/RBBP8/E2F6/EHMT2/RBBP4/RBBP7/SUZ12/RNF2/L3MBTL2/TFDP2/EED/BMI1/CBX3/EHMT1
REACTOME_G2_M_DNA_DAMAGE_CHECKPOINT	REACTOME_G2_M_DNA_DAMAGE_CHECKPOINT	95	0.512051	2.0524	0.00193424	0.0236429	0.0176974	7916	tags=51%, list=22%, signal=39%	EXO1/H2BC17/CCNB1/H2BC13/BRCA1/CDC25C/H2BC3/BRIP1/CHEK1/H2BC7/RMI2/H2BC14/BARD1/CDK1/RFC4/BLM/TOPBP1/RFC3/NSD2/RMI1/TP53BP1/H4C5/RHNO1/MDC1/ATRIP/PIAS4/RPA1/RAD9B/MRE11/H2BC8/H2AX/RBBP8/H4-16/RFC5/YWHAQ/RNF168/DNA2/H4C13/RAD50/ABRAXAS1/RAD1/TOP3A/RPA2/UIMC1/BRCC3/H2BC12/WRN/KAT5
REACTOME_REGULATION_OF_TP53_ACTIVITY_THROUGH_PHOSPHORYLATION	REACTOME_REGULATION_OF_TP53_ACTIVITY_THROUGH_PHOSPHORYLATION	92	0.513959	2.05106	0.00195695	0.0236429	0.0176974	9713	tags=57%, list=27%, signal=41%	EXO1/CCNA2/TPX2/BRCA1/BRIP1/CHEK1/RMI2/BARD1/AURKB/RFC4/BLM/TOPBP1/RFC3/CDK2/TAF9B/AURKA/RMI1/TAF6/DYRK2/TAF1L/SSRP1/RHNO1/ATRIP/RPA1/RAD9B/TAF1/MRE11/NUAK1/RBBP8/RFC5/PIN1/HIPK2/DNA2/RAD50/TAF3/CDK5/RAD1/SUPT16H/TOP3A/RPA2/WRN/KAT5/STK11/TAF4/ATR/NOC2L/PRKAA2/CSNK2A1/HIPK1/CDK5R1/RAD9A/PRKAG1
KEGG_HOMOLOGOUS_RECOMBINATION	KEGG_HOMOLOGOUS_RECOMBINATION	28	0.650789	2.04818	0.0040404	0.0347181	0.0259875	7687	tags=61%, list=21%, signal=48%	RAD54L/XRCC2/RAD51/BRCA2/EME1/BLM/POLD1/POLD3/RPA1/MRE11/TOP3B/RAD50/RAD54B/XRCC3/TOP3A/RPA2/RAD51D
WP_DNA_MISMATCH_REPAIR	WP_DNA_MISMATCH_REPAIR	23	0.690449	2.04697	0.00210526	0.0236429	0.0176974	7995	tags=70%, list=22%, signal=54%	EXO1/RFC4/RFC3/MSH2/PCNA/POLD1/MSH6/POLD3/LIG1/RPA1/PMS2/RFC5/POLE3/POLE2/RPA2/POLE
REACTOME_FC_EPSILON_RECEPTOR_FCERI_SIGNALING	REACTOME_FC_EPSILON_RECEPTOR_FCERI_SIGNALING	186	0.456426	2.04545	0.00181818	0.0236429	0.0176974	9071	tags=44%, list=25%, signal=33%	PSMA8/IGLV1-47/IGKV2-28/IGHV3-30/IGLV1-40/IGKV1D-16/IGLV1-44/IGHV3-53/IGLV7-43/IGLV2-23/IGHV2-5/IGHV3-33/IGKV1-39/IKBKG/IGKV4-1/IGKV1-5/IGHV4-34/IGLV2-11/ITPR3/IGKV1D-39/IGLV6-57/IGKV1-17/IGLV3-19/IGLC2/IGHV1-46/IGLC3/IGKV2-30/IGKV1-16/VAV3/NFATC3/IGKV3-11/PSMD2/IGKV2D-28/IGHV3-7/PSMB9/SYK/IGLV2-14/IGHV2-70/PSMD10/PSMD4/MS4A2/MAP2K7/IGLV2-8/IGKV1-12/IGKV3-15/FCER1G/IGHV1-69/PRKCQ/PLCG1/CDC34/MAP3…
REACTOME_ORC1_REMOVAL_FROM_CHROMATIN	REACTOME_ORC1_REMOVAL_FROM_CHROMATIN	71	0.535105	2.03713	0.0019802	0.0236429	0.0176974	10046	tags=51%, list=28%, signal=37%	PSMA8/ORC1/MCM2/CDT1/CCNA2/CDC6/MCM8/MCM6/MCM3/MCM5/MCM4/CDK2/ORC6/PSMD2/PSMB9/PSMD10/PSMD4/MCM7/PSMC1/PSMD14/ORC3/PSMD3/SKP2/PSMD5/PSMA7/PSMD1/PSMB10/PSMD7/PSMA6/PSMD11/CUL1/PSMC4/PSME3/ORC2/PSMB4/PSMD8
REACTOME_MISMATCH_REPAIR	REACTOME_MISMATCH_REPAIR	15	0.748855	2.0334	0.0021097	0.0236429	0.0176974	5596	tags=60%, list=16%, signal=51%	EXO1/MSH2/PCNA/POLD1/MSH6/POLD3/LIG1/RPA1/PMS2
WP_REGULATION_OF_SISTER_CHROMATID_SEPARATION_AT_THE_METAPHASEANAPHASE_TRANSITION	WP_REGULATION_OF_SISTER_CHROMATID_SEPARATION_AT_THE_METAPHASEANAPHASE_TRANSITION	15	0.745444	2.02413	0.0021097	0.0236429	0.0176974	6895	tags=73%, list=19%, signal=59%	CDC20/BUB1B/MAD2L1/CENPE/BUB1/PTTG1/ESPL1/STAG1/SMC1A/SMC3/ANAPC2
REACTOME_ADHERENS_JUNCTIONS_INTERACTIONS	REACTOME_ADHERENS_JUNCTIONS_INTERACTIONS	33	0.618961	2.02107	0.00401606	0.0347181	0.0259875	1822	tags=24%, list=5%, signal=23%	CDH18/CDH10/CDH17/NECTIN4/CDH9/CDH8/CDH6/CDH12
REACTOME_EXPORT_OF_VIRAL_RIBONUCLEOPROTEINS_FROM_NUCLEUS	REACTOME_EXPORT_OF_VIRAL_RIBONUCLEOPROTEINS_FROM_NUCLEUS	33	0.618961	2.02107	0.00401606	0.0347181	0.0259875	10415	tags=73%, list=29%, signal=52%	NUP205/NUP155/NDC1/NUP93/NUP62/NUP188/NUP37/NUP160/NUP85/RAE1/TPR/NUP107/NUP210/NUP153/NUP133/NUP214/NUP54/POM121/SEC13/NUP43/RAN/NUP42/POM121C/NUP98
REACTOME_REGULATION_OF_PLK1_ACTIVITY_AT_G2_M_TRANSITION	REACTOME_REGULATION_OF_PLK1_ACTIVITY_AT_G2_M_TRANSITION	86	0.507467	2.01304	0.00194175	0.0236429	0.0176974	9795	tags=56%, list=27%, signal=41%	PLK1/PLK4/CCNB1/CCNB2/NEK2/CDK1/CNTRL/CEP131/BORA/NDE1/AURKA/CENPJ/TUBA4A/CEP250/ALMS1/HAUS8/TUBB/CEP152/CCP110/CKAP5/CDK5RAP2/CEP192/HAUS6/HAUS5/CEP78/CEP41/MAPRE1/DYNC1H1/HAUS1/CSNK1D/NEDD1/CEP135/FBXW11/HAUS4/TUBG1/TUBA1A/CEP72/CEP70/DCTN2/DCTN1/DYNC1I2/TUBB4B/CEP76/CUL1/DCTN3/PPP1R12A/HAUS2/YWHAG
WP_INTEGRATED_CANCER_PATHWAY	WP_INTEGRATED_CANCER_PATHWAY	44	0.570948	2.00966	0.00394477	0.0347181	0.0259875	7681	tags=50%, list=21%, signal=39%	E2F1/PLK1/BRCA1/CHEK1/BARD1/CDK1/BLM/MSH2/STAT1/CDK2/CDC25B/CDKN2B/MSH6/CDK4/CDC25A/MRE11/BBC3/SMAD3/POU2F1/RAD50/ATF1/BACH1
REACTOME_PROCESSING_OF_CAPPED_INTRON_CONTAINING_PRE_MRNA	REACTOME_PROCESSING_OF_CAPPED_INTRON_CONTAINING_PRE_MRNA	242	0.438533	2.00754	0.00178891	0.0236429	0.0176974	12163	tags=57%, list=34%, signal=38%	LUZP4/CSTF2/NUP205/SF3B4/NUP155/TFIP11/PRPF3/ALYREF/UPF3B/NDC1/DHX9/NUP93/NUP62/NUP188/XAB2/NUP37/GTF2F1/THOC2/SF3A2/NUP160/DHX38/NUP85/EIF4A3/HNRNPM/RAE1/SF3B3/TPR/NUP107/SNRNP200/SNRNP40/EFTUD2/FUS/NUP210/HNRNPR/NUP153/DDX46/CASC3/HSPA8/SNRPB/HNRNPA1/POLR2B/PRPF38A/HNRNPUL1/PRCC/SF3A1/RBMX/GLE1/CWC27/PPIL6/LSM7/CTNNBL1/CHERP/SF3B2/DDX23/U2AF2/RNPS1/NUP133/CSTF2T/NUP214/PRPF8/CLP1/PTBP1/ELAVL1/F…
REACTOME_NS1_MEDIATED_EFFECTS_ON_HOST_PATHWAYS	REACTOME_NS1_MEDIATED_EFFECTS_ON_HOST_PATHWAYS	41	0.576557	2.00397	0.00394477	0.0347181	0.0259875	8369	tags=56%, list=23%, signal=43%	NUP205/KPNA7/NUP155/KPNA2/NDC1/NUP93/NUP62/NUP188/NUP37/NUP160/NUP85/RAE1/TPR/NUP107/NUP210/NUP153/KPNB1/NUP133/NUP214/NUP54/POM121/SEC13/NUP43
REACTOME_TP53_REGULATES_TRANSCRIPTION_OF_CELL_CYCLE_GENES	REACTOME_TP53_REGULATES_TRANSCRIPTION_OF_CELL_CYCLE_GENES	49	0.565086	1.99887	0.00401606	0.0347181	0.0259875	4144	tags=33%, list=12%, signal=29%	CCNE1/E2F7/E2F1/E2F8/CCNA2/CCNB1/CDC25C/RBL1/CDK1/CDK2/PCNA/CCNE2/AURKA/CENPJ/CARM1/CNOT1
REACTOME_SIGNALING_BY_THE_B_CELL_RECEPTOR_BCR_	REACTOME_SIGNALING_BY_THE_B_CELL_RECEPTOR_BCR_	166	0.452705	1.99589	0.00183486	0.0236429	0.0176974	9071	tags=43%, list=25%, signal=32%	PSMA8/IGLV1-47/IGKV2-28/IGHV3-30/IGLV1-40/IGKV1D-16/IGLV1-44/IGHV3-53/IGLV7-43/IGLV2-23/IGHV2-5/IGHV3-33/IGKV1-39/IKBKG/IGKV4-1/IGKV1-5/IGHV4-34/IGLV2-11/ITPR3/IGKV1D-39/IGLV6-57/IGKV1-17/IGLV3-19/IGLC2/IGHV1-46/IGLC3/IGKV2-30/IGKV1-16/NFATC3/IGKV3-11/PSMD2/IGKV2D-28/IGHV3-7/PSMB9/SYK/IGLV2-14/IGHV2-70/PSMD10/PSMD4/NFKBIE/IGLV2-8/IGKV1-12/IGKV3-15/IGHV1-69/ORAI1/FBXW11/PSMC1/PSMD14/NRAS/IGKV5-2/S…
REACTOME_REGULATION_OF_TP53_ACTIVITY	REACTOME_REGULATION_OF_TP53_ACTIVITY	160	0.457161	1.99505	0.00186916	0.0236429	0.0176974	10783	tags=57%, list=30%, signal=40%	TP73/EXO1/CCNA2/TPX2/CDKN2A/BRCA1/TP63/BRIP1/CHEK1/RMI2/BARD1/CDK1/AURKB/RFC4/BLM/TOPBP1/PPP1R13L/RFC3/CDK2/TAF9B/AURKA/RMI1/TAF6/DYRK2/TAF1L/SSRP1/POU4F2/RHNO1/ATRIP/RPA1/RAD9B/TAF1/MRE11/PRMT5/NUAK1/RBBP8/CHD4/RFC5/PIN1/RNF34/GATAD2B/HIPK2/HDAC2/EHMT2/PHF20/RBBP4/DNA2/BRPF1/RAD50/TAF3/CDK5/RBBP7/BRD7/DAXX/RAD1/SUPT16H/PDPK1/TOP3A/RPA2/WRN/KAT5/STK11/TAF4/SMYD2/BRPF3/ATR/MTA2/NOC2L/PRKAA2/ZNF385…
REACTOME_TRANSPORT_OF_MATURE_TRANSCRIPT_TO_CYTOPLASM	REACTOME_TRANSPORT_OF_MATURE_TRANSCRIPT_TO_CYTOPLASM	84	0.501684	1.9795	0.00193424	0.0236429	0.0176974	10695	tags=55%, list=30%, signal=38%	LUZP4/NUP205/NUP155/ALYREF/UPF3B/NDC1/NUP93/NUP62/NUP188/NUP37/THOC2/NUP160/DHX38/NUP85/EIF4A3/RAE1/TPR/NUP107/NUP210/NUP153/CASC3/GLE1/U2AF2/RNPS1/NUP133/NUP214/FIP1L1/NUP54/POM121/SEC13/THOC5/NCBP1/NUP43/SRSF9/POLDIP3/SLBP/NUP42/SYMPK/RBM8A/ZC3H11A/POM121C/MAGOH/NUP98/CHTOP/SLU7/CPSF3
REACTOME_MITOTIC_TELOPHASE_CYTOKINESIS	REACTOME_MITOTIC_TELOPHASE_CYTOKINESIS	13	0.755049	1.97307	0.00440529	0.0361233	0.0270393	7556	tags=77%, list=21%, signal=61%	KIF23/PLK1/KIF20A/STAG1/SMC1A/STAG2/MAU2/SMC3/NIPBL/PDS5B
REACTOME_RESOLUTION_OF_AP_SITES_VIA_THE_MULTIPLE_NUCLEOTIDE_PATCH_REPLACEMENT_PATHWAY	REACTOME_RESOLUTION_OF_AP_SITES_VIA_THE_MULTIPLE_NUCLEOTIDE_PATCH_REPLACEMENT_PATHWAY	24	0.653501	1.97224	0.00205761	0.0236429	0.0176974	8460	tags=67%, list=24%, signal=51%	FEN1/RFC4/RFC3/PCNA/POLD1/POLD3/LIG1/RPA1/RFC5/POLE3/POLE2/PARG/RPA2/PARP1/POLE/PARP2
REACTOME_GABA_RECEPTOR_ACTIVATION	REACTOME_GABA_RECEPTOR_ACTIVATION	60	0.532937	1.96818	0.00191939	0.0236429	0.0176974	4430	tags=28%, list=12%, signal=25%	GABRA5/GABRB3/GABRG2/GABRR1/GABRA3/GNGT1/GABRG3/KCNJ10/ADCY8/GABRA2/GNAT3/GNG13/GABRQ/ADCY7/GNAI1/KCNJ3/KCNJ6
SA_REG_CASCADE_OF_CYCLIN_EXPR	SA_REG_CASCADE_OF_CYCLIN_EXPR	13	0.752143	1.96548	0.00440529	0.0361233	0.0270393	3670	tags=62%, list=10%, signal=55%	CCNE1/E2F1/CCNA2/E2F2/CDKN2A/CDK2/CCNE2/CDK4
REACTOME_RECRUITMENT_OF_MITOTIC_CENTROSOME_PROTEINS_AND_COMPLEXES	REACTOME_RECRUITMENT_OF_MITOTIC_CENTROSOME_PROTEINS_AND_COMPLEXES	80	0.504353	1.96396	0.00193424	0.0236429	0.0176974	11360	tags=66%, list=32%, signal=45%	PLK1/PLK4/NEK2/CDK1/CNTRL/CEP131/NDE1/CENPJ/TUBA4A/CEP250/ALMS1/HAUS8/TUBB/CEP152/CCP110/NME7/CKAP5/CDK5RAP2/CEP192/HAUS6/HAUS5/CEP78/CEP41/MAPRE1/DYNC1H1/HAUS1/CSNK1D/NEDD1/CEP135/HAUS4/TUBG1/TUBA1A/CEP72/CEP70/DCTN2/DCTN1/TUBGCP3/DYNC1I2/TUBB4B/CEP76/TUBGCP4/DCTN3/HAUS2/YWHAG/PCNT/HAUS3/TUBGCP2/CEP164/CETN2/MZT1/PAFAH1B1/TUBGCP5/AKAP9
REACTOME_SUMOYLATION_OF_CHROMATIN_ORGANIZATION_PROTEINS	REACTOME_SUMOYLATION_OF_CHROMATIN_ORGANIZATION_PROTEINS	71	0.515678	1.96317	0.0019802	0.0236429	0.0176974	10415	tags=61%, list=29%, signal=43%	CBX2/NUP205/HDAC4/NUP155/CBX8/H4C5/NDC1/NUP93/NUP62/NUP188/NUP37/CBX5/PIAS1/NUP160/NUP85/H4-16/RAE1/TPR/NUP107/HDAC2/NUP210/NUP153/H4C13/CBX4/SUZ12/RNF2/NUP133/NUP214/L3MBTL2/NUP54/POM121/SEC13/NUP43/UBE2I/H4C12/BMI1/NUP42/HDAC1/H4C14/PHC3/ZBED1/POM121C/NUP98
PID_FOXM1_PATHWAY	PID_FOXM1_PATHWAY	40	0.569083	1.96192	0.00395257	0.0347181	0.0259875	4295	tags=52%, list=12%, signal=46%	CCNE1/FOXM1/CCNA2/PLK1/CENPA/CDKN2A/CCNB1/CCNB2/CENPF/BRCA2/NEK2/BIRC5/CDK1/AURKB/CDK2/CDC25B/NFATC3/CDK4/XRCC1/ONECUT1/ETV5
REACTOME_RECYCLING_PATHWAY_OF_L1	REACTOME_RECYCLING_PATHWAY_OF_L1	49	0.55456	1.96163	0.0060241	0.0447936	0.0335292	9520	tags=55%, list=27%, signal=41%	TUBA3C/KIF4B/KIF4A/SH3GL2/TUBB3/TUBA1C/TUBA1B/TUBA3E/TUBA4A/TUBB2B/DNM2/RPS6KA5/SRC/TUBAL3/L1CAM/TUBB8/TUBA4B/TUBA1A/DNM1/MSN/MAPK1/RPS6KA3/TUBB2A/TUBB4B/CLTC/AP2A1/AP2B1
WP_TOLLLIKE_RECEPTOR_SIGNALING_RELATED_TO_MYD88	WP_TOLLLIKE_RECEPTOR_SIGNALING_RELATED_TO_MYD88	31	0.611166	1.96051	0.00407332	0.0347181	0.0259875	8707	tags=48%, list=24%, signal=37%	IKBKG/TLR6/TLR1/IRAK1/TLR5/RELB/TLR7/TICAM2/IKBKE/NFKB2/TICAM1/TLR8/MAPK1/TLR3/NFKB1
BIOCARTA_G2_PATHWAY	BIOCARTA_G2_PATHWAY	24	0.648719	1.95781	0.00205761	0.0236429	0.0176974	6532	tags=50%, list=18%, signal=41%	PLK1/CCNB1/BRCA1/CDC25C/CHEK1/CDK1/CDC25B/CDKN2D/CDC25A/YWHAQ/CDC34/PRKDC
REACTOME_RHO_GTPASE_EFFECTORS	REACTOME_RHO_GTPASE_EFFECTORS	322	0.411722	1.95508	0.00164745	0.0236429	0.0176974	8528	tags=42%, list=24%, signal=32%	TUBA3C/KLC3/DYNC1I1/ROPN1/KIF2C/ERCC6L/KIF18A/CDCA8/CENPI/CDC20/PLK1/CENPA/BUB1B/SGO2/MAD2L1/KIF14/CENPE/H2BC17/BUB1/SGO1/PRC1/H2BC13/CENPF/NOX1/TUBB3/CENPL/INCENP/TUBA1C/NDC80/CDC25C/H2BC3/TUBA1B/CENPU/NUF2/CENPK/SPC24/CENPH/H2BC7/SPC25/CENPM/CIT/SKA1/H2BC14/BIRC5/ZWINT/AURKB/PFN2/KIF2A/KIF5A/TUBA3E/NDE1/SRGAP2/SPDL1/PRKCA/LIMK1/CENPN/FLNA/KLC2/NCF2/TUBA4A/KNTC1/DSN1/H4C5/TUBB2B/FMNL2/H2AZ1/CENP…
REACTOME_CELL_CELL_JUNCTION_ORGANIZATION	REACTOME_CELL_CELL_JUNCTION_ORGANIZATION	64	0.522506	1.95237	0.00194553	0.0236429	0.0176974	2231	tags=19%, list=6%, signal=18%	CDH18/CDH10/CLDN18/CDH17/NECTIN4/CDH9/CLDN10/CDH8/CLDN6/CDH6/CDH12/CLDN4
REACTOME_RESOLUTION_OF_ABASIC_SITES_AP_SITES_	REACTOME_RESOLUTION_OF_ABASIC_SITES_AP_SITES_	37	0.577674	1.95097	0.004	0.0347181	0.0259875	9429	tags=57%, list=26%, signal=42%	FEN1/RFC4/RFC3/PCNA/POLD1/XRCC1/POLD3/LIG1/RPA1/RFC5/POLE3/POLE2/LIG3/PARG/RPA2/PARP1/POLE/PARP2/MPG/MUTYH/APEX1
REACTOME_DIGESTION	REACTOME_DIGESTION	23	0.657992	1.95074	0.00210526	0.0236429	0.0176974	3509	tags=43%, list=10%, signal=39%	CLPS/SI/PNLIPRP1/CEL/PNLIP/CHIA/AMY2A/LCT/PNLIPRP2/PIR
REACTOME_CYCLIN_A_B1_B2_ASSOCIATED_EVENTS_DURING_G2_M_TRANSITION	REACTOME_CYCLIN_A_B1_B2_ASSOCIATED_EVENTS_DURING_G2_M_TRANSITION	25	0.639635	1.94984	0.00203666	0.0236429	0.0176974	3315	tags=40%, list=9%, signal=36%	FOXM1/PKMYT1/CCNA2/PLK1/CCNB1/CCNB2/CDC25C/CDK1/CDK2/CDC25B
WP_GABA_RECEPTOR_SIGNALING	WP_GABA_RECEPTOR_SIGNALING	31	0.607353	1.94827	0.00407332	0.0347181	0.0259875	3571	tags=29%, list=10%, signal=26%	GABRA5/GABRB3/GAD2/GABRG2/GABRA3/GABRG3/GABRA2/GABRQ/GAD1
REACTOME_POLYMERASE_SWITCHING_ON_THE_C_STRAND_OF_THE_TELOMERE	REACTOME_POLYMERASE_SWITCHING_ON_THE_C_STRAND_OF_THE_TELOMERE	26	0.627476	1.93861	0.00203252	0.0236429	0.0176974	5762	tags=50%, list=16%, signal=42%	POLA1/POLA2/RFC4/CHTF18/PRIM1/RFC3/PCNA/POLD1/POLD3/DSCC1/ACD/PRIM2/RFC5
REACTOME_TRNA_PROCESSING_IN_THE_NUCLEUS	REACTOME_TRNA_PROCESSING_IN_THE_NUCLEUS	58	0.526362	1.93773	0.00192308	0.0236429	0.0176974	10415	tags=57%, list=29%, signal=40%	CSTF2/NUP205/NUP155/NDC1/NUP93/NUP62/NUP188/NUP37/POP1/NUP160/NUP85/TSEN54/RAE1/TPR/NUP107/NUP210/NUP153/XPOT/RTCB/RPP21/NUP133/NUP214/CLP1/NUP54/POM121/SEC13/NUP43/RAN/POP4/NUP42/FAM98B/POM121C/NUP98
BIOCARTA_ATRBRCA_PATHWAY	BIOCARTA_ATRBRCA_PATHWAY	21	0.661124	1.92964	0.00206612	0.0236429	0.0176974	9698	tags=67%, list=27%, signal=49%	RAD51/BRCA1/BRCA2/FANCD2/CHEK1/FANCG/FANCE/FANCA/MRE11/RAD50/RAD1/ATR/FANCF/RAD9A
KEGG_GAP_JUNCTION	KEGG_GAP_JUNCTION	90	0.48574	1.92941	0.00197239	0.0236429	0.0176974	8080	tags=44%, list=23%, signal=35%	TUBA3C/HTR2C/GRM5/GRM1/PRKG2/EGF/DRD1/ADCY8/ITPR3/TUBB3/TUBA1C/TUBA1B/PRKCG/CDK1/TUBA3E/PRKCA/TUBA4A/PDGFD/ADCY7/GNAI1/TUBB2B/TUBB/TUBB7P/SRC/PDGFC/TUBAL3/GNA11/TUBB8/PLCB1/MAP2K2/CSNK1D/TUBA1A/NRAS/ADCY6/SOS1/PRKCB/MAPK1/PRKACB/ITPR2/GNAI3
REACTOME_INITIATION_OF_NUCLEAR_ENVELOPE_NE_REFORMATION	REACTOME_INITIATION_OF_NUCLEAR_ENVELOPE_NE_REFORMATION	19	0.674329	1.92323	0.00206612	0.0236429	0.0176974	9375	tags=68%, list=26%, signal=51%	CCNB1/CCNB2/LMNB1/CDK1/VRK2/EMD/TMPO/KPNB1/VRK1/ANKLE2/LBR/LMNA/LEMD3
WP_TUMOR_SUPPRESSOR_ACTIVITY_OF_SMARCB1	WP_TUMOR_SUPPRESSOR_ACTIVITY_OF_SMARCB1	31	0.59775	1.91747	0.00407332	0.0347181	0.0259875	7775	tags=65%, list=22%, signal=51%	CDKN2A/DPF1/EZH2/SMARCA4/CDK4/PTCH1/SMARCC2/ACTL6A/GLI1/ARID1A/DPF2/SMARCC1/RBBP4/ARID1B/CDK6/SMARCB1/SMO/SUZ12/GLI3/SMARCD1
BIOCARTA_RB_PATHWAY	BIOCARTA_RB_PATHWAY	13	0.733001	1.91545	0.00440529	0.0361233	0.0270393	4726	tags=54%, list=13%, signal=47%	CDC25C/CHEK1/CDK1/CDK2/CDC25B/CDK4/CDC25A
BIOCARTA_G1_PATHWAY	BIOCARTA_G1_PATHWAY	28	0.608196	1.91414	0.00606061	0.0447936	0.0335292	8441	tags=61%, list=24%, signal=46%	CCNE1/E2F1/CDKN2A/CDK1/CDK2/CDKN2B/CDK4/CDC25A/TGFB2/TFDP1/DHFR/SMAD3/TGFB1/CDK6/ABL1/SKP2/ATR
REACTOME_AGGREPHAGY	REACTOME_AGGREPHAGY	44	0.543445	1.91285	0.00394477	0.0347181	0.0259875	8695	tags=45%, list=24%, signal=34%	TUBA3C/CETN1/DYNC1I1/TUBB3/TUBA1C/TUBA1B/TUBA3E/TUBA4A/TUBB2B/TUBAL3/TUBB8/DYNC1H1/TUBA4B/TUBA1A/CFTR/VCP/DYNC1LI2/TUBB2A/DYNC1I2/TUBB4B
REACTOME_POU5F1_OCT4_SOX2_NANOG_ACTIVATE_GENES_RELATED_TO_PROLIFERATION	REACTOME_POU5F1_OCT4_SOX2_NANOG_ACTIVATE_GENES_RELATED_TO_PROLIFERATION	13	0.732004	1.91285	0.00440529	0.0361233	0.0270393	2822	tags=38%, list=8%, signal=35%	SOX2/FOXD3/FGF2/NANOG/ZIC3
BIOCARTA_CASPASE_PATHWAY	BIOCARTA_CASPASE_PATHWAY	22	0.650387	1.90905	0.00211416	0.0236429	0.0176974	10272	tags=73%, list=29%, signal=52%	BIRC3/LMNB2/LMNB1/GZMB/APAF1/CASP2/XIAP/PRF1/PARP1/DFFA/LMNA/CASP3/DFFB/CASP1/BIRC2/CASP8
REACTOME_PCNA_DEPENDENT_LONG_PATCH_BASE_EXCISION_REPAIR	REACTOME_PCNA_DEPENDENT_LONG_PATCH_BASE_EXCISION_REPAIR	21	0.65395	1.9087	0.00206612	0.0236429	0.0176974	7995	tags=62%, list=22%, signal=48%	FEN1/RFC4/RFC3/PCNA/POLD1/POLD3/LIG1/RPA1/RFC5/POLE3/POLE2/RPA2/POLE
REACTOME_CDC6_ASSOCIATION_WITH_THE_ORC_ORIGIN_COMPLEX	REACTOME_CDC6_ASSOCIATION_WITH_THE_ORC_ORIGIN_COMPLEX	11	0.773445	1.90647	0.00446429	0.0362323	0.0271209	3727	tags=55%, list=10%, signal=49%	ORC1/E2F1/E2F2/CDC6/MCM8/ORC6
REACTOME_CELL_JUNCTION_ORGANIZATION	REACTOME_CELL_JUNCTION_ORGANIZATION	91	0.478409	1.9055	0.0019685	0.0236429	0.0176974	4365	tags=24%, list=12%, signal=21%	CDH18/CDH10/CLDN18/CDH17/NECTIN4/LAMC2/CDH9/CLDN10/FLNC/CDH8/LAMA3/CLDN6/CDH6/CDH12/ITGB4/CLDN4/SDK1/CLDN2/FLNA/CDH4/NECTIN1/ITGA6
WP_PATHWAYS_AFFECTED_IN_ADENOID_CYSTIC_CARCINOMA	WP_PATHWAYS_AFFECTED_IN_ADENOID_CYSTIC_CARCINOMA	65	0.507984	1.90496	0.00195695	0.0236429	0.0176974	7505	tags=43%, list=21%, signal=34%	INSRR/UHRF1/BRCA1/CHEK1/H1-4/MYB/BCOR/MYCN/H2AC16/SMC1A/MYBL1/MAML3/SRCAP/NSD1/ARID1A/KMT2C/KDM6A/BCORL1/MAP2K2/SMARCA2/ATRX/CREBBP/PRKDC/PIK3CA/NOTCH1/CNTN6/FOXP2/KANSL1
WP_BASE_EXCISION_REPAIR	WP_BASE_EXCISION_REPAIR	31	0.592674	1.90119	0.00407332	0.0347181	0.0259875	9429	tags=55%, list=26%, signal=40%	NEIL3/FEN1/PCNA/POLD1/XRCC1/POLD3/LIG1/POLE3/POLE2/LIG3/PARP1/POLE/PARP2/APEX2/MPG/MUTYH/APEX1
REACTOME_SNRNP_ASSEMBLY	REACTOME_SNRNP_ASSEMBLY	54	0.525206	1.8998	0.00395257	0.0347181	0.0259875	11991	tags=65%, list=33%, signal=43%	NUP205/NUP155/NDC1/NUP93/NUP62/NUP188/NUP37/PRMT5/NUP160/NUP85/RAE1/TPR/NUP107/GEMIN4/NUP210/NUP153/SNRPB/GEMIN5/NUP133/NUP214/NUP54/POM121/SEC13/NCBP1/NUP43/DDX20/NUP42/POM121C/NUP98/PHAX/SNRPE/AAAS/GEMIN2/NUP58/SNRPD1
REACTOME_DIGESTION_AND_ABSORPTION	REACTOME_DIGESTION_AND_ABSORPTION	27	0.604531	1.89525	0.00604839	0.0447936	0.0335292	3509	tags=41%, list=10%, signal=37%	CLPS/SI/PNLIPRP1/CEL/PNLIP/SLC2A5/CHIA/AMY2A/LCT/PNLIPRP2/PIR
WP_CILIOPATHIES	WP_CILIOPATHIES	181	0.425146	1.89469	0.0018315	0.0236429	0.0176974	9959	tags=48%, list=28%, signal=35%	DNAH11/ZIC2/CCDC103/PLK4/DRC1/CENPF/GPR161/NEK2/TBC1D32/RSPH1/OCRL/TCTN2/PKHD1/RAB23/RPGRIP1L/ALMS1/BBS12/TRIM32/WDR35/IQCB1/TMEM237/IFT52/IFT140/CEP19/ARL2BP/NME7/MCIDAS/CNGB1/NPHP4/DNAAF4/POC1A/IFT57/CPLANE1/CFAP53/CEP78/EVC2/CFAP52/TMEM67/TCTEX1D2/CEP41/GLIS2/IFT81/DYNC2H1/WDR34/FAM161A/BBS1/KIAA0556/ARL6/CCDC40/PKD1/SCLT1/IFT80/INTU/ADCY6/C2CD3/TMEM17/NPHP1/WDR60/SMO/IFT172/GLI3/BBS7/NME9/KIA…
WP_GASTRIC_CANCER_NETWORK_1	WP_GASTRIC_CANCER_NETWORK_1	29	0.596259	1.89417	0.00606061	0.0447936	0.0335292	6015	tags=62%, list=17%, signal=52%	E2F7/ECT2/TOP2A/KIF15/TPX2/CENPF/MYBL2/MCM4/UBE2C/AURKA/ESM1/KIF20B/ACTL6A/LIN9/CEP192/RNF216/H4-16/NUP107
REACTOME_NEUROTRANSMITTER_RECEPTORS_AND_POSTSYNAPTIC_SIGNAL_TRANSMISSION	REACTOME_NEUROTRANSMITTER_RECEPTORS_AND_POSTSYNAPTIC_SIGNAL_TRANSMISSION	205	0.418034	1.88598	0.00181818	0.0236429	0.0176974	4430	tags=24%, list=12%, signal=21%	GABRA5/TUBA3C/GABRB3/ACTN2/CACNG4/CHRNA9/GABRG2/GRIA2/GABRR1/GABRA3/GNGT1/NEFL/HTR3A/GABRG3/GRIN2A/CHRNB3/CHRNA7/KCNJ10/GRIP2/ADCY8/RASGRF1/GRIK2/CACNG3/TUBB3/TUBA1C/MAPT/HTR3C/TUBA1B/CHRNA5/PRKCG/GABRA2/GNAT3/GNG13/GABRQ/TUBA3E/GLRA3/PRKCA/GRIA4/CASK/GLRB/HTR3E/TUBA4A/KPNA2/ADCY7/AKAP5/GNAI1/KCNJ3/TUBB2B/KCNJ6
BIOCARTA_VDR_PATHWAY	BIOCARTA_VDR_PATHWAY	24	0.624495	1.8847	0.00411523	0.0348257	0.026068	11045	tags=83%, list=31%, signal=58%	CHAF1A/SMARCA4/CARM1/SMARCC2/ACTL6A/TSC2/BAZ1B/ARID1A/CREBBP/SMARCC1/SUPT16H/SMARCD1/MED1/VDR/TOP2B/NCOA1/HDAC1/KAT2B/EP300/PRMT1
REACTOME_VOLTAGE_GATED_POTASSIUM_CHANNELS	REACTOME_VOLTAGE_GATED_POTASSIUM_CHANNELS	42	0.538264	1.88439	0.00592885	0.0447936	0.0335292	6421	tags=55%, list=18%, signal=45%	KCNV1/KCNA2/KCNH8/KCNH6/KCNH2/KCNG1/KCNG3/KCNH3/KCNB2/KCNH5/KCNA7/KCNH7/KCNQ2/KCNB1/KCNQ3/KCNS1/KCNA10/KCND2/KCNQ1/KCNC2/KCNA3/KCNQ5/KCNV2
REACTOME_RECOGNITION_OF_DNA_DAMAGE_BY_PCNA_CONTAINING_REPLICATION_COMPLEX	REACTOME_RECOGNITION_OF_DNA_DAMAGE_BY_PCNA_CONTAINING_REPLICATION_COMPLEX	30	0.591462	1.88368	0.00604839	0.0447936	0.0335292	7995	tags=50%, list=22%, signal=39%	DTL/USP1/RFC4/RFC3/PCNA/POLD1/POLD3/RPA1/RFC5/POLE3/POLE2/CUL4B/RPA2/RAD18/POLE
REACTOME_E2F_MEDIATED_REGULATION_OF_DNA_REPLICATION	REACTOME_E2F_MEDIATED_REGULATION_OF_DNA_REPLICATION	22	0.64139	1.88264	0.00422833	0.0352806	0.0264085	7103	tags=59%, list=20%, signal=47%	ORC1/E2F1/CCNB1/POLA1/MCM8/POLA2/CDK1/PRIM1/ORC6/TFDP1/PRIM2/PPP2R3B/ORC3
BIOCARTA_GABA_PATHWAY	BIOCARTA_GABA_PATHWAY	10	0.783588	1.87407	0.00660793	0.0462166	0.0345945	2582	tags=30%, list=7%, signal=28%	GABRA5/GABRA3/GABRA2
BIOCARTA_PTC1_PATHWAY	BIOCARTA_PTC1_PATHWAY	11	0.759098	1.87111	0.00446429	0.0362323	0.0271209	4726	tags=55%, list=13%, signal=47%	CCNB1/CDC25C/CDK1/CDC25B/PTCH1/CDC25A
WP_EDA_SIGNALLING_IN_HAIR_FOLLICLE_DEVELOPMENT	WP_EDA_SIGNALLING_IN_HAIR_FOLLICLE_DEVELOPMENT	13	0.714593	1.86735	0.00660793	0.0462166	0.0345945	5438	tags=62%, list=15%, signal=52%	EDARADD/DKK4/SOSTDC1/LTB/RELB/EDA/PTCH1/GLI1
WP_HOMOLOGOUS_RECOMBINATION	WP_HOMOLOGOUS_RECOMBINATION	13	0.71369	1.86499	0.00660793	0.0462166	0.0345945	6812	tags=62%, list=19%, signal=50%	RAD51/BRCA2/POLD1/POLD3/RPA1/MRE11/RAD50/RAD54B
WP_SIMPLIFIED_DEPICTION_OF_MYD88_DISTINCT_INPUTOUTPUT_PATHWAY	WP_SIMPLIFIED_DEPICTION_OF_MYD88_DISTINCT_INPUTOUTPUT_PATHWAY	18	0.656905	1.85836	0.00417537	0.0351817	0.0263345	4372	tags=39%, list=12%, signal=34%	TLR10/TLR6/TLR1/IRAK1/TLR5/IL1A/TLR7
PID_BETA_CATENIN_DEG_PATHWAY	PID_BETA_CATENIN_DEG_PATHWAY	17	0.664216	1.85616	0.00420168	0.0351817	0.0263345	9493	tags=65%, list=27%, signal=48%	AXIN2/AXIN1/DVL2/DVL3/CSNK1D/CTNNB1/WNT3A/CSNK1A1/APC/CUL1/GSK3B
SA_G1_AND_S_PHASES	SA_G1_AND_S_PHASES	15	0.683372	1.85559	0.00632911	0.0447936	0.0335292	3670	tags=33%, list=10%, signal=30%	E2F1/E2F2/CDKN2A/CDK2/CDK4
REACTOME_SIGNALING_BY_RHO_GTPASES	REACTOME_SIGNALING_BY_RHO_GTPASES	451	0.378192	1.8506	0.00162602	0.0236429	0.0176974	8528	tags=39%, list=24%, signal=30%	TUBA3C/KLC3/DYNC1I1/ROPN1/KIF2C/ERCC6L/KIF18A/ARHGAP36/CDCA8/CENPI/RHOBTB1/CDC20/ECT2/PLK1/CENPA/BUB1B/DEPDC1B/SGO2/MAD2L1/RACGAP1/KIF14/CENPE/H2BC17/BUB1/SGO1/PRC1/H2BC13/CENPF/NOX1/TUBB3/CENPL/INCENP/TUBA1C/ARHGEF18/NDC80/CDC25C/H2BC3/TUBA1B/CENPU/NUF2/CENPK/SPC24/CENPH/H2BC7/ARHGAP11A/FGD1/SPC25/CENPM/CIT/SKA1/H2BC14/BIRC5/ZWINT/AURKB/PFN2/KIF2A/KIF5A/ARHGAP33/TUBA3E/NDE1/SRGAP2/SPDL1/ARHGAP44…
REACTOME_REMOVAL_OF_THE_FLAP_INTERMEDIATE_FROM_THE_C_STRAND	REACTOME_REMOVAL_OF_THE_FLAP_INTERMEDIATE_FROM_THE_C_STRAND	11	0.750026	1.84875	0.00446429	0.0362323	0.0271209	7701	tags=73%, list=22%, signal=57%	FEN1/PCNA/POLD1/POLD3/RPA1/DNA2/RPA2/WRN
REACTOME_NEPHRIN_FAMILY_INTERACTIONS	REACTOME_NEPHRIN_FAMILY_INTERACTIONS	23	0.623284	1.84784	0.00631579	0.0447936	0.0335292	4519	tags=30%, list=13%, signal=27%	NPHS1/ACTN2/NPHS2/KIRREL2/KIRREL3/CASK/NCK2
REACTOME_NEURONAL_SYSTEM	REACTOME_NEURONAL_SYSTEM	409	0.380669	1.84047	0.00165017	0.0236429	0.0176974	4480	tags=24%, list=13%, signal=21%	SLITRK1/GABRA5/TUBA3C/GABRB3/HCN4/GAD2/KCNK2/KCNV1/GRM5/ACTN2/GRM1/NRXN1/HCN1/CACNG4/CHRNA9/KCNA2/HCN2/GABRG2/GRIA2/GABRR1/GABRA3/GNGT1/NEFL/KCNMB2/HTR3A/GABRG3/LRFN2/GRIN2A/KCNH8/NLGN1/KCNH6/LRRTM1/KCNH2/CHRNB3/CHRNA7/KCNJ10/GRIP2/KCNK9/KCNG1/GLUL/KCNG3/SYT1/ADCY8/PPFIA4/KCNH3/RASGRF1/GRIK2/CACNG3/KCNB2/CACNA1E/SLITRK5/TUBB3/TUBA1C/MAPT/HTR3C/CACNA2D3/KCNJ11/TUBA1B/SLC6A4/CHRNA5/PTPRD/PRKCG/GABR…
SIG_CHEMOTAXIS	SIG_CHEMOTAXIS	45	0.520163	1.83923	0.00587084	0.0447936	0.0335292	7456	tags=38%, list=21%, signal=30%	PAK5/PITX2/MYLK2/RACGAP1/ITPR3/LIMK1/SAG/ARHGEF11/PIK3CG/GDI1/PAK4/ROCK2/INPPL1/PIK3CA/PDPK1/PAK1/WASF1
REACTOME_FORMATION_OF_SENESCENCE_ASSOCIATED_HETEROCHROMATIN_FOCI_SAHF_	REACTOME_FORMATION_OF_SENESCENCE_ASSOCIATED_HETEROCHROMATIN_FOCI_SAHF_	17	0.658007	1.8388	0.00420168	0.0351817	0.0263345	7723	tags=59%, list=22%, signal=46%	HMGA2/H1-3/H1-5/LMNB1/H1-4/HMGA1/ASF1A/UBN1/CABIN1/EP400
REACTOME_DISEASES_OF_MITOTIC_CELL_CYCLE	REACTOME_DISEASES_OF_MITOTIC_CELL_CYCLE	36	0.550159	1.83799	0.00617284	0.0447936	0.0335292	10819	tags=58%, list=30%, signal=41%	CCNE1/E2F1/E2F2/CDK2/UBE2C/CCNE2/CDK4/UBE2S/TFDP1/CDK6/ANAPC2/ANAPC1/SKP2/TFDP2/CDC23/ANAPC5/FZR1/CCND3/E2F3/CDC27/UBE2E1
WP_SIGNALING_PATHWAYS_IN_GLIOBLASTOMA	WP_SIGNALING_PATHWAYS_IN_GLIOBLASTOMA	82	0.468361	1.83798	0.00195312	0.0236429	0.0176974	9191	tags=46%, list=26%, signal=35%	CCNE1/E2F1/CDKN2A/BRCA1/BRCA2/CDKN2C/PRKCG/IGF1R/CDK2/PRKCA/CDKN2B/MSH6/CDK4/FGFR1/PIK3CG/TSC2/SRC/FOXO4/CBL/MAP2K7/FGFR2/MAP2K2/PRKCQ/PLCG1/CDK6/PIK3CA/NRAS/PDPK1/PIK3C2B/PRKCB/MAPK1/IRS1/PRKCD/NF1/PRKCI/PIK3CB/MET/MAP2K5
REACTOME_INTRAFLAGELLAR_TRANSPORT	REACTOME_INTRAFLAGELLAR_TRANSPORT	54	0.50799	1.83752	0.00790514	0.0522637	0.0391209	9146	tags=57%, list=26%, signal=43%	TUBA3C/KIF3C/TUBB3/TUBA1C/TUBA1B/TTC26/TTC30A/TUBA4A/WDR35/TUBB2B/TTC30B/IFT52/IFT140/IFT57/TCTEX1D2/KIFAP3/IFT81/DYNC2H1/WDR34/TNPO1/TUBA1A/IFT80/IFT22/WDR60/IFT172/KIF3B/TUBB2A/HSPB11/TUBB4B/IFT74/KIF3A
KEGG_BASE_EXCISION_REPAIR	KEGG_BASE_EXCISION_REPAIR	35	0.556177	1.83633	0.00821355	0.0529318	0.0396209	9429	tags=54%, list=26%, signal=40%	NEIL3/FEN1/PCNA/POLD1/XRCC1/POLD3/LIG1/POLE3/POLE2/LIG3/PARP4/PARP1/POLE/PARP2/APEX2/MPG/MUTYH/PARP3/APEX1
WP_HEAD_AND_NECK_SQUAMOUS_CELL_CARCINOMA	WP_HEAD_AND_NECK_SQUAMOUS_CELL_CARCINOMA	73	0.478218	1.83243	0.0039604	0.0347181	0.0259875	11168	tags=58%, list=31%, signal=40%	CSMD3/E2F1/TERT/CDKN2A/TP63/IGF1R/CDK4/FADD/FGFR1/PIK3CG/TSC2/NFKB2/FGFR2/CTNNB1/RPTOR/CDK6/PIK3CA/MAML1/NOTCH1/NRAS/NOTCH2/PDPK1/FAT1/VEGFA/CUL3/STK11/RHEB/NFKB1/PRKAA2/PIK3CB/MLST8/ERBB2/RELA/FGFR3/BIRC2/CASP8/TRAF3/MAPKAP1/MTOR/KRAS/NFE2L2/AJUBA
REACTOME_SEROTONIN_RECEPTORS	REACTOME_SEROTONIN_RECEPTORS	12	0.716483	1.82881	0.00886918	0.0559441	0.0418757	2941	tags=50%, list=8%, signal=46%	HTR2C/HTR6/HTR1E/HTR5A/HTR1F/HTR4
REACTOME_APC_C_CDH1_MEDIATED_DEGRADATION_OF_CDC20_AND_OTHER_APC_C_CDH1_TARGETED_PROTEINS_IN_LATE_MITOSIS_EARLY_G1	REACTOME_APC_C_CDH1_MEDIATED_DEGRADATION_OF_CDC20_AND_OTHER_APC_C_CDH1_TARGETED_PROTEINS_IN_LATE_MITOSIS_EARLY_G1	74	0.475767	1.82776	0.0039604	0.0347181	0.0259875	10046	tags=43%, list=28%, signal=31%	PSMA8/CDC20/PLK1/AURKB/PTTG1/UBE2C/AURKA/PSMD2/UBE2S/PSMB9/PSMD10/PSMD4/ANAPC2/ANAPC1/PSMC1/PSMD14/PSMD3/SKP2/PSMD5/PSMA7/PSMD1/PSMB10/PSMD7/PSMA6/PSMD11/CDC23/PSMC4/PSME3/ANAPC5/PSMB4/FZR1/PSMD8
REACTOME_TRANSCRIPTION_OF_E2F_TARGETS_UNDER_NEGATIVE_CONTROL_BY_P107_RBL1_AND_P130_RBL2_IN_COMPLEX_WITH_HDAC1	REACTOME_TRANSCRIPTION_OF_E2F_TARGETS_UNDER_NEGATIVE_CONTROL_BY_P107_RBL1_AND_P130_RBL2_IN_COMPLEX_WITH_HDAC1	16	0.663539	1.82584	0.00631579	0.0447936	0.0335292	8164	tags=62%, list=23%, signal=48%	E2F1/CCNA2/RBL1/CDK1/MYBL2/LIN9/TFDP1/RBBP4/E2F4/TFDP2
REACTOME_TRANSCRIPTIONAL_REGULATION_OF_PLURIPOTENT_STEM_CELLS	REACTOME_TRANSCRIPTIONAL_REGULATION_OF_PLURIPOTENT_STEM_CELLS	31	0.567824	1.82147	0.00610998	0.0447936	0.0335292	3273	tags=26%, list=9%, signal=23%	SOX2/FOXD3/CDX2/ZSCAN10/FGF2/NANOG/ZIC3/NR5A1
WP_DNA_DAMAGE_RESPONSE	WP_DNA_DAMAGE_RESPONSE	68	0.480232	1.81898	0.00193424	0.0236429	0.0176974	7657	tags=44%, list=21%, signal=35%	CCNE1/E2F1/RAD51/CCNB1/CCNB2/BRCA1/FANCD2/TP53AIP1/CDC25C/CHEK1/CDK1/CDK2/CCNE2/CDK4/APAF1/CDC25A/HUS1B/SMC1A/ATRIP/MRE11/BBC3/H2AX/RAD50/PRKDC/CDK6/CDK5/RAD1/RPA2/ABL1/PIDD1
REACTOME_GAP_FILLING_DNA_REPAIR_SYNTHESIS_AND_LIGATION_IN_GG_NER	REACTOME_GAP_FILLING_DNA_REPAIR_SYNTHESIS_AND_LIGATION_IN_GG_NER	25	0.595086	1.81404	0.00814664	0.0527867	0.0395123	7995	tags=56%, list=22%, signal=44%	RFC4/RFC3/PCNA/POLD1/XRCC1/POLD3/LIG1/RPA1/RFC5/POLE3/POLE2/LIG3/RPA2/POLE
REACTOME_TRP_CHANNELS	REACTOME_TRP_CHANNELS	28	0.57583	1.81227	0.00606061	0.0447936	0.0335292	3752	tags=32%, list=10%, signal=29%	TRPV5/TRPC3/TRPV6/TRPM3/TRPM5/TRPA1/MCOLN3/TRPM2/TRPC7
REACTOME_G1_S_DNA_DAMAGE_CHECKPOINTS	REACTOME_G1_S_DNA_DAMAGE_CHECKPOINTS	68	0.476945	1.80652	0.00386847	0.0347181	0.0259875	10046	tags=43%, list=28%, signal=31%	PSMA8/CCNE1/CCNA2/CDKN2A/CHEK1/CDK2/CCNE2/PSMD2/PSMB9/CDC25A/PSMD10/PSMD4/PHF20/PSMC1/PSMD14/PSMD3/COP1/PSMD5/PSMA7/PSMD1/PSMB10/PSMD7/PSMA6/PSMD11/ZNF385A/PSMC4/PSME3/PSMB4/PSMD8
REACTOME_POTASSIUM_CHANNELS	REACTOME_POTASSIUM_CHANNELS	102	0.444935	1.80126	0.00571429	0.0447936	0.0335292	6628	tags=38%, list=19%, signal=31%	HCN4/KCNK2/KCNV1/HCN1/KCNA2/HCN2/GNGT1/KCNMB2/KCNH8/KCNH6/KCNH2/KCNJ10/KCNK9/KCNG1/KCNG3/KCNH3/KCNB2/KCNJ11/KCNH5/GNG13/KCNA7/KCNH7/KCNQ2/KCNB1/KCNQ3/KCNS1/KCNJ3/KCNJ6/KCNA10/KCND2/KCNQ1/GNG7/KCNJ14/KCNC2/KCNA3/KCNQ5/KCNV2/KCNN1/KCNJ15
REACTOME_PROCESSIVE_SYNTHESIS_ON_THE_C_STRAND_OF_THE_TELOMERE	REACTOME_PROCESSIVE_SYNTHESIS_ON_THE_C_STRAND_OF_THE_TELOMERE	19	0.631252	1.80037	0.00619835	0.0447936	0.0335292	7921	tags=63%, list=22%, signal=49%	FEN1/BLM/PCNA/POLD1/POLD3/LIG1/RPA1/ACD/DNA2/RPA2/WRN/POT1
REACTOME_RHO_GTPASES_ACTIVATE_IQGAPS	REACTOME_RHO_GTPASES_ACTIVATE_IQGAPS	32	0.555738	1.79934	0.00601202	0.0447936	0.0335292	8695	tags=50%, list=24%, signal=38%	TUBA3C/TUBB3/TUBA1C/TUBA1B/TUBA3E/TUBA4A/TUBB2B/IQGAP3/TUBAL3/TUBB8/TUBA4B/CTNNB1/TUBA1A/TUBB2A/IQGAP1/TUBB4B
BIOCARTA_P53_PATHWAY	BIOCARTA_P53_PATHWAY	16	0.652865	1.79647	0.00631579	0.0447936	0.0335292	4134	tags=38%, list=12%, signal=33%	CCNE1/E2F1/CDK2/PCNA/CDK4/APAF1
BIOCARTA_DEATH_PATHWAY	BIOCARTA_DEATH_PATHWAY	29	0.565467	1.79635	0.00606061	0.0447936	0.0335292	10645	tags=62%, list=30%, signal=44%	BIRC3/MAP3K14/APAF1/FADD/XIAP/GAS2/SPTAN1/TNFSF10/TRAF2/NFKB1/DFFA/LMNA/CASP3/RELA/DFFB/BIRC2/CASP8/TRADD
PID_SMAD2_3PATHWAY	PID_SMAD2_3PATHWAY	16	0.651966	1.79399	0.00631579	0.0447936	0.0335292	8483	tags=62%, list=24%, signal=48%	KPNA2/PIAS4/CTDSPL/SMAD3/NUP153/MAP3K1/KPNB1/NUP214/MAPK1/UBE2I
REACTOME_ASSOCIATION_OF_TRIC_CCT_WITH_TARGET_PROTEINS_DURING_BIOSYNTHESIS	REACTOME_ASSOCIATION_OF_TRIC_CCT_WITH_TARGET_PROTEINS_DURING_BIOSYNTHESIS	39	0.52534	1.7922	0.00796813	0.0522637	0.0391209	11989	tags=72%, list=33%, signal=48%	CCNE1/FBXW10/CCNE2/FBXW9/CCT5/XRN2/DCAF7/NOP56/CCT4/CCT2/CCT6A/FBXW2/SPHK1/CCT7/GBA/KIF13A/TCP1/USP11/FBXO4/AP3M1/CCT3/HDAC3/FBXL5/FKBP9/ARFGEF2/WRAP53/CCT8/SKIV2L
WP_PRADERWILLI_AND_ANGELMAN_SYNDROME	WP_PRADERWILLI_AND_ANGELMAN_SYNDROME	63	0.479841	1.79206	0.00579151	0.0447936	0.0335292	2563	tags=25%, list=7%, signal=24%	GABRA5/NHLH2/GABRB3/HTR2C/TACR3/TYR/GABRG2/GABRR1/GABRG3/E2F1/MKRN3/CDKN2A/CDKN2C/CDC6/ATP10A/OCA2
REACTOME_DNA_DAMAGE_BYPASS	REACTOME_DNA_DAMAGE_BYPASS	48	0.505155	1.79131	0.00792079	0.0522637	0.0391209	9168	tags=48%, list=26%, signal=36%	DTL/USP1/RFC4/PCLAF/RFC3/PCNA/POLD1/POLD3/RPA1/RFC5/POLE3/USP43/POLE2/CUL4B/NPLOC4/POLH/RPA2/RAD18/VCP/POLE/POLK/TRIM25/DDB1
WP_MRNA_PROCESSING	WP_MRNA_PROCESSING	126	0.423951	1.79092	0.0037594	0.0347181	0.0259875	12163	tags=60%, list=34%, signal=39%	CSTF2/SF3B4/NONO/SUGP2/PRPF3/DHX9/SMC1A/SF3A2/PPM1G/DHX38/SRPK2/HNRNPM/SF3B3/SNRNP40/EFTUD2/FUS/XRN2/HNRNPR/SNRPB/HNRNPA1/SF3A1/RBMX/RNMT/LSM7/DHX8/SF3B2/U2AF2/SUPT5H/RNPS1/U2AF1L5/CSTF2T/PRPF8/CLP1/PTBP1/SF3A3/NCBP1/DHX15/DDX20/SUGP1/POLR2A/PSKH1/SRSF9/SRPK1/HNRNPU/SFPQ/PRPF40A/PRPF4/METTL3/CLK2/SNRPA/NUDT21/CD2BP2/DHX16/PRPF6/CLASRP/HNRNPA2B1/HNRNPL/CPSF3/HNRNPH1/RBM17/PRMT1/DDX1/CELF4/SNRPE/SN…
REACTOME_CARBOXYTERMINAL_POST_TRANSLATIONAL_MODIFICATIONS_OF_TUBULIN	REACTOME_CARBOXYTERMINAL_POST_TRANSLATIONAL_MODIFICATIONS_OF_TUBULIN	43	0.508423	1.78795	0.00986193	0.0598257	0.0447812	6271	tags=44%, list=18%, signal=36%	TUBA3C/TTLL6/TTLL7/TTLL4/TUBB3/TUBA1C/TUBA1B/TUBA3E/AGBL5/TUBA4A/TUBB2B/TUBAL3/TPGS2/LRRC49/TTLL1/TPGS1/TTLL11/TUBB8/TUBA4B
REACTOME_COPI_INDEPENDENT_GOLGI_TO_ER_RETROGRADE_TRAFFIC	REACTOME_COPI_INDEPENDENT_GOLGI_TO_ER_RETROGRADE_TRAFFIC	53	0.495542	1.78636	0.008	0.0522637	0.0391209	8695	tags=45%, list=24%, signal=34%	TUBA3C/DYNC1I1/TUBB3/TUBA1C/PAFAH1B3/TUBA1B/TUBA3E/TUBA4A/BICD1/TUBB2B/GALNT1/TUBAL3/RAB6B/TUBB8/DYNC1H1/TUBA4B/TUBA1A/DYNC1LI2/DCTN2/DCTN1/TUBB2A/DCTN5/DYNC1I2/TUBB4B
REACTOME_CYCLIN_D_ASSOCIATED_EVENTS_IN_G1	REACTOME_CYCLIN_D_ASSOCIATED_EVENTS_IN_G1	47	0.505518	1.78549	0.00592885	0.0447936	0.0335292	8164	tags=45%, list=23%, signal=35%	CCNE1/E2F1/E2F2/CDKN2A/CDKN2C/RBL1/CDK2/CDKN2B/CDKN2D/CCNE2/CDK4/JAK2/TFDP1/SRC/CKS1B/PPP2R3B/CDK6/ABL1/SKP2/E2F4/TFDP2
REACTOME_CHROMATIN_MODIFYING_ENZYMES	REACTOME_CHROMATIN_MODIFYING_ENZYMES	271	0.385784	1.78533	0.00175439	0.0236429	0.0176974	11045	tags=56%, list=31%, signal=39%	PAX3/H2AC13/H2BC17/H2BC13/H2BC3/H2BC7/PRDM9/EZH2/H2BC14/ASH1L/KDM4D/HCFC1/SMARCA4/NSD2/CDK4/DOT1L/CARM1/KDM5B/VPS72/SMARCC2/H4C5/MECOM/SETDB1/H2AZ1/H2AC16/ACTL6A/SUV39H2/NCOR2/JAK2/YEATS2/JADE2/H3C10/H2BC8/KMT5C/PRMT5/H3C6/H2AX/NFKB2/SAP30/SUV39H1/H3C11/NSD1/ARID1A/CHD4/UTY/H4-16/KMT2C/KDM6A/PRMT3/TRRAP/GATAD2B/HDAC2/HAT1/EHMT2/KMT2A/PHF21A/SMARCA2/H3C14/CREBBP/SMARCC1/PHF20/RBBP4/ARID1B/H4C13/KD…
BIOCARTA_MITOCHONDRIA_PATHWAY	BIOCARTA_MITOCHONDRIA_PATHWAY	19	0.625664	1.78443	0.00619835	0.0447936	0.0335292	10544	tags=63%, list=29%, signal=45%	BIRC3/APAF1/BIK/XIAP/BAK1/DFFA/CASP3/DFFB/DIABLO/BIRC2/CASP8/BAX
REACTOME_DNA_DOUBLE_STRAND_BREAK_RESPONSE	REACTOME_DNA_DOUBLE_STRAND_BREAK_RESPONSE	77	0.461187	1.78438	0.00397614	0.0347181	0.0259875	8855	tags=49%, list=25%, signal=37%	EYA4/EYA1/EYA2/H2BC17/H2BC13/BRCA1/H2BC3/H2BC7/H2BC14/BARD1/NSD2/TP53BP1/KPNA2/H4C5/MDC1/PIAS4/MRE11/H2BC8/H2AX/BAZ1B/H4-16/RNF168/H4C13/RAD50/ABRAXAS1/EYA3/UIMC1/BRCC3/ABL1/H2BC12/KDM4A/KAT5/SMARCA5/RNF8/UBE2I/H4C12/APBB1/HERC2
REACTOME_FORMATION_OF_TUBULIN_FOLDING_INTERMEDIATES_BY_CCT_TRIC	REACTOME_FORMATION_OF_TUBULIN_FOLDING_INTERMEDIATES_BY_CCT_TRIC	26	0.577027	1.78275	0.00813008	0.0527867	0.0395123	9213	tags=65%, list=26%, signal=49%	TUBA3C/TUBB3/TUBA1C/TUBA1B/TUBA3E/TUBA4A/TUBB2B/TUBAL3/CCT5/TUBA4B/TUBA1A/CCT4/CCT2/CCT6A/TUBB2A/TUBB4B/CCT7
REACTOME_HEDGEHOG_OFF_STATE	REACTOME_HEDGEHOG_OFF_STATE	113	0.430986	1.77812	0.00744879	0.0513427	0.0384314	10143	tags=48%, list=28%, signal=34%	TUBA3C/PSMA8/ADCY8/GPR161/TUBB3/TUBA1C/TUBA1B/PTCH1/RPGRIP1L/TUBA4A/PSMD2/ADCY7/WDR35/TUBB2B/PSMB9/IFT52/IFT140/PSMD10/PSMD4/GLI1/IFT57/TULP3/DYNC2H1/CSNK1A1/PSMC1/PSMD14/TUBA1A/INTU/ADCY6/SMO/IFT172/GLI3/PSMD3/PRKAR2A/PRKACB/PSMD5/PSMA7/PSMD1/PSMB10/PSMD7/TUBB2A/PSMA6/ADCY1/TUBB4B/PSMD11/CUL1/KIF3A/PSMC4/GSK3B/PSME3/TTC21B/PSMB4/PSMD8/ADCY9
REACTOME_PD_1_SIGNALING	REACTOME_PD_1_SIGNALING	26	0.575241	1.77723	0.00813008	0.0527867	0.0395123	8006	tags=42%, list=22%, signal=33%	PDCD1/TRBV7-9/TRBV12-3/CD3G/TRAV29DV5/CD3D/CD274/HLA-DQB2/TRAV8-4/LCK/HLA-DQA2
REACTOME_MRNA_SPLICING	REACTOME_MRNA_SPLICING	188	0.396131	1.77569	0.00182482	0.0236429	0.0176974	12163	tags=55%, list=34%, signal=37%	CSTF2/SF3B4/TFIP11/PRPF3/ALYREF/UPF3B/DHX9/XAB2/GTF2F1/SF3A2/DHX38/EIF4A3/HNRNPM/SF3B3/SNRNP200/SNRNP40/EFTUD2/FUS/HNRNPR/DDX46/CASC3/HSPA8/SNRPB/HNRNPA1/POLR2B/PRPF38A/HNRNPUL1/PRCC/SF3A1/RBMX/CWC27/PPIL6/LSM7/CTNNBL1/CHERP/SF3B2/DDX23/U2AF2/RNPS1/CSTF2T/PRPF8/CLP1/PTBP1/ELAVL1/FIP1L1/SF3A3/NCBP1/DHX15/HNRNPA0/GPKOW/SUGP1/POLR2A/SRSF9/SART1/HNRNPU/PRPF40A/PRPF4/SYMPK/WBP11/SNRPA/NUDT21/RBM8A/CD2…
REACTOME_INLB_MEDIATED_ENTRY_OF_LISTERIA_MONOCYTOGENES_INTO_HOST_CELL	REACTOME_INLB_MEDIATED_ENTRY_OF_LISTERIA_MONOCYTOGENES_INTO_HOST_CELL	15	0.653859	1.77545	0.0126582	0.0703301	0.052644	3637	tags=20%, list=10%, signal=18%	SH3GL3/SH3GL2/HGS
BIOCARTA_NPC_PATHWAY	BIOCARTA_NPC_PATHWAY	11	0.719762	1.77415	0.0111607	0.0653699	0.0489312	8604	tags=82%, list=24%, signal=62%	KPNA2/NUP62/RCC1/NUP210/NUP153/KPNB1/RANGAP1/NUP214/RAN
REACTOME_DEPOLYMERISATION_OF_THE_NUCLEAR_LAMINA	REACTOME_DEPOLYMERISATION_OF_THE_NUCLEAR_LAMINA	15	0.652596	1.77202	0.0126582	0.0703301	0.052644	9375	tags=60%, list=26%, signal=44%	CCNB1/LMNB1/CDK1/PRKCA/EMD/TMPO/PRKCB/LMNA/LEMD3
REACTOME_BLOOD_GROUP_SYSTEMS_BIOSYNTHESIS	REACTOME_BLOOD_GROUP_SYSTEMS_BIOSYNTHESIS	21	0.606939	1.77149	0.00619835	0.0447936	0.0335292	2066	tags=24%, list=6%, signal=22%	B3GALT5/B3GALT1/B3GALT2/FUT3/FUT4
REACTOME_VIRAL_MESSENGER_RNA_SYNTHESIS	REACTOME_VIRAL_MESSENGER_RNA_SYNTHESIS	44	0.503238	1.77133	0.00788955	0.0522637	0.0391209	8683	tags=52%, list=24%, signal=40%	NUP205/NUP155/NDC1/NUP93/NUP62/NUP188/NUP37/GTF2F1/NUP160/NUP85/RAE1/TPR/NUP107/NUP210/NUP153/POLR2B/NUP133/NUP214/NUP54/POM121/SEC13/NUP43/POLR2A
REACTOME_INHIBITION_OF_THE_PROTEOLYTIC_ACTIVITY_OF_APC_C_REQUIRED_FOR_THE_ONSET_OF_ANAPHASE_BY_MITOTIC_SPINDLE_CHECKPOINT_COMPONENTS	REACTOME_INHIBITION_OF_THE_PROTEOLYTIC_ACTIVITY_OF_APC_C_REQUIRED_FOR_THE_ONSET_OF_ANAPHASE_BY_MITOTIC_SPINDLE_CHECKPOINT_COMPONENTS	21	0.605943	1.76858	0.00619835	0.0447936	0.0335292	11361	tags=62%, list=32%, signal=42%	CDC20/BUB1B/MAD2L1/UBE2C/UBE2S/ANAPC2/ANAPC1/CDC23/ANAPC5/BUB3/CDC27/UBE2E1/CDC26
REACTOME_COOPERATION_OF_PREFOLDIN_AND_TRIC_CCT_IN_ACTIN_AND_TUBULIN_FOLDING	REACTOME_COOPERATION_OF_PREFOLDIN_AND_TRIC_CCT_IN_ACTIN_AND_TUBULIN_FOLDING	33	0.541141	1.76696	0.0060241	0.0447936	0.0335292	8695	tags=52%, list=24%, signal=39%	TUBA3C/TUBB3/TUBA1C/TUBA1B/TUBA3E/TUBA4A/TUBB2B/VBP1/TUBAL3/CCT5/TUBA4B/TUBA1A/CCT4/CCT2/CCT6A/TUBB2A/TUBB4B
REACTOME_DEPOSITION_OF_NEW_CENPA_CONTAINING_NUCLEOSOMES_AT_THE_CENTROMERE	REACTOME_DEPOSITION_OF_NEW_CENPA_CONTAINING_NUCLEOSOMES_AT_THE_CENTROMERE	73	0.460959	1.76629	0.00594059	0.0447936	0.0335292	6928	tags=42%, list=19%, signal=34%	CENPI/CENPA/HJURP/H2BC17/H2BC13/CENPL/OIP5/H2BC3/CENPU/CENPK/CENPH/H2BC7/CENPM/H2BC14/CENPN/H4C5/H2AZ1/CENPW/CENPO/H2BC8/ITGB3BP/CENPP/H2AX/H4-16/CENPQ/MIS18BP1/RBBP4/H4C13/MIS18A/RBBP7/KNL1
WP_GENES_CONTROLLING_RENAL_NEPHROGENESIS	WP_GENES_CONTROLLING_RENAL_NEPHROGENESIS	38	0.518973	1.76477	0.00595238	0.0447936	0.0335292	1840	tags=26%, list=5%, signal=25%	HOXD11/NPHS1/NPHS2/LHX1/FOXD1/GDNF/HOXA11/EYA1/ITGA3/WT1
REACTOME_TP53_REGULATES_TRANSCRIPTION_OF_GENES_INVOLVED_IN_G2_CELL_CYCLE_ARREST	REACTOME_TP53_REGULATES_TRANSCRIPTION_OF_GENES_INVOLVED_IN_G2_CELL_CYCLE_ARREST	18	0.623577	1.76408	0.00626305	0.0447936	0.0335292	5007	tags=44%, list=14%, signal=38%	CCNB1/CDC25C/RBL1/CDK1/PCNA/AURKA/CARM1/TFDP1
REACTOME_ROLE_OF_SECOND_MESSENGERS_IN_NETRIN_1_SIGNALING	REACTOME_ROLE_OF_SECOND_MESSENGERS_IN_NETRIN_1_SIGNALING	10	0.737248	1.76324	0.00881057	0.0557222	0.0417096	7427	tags=70%, list=21%, signal=55%	DCC/TRPC3/TRPC7/NTN1/TRPC5/PLCG1/TRPC1
BIOCARTA_SRCRPTP_PATHWAY	BIOCARTA_SRCRPTP_PATHWAY	11	0.71475	1.7618	0.0111607	0.0653699	0.0489312	9755	tags=91%, list=27%, signal=66%	CCNB1/CDC25C/CDK1/CDC25B/PRKCA/CDC25A/PTPRA/PRKCB/VPS16/GRB2
REACTOME_ORGANELLE_BIOGENESIS_AND_MAINTENANCE	REACTOME_ORGANELLE_BIOGENESIS_AND_MAINTENANCE	293	0.375005	1.75998	0.00168634	0.0236429	0.0176974	9938	tags=46%, list=28%, signal=34%	TUBA3C/SSTR3/KIF24/MCHR1/KIF3C/PLK1/PLK4/TUBB3/TUBA1C/NEK2/TUBA1B/CDK1/CNTRL/CEP131/TUBA3E/HCFC1/NDE1/CEP97/TCTN2/TTC26/CENPJ/TTC30A/RPGRIP1L/TUBA4A/CEP250/CARM1/ALMS1/BBS12/WDR35/IQCB1/TUBB2B/HAUS8/TUBB/TTC30B/CEP152/CEP89/IFT52/USP46/IFT140/NR1D1/CCP110/CKAP5/CNGB1/CDK5RAP2/CNGA4/NPHP4/CEP192/TUBAL3/HAUS6/IFT57/HAUS5/CEP78/CRTC1/TMEM67/TCTEX1D2/CEP41/KIFAP3/MAPRE1/CCT5/CEP162/CNGA2/TUBB8/DYNC1H…
REACTOME_OTHER_SEMAPHORIN_INTERACTIONS	REACTOME_OTHER_SEMAPHORIN_INTERACTIONS	19	0.616916	1.75948	0.00619835	0.0447936	0.0335292	6121	tags=37%, list=17%, signal=31%	SEMA3E/PLXNB3/SEMA6A/SEMA5A/PLXNA1/TREM2/PTPRC
KEGG_NON_HOMOLOGOUS_END_JOINING	KEGG_NON_HOMOLOGOUS_END_JOINING	13	0.672776	1.75808	0.0176211	0.0860433	0.0644058	8988	tags=69%, list=25%, signal=52%	DNTT/FEN1/MRE11/XRCC4/RAD50/PRKDC/NHEJ1/DCLRE1C/XRCC6
WP_NUCLEOTIDEBINDING_OLIGOMERIZATION_DOMAIN_NOD_PATHWAY	WP_NUCLEOTIDEBINDING_OLIGOMERIZATION_DOMAIN_NOD_PATHWAY	41	0.504458	1.75337	0.00788955	0.0522637	0.0391209	1815	tags=12%, list=5%, signal=12%	DUOX2/NLRP2/AIM2/NLRP7/IKBKG
REACTOME_PIWI_INTERACTING_RNA_PIRNA_BIOGENESIS	REACTOME_PIWI_INTERACTING_RNA_PIRNA_BIOGENESIS	29	0.551757	1.7528	0.00606061	0.0447936	0.0335292	5043	tags=31%, list=14%, signal=27%	ASZ1/MAEL/TDRD12/TDRD1/PIWIL4/TDRKH/DDX4/TDRD9/MYBL1
WP_COMMON_PATHWAYS_UNDERLYING_DRUG_ADDICTION	WP_COMMON_PATHWAYS_UNDERLYING_DRUG_ADDICTION	42	0.500387	1.75179	0.00790514	0.0522637	0.0391209	4299	tags=24%, list=12%, signal=21%	GRM5/GRM1/GRIA2/GRIN2A/DRD1/ADCY8/PRKCG/PRKCA/GRIA4/GNAI1
BIOCARTA_BTG2_PATHWAY	BIOCARTA_BTG2_PATHWAY	11	0.710674	1.75175	0.0133929	0.0735525	0.0550561	1378	tags=27%, list=4%, signal=26%	HOXB9/CHAF1B/CHAF1A
REACTOME_PROGRAMMED_CELL_DEATH	REACTOME_PROGRAMMED_CELL_DEATH	180	0.392958	1.75138	0.00182482	0.0236429	0.0176974	10114	tags=42%, list=28%, signal=30%	DCC/PSMA8/CLSPN/BIRC3/TP73/E2F1/H1-3/H1-5/CDKN2A/TP63/MAPT/LMNB1/GZMB/H1-4/FASLG/DSG2/STK26/DAPK2/PSMD2/APAF1/FADD/PSMB9/TICAM2/DAPK3/DSG1/TFDP1/BBC3/PSMD10/HMGB2/STK24/PSMD4/UNC5B/YWHAQ/XIAP/PRKCQ/CTNNB1/TICAM1/SEPTIN4/PSMC1/PSMD14/GAS2/KPNB1/PSMD3/OCLN/SPTAN1/TNFSF10/MAPK1/MAGED1/TRAF2/PSMD5/TFDP2/PSMA7/PSMD1/PSMB10/PSMD7/PRKCD/BAK1/APC/PSMA6/PSMD11/DFFA/LMNA/PSMC4/CASP3/PSME3/BCL2L1/DSP/YWHAG/…
REACTOME_ESTABLISHMENT_OF_SISTER_CHROMATID_COHESION	REACTOME_ESTABLISHMENT_OF_SISTER_CHROMATID_COHESION	11	0.710301	1.75083	0.0133929	0.0735525	0.0550561	7556	tags=64%, list=21%, signal=50%	ESCO2/CDCA5/STAG1/SMC1A/STAG2/SMC3/PDS5B
BIOCARTA_RANMS_PATHWAY	BIOCARTA_RANMS_PATHWAY	10	0.731549	1.74961	0.00881057	0.0557222	0.0417096	8604	tags=90%, list=24%, signal=68%	KIF15/TPX2/AURKA/KPNA2/RCC1/NUMA1/KPNB1/RANGAP1/RAN
WP_METABOLISM_OF_SPINGOLIPIDS_IN_ER_AND_GOLGI_APPARATUS	WP_METABOLISM_OF_SPINGOLIPIDS_IN_ER_AND_GOLGI_APPARATUS	20	0.607208	1.74735	0.00840336	0.0535742	0.0401018	5580	tags=40%, list=16%, signal=34%	SGPP2/B3GALT1/B3GALT2/UGT8/B4GALNT1/B3GALNT1/GALNT1/CERS3
REACTOME_HDR_THROUGH_MMEJ_ALT_NHEJ_	REACTOME_HDR_THROUGH_MMEJ_ALT_NHEJ_	10	0.730437	1.74695	0.00881057	0.0557222	0.0417096	8460	tags=90%, list=24%, signal=69%	POLQ/FEN1/XRCC1/MRE11/RBBP8/LIG3/RAD50/PARP1/PARP2
REACTOME_TRANSPORT_OF_CONNEXONS_TO_THE_PLASMA_MEMBRANE	REACTOME_TRANSPORT_OF_CONNEXONS_TO_THE_PLASMA_MEMBRANE	21	0.597624	1.7443	0.00619835	0.0447936	0.0335292	7008	tags=52%, list=20%, signal=42%	TUBA3C/TUBB3/TUBA1C/TUBA1B/TUBA3E/TUBA4A/TUBB2B/TUBAL3/TUBB8/TUBA4B/TUBA1A
WP_GPCRS_CLASS_C_METABOTROPIC_GLUTAMATE_PHEROMONE	WP_GPCRS_CLASS_C_METABOTROPIC_GLUTAMATE_PHEROMONE	15	0.642226	1.74386	0.0189873	0.0901236	0.06746	4204	tags=47%, list=12%, signal=41%	GRM3/GRM5/GRM1/GRM4/CASR/GPRC5B/GRM8
REACTOME_SELECTIVE_AUTOPHAGY	REACTOME_SELECTIVE_AUTOPHAGY	81	0.446365	1.74253	0.0116732	0.067475	0.050507	8921	tags=36%, list=25%, signal=27%	TUBA3C/CETN1/DYNC1I1/SQSTM1/TUBB3/TUBA1C/TUBA1B/TUBA3E/PLIN3/TUBA4A/TUBB2B/SRC/TUBAL3/TUBB8/DYNC1H1/TUBA4B/HSPA8/TUBA1A/CFTR/TOMM40/VCP/DYNC1LI2/ULK1/MFN1/TUBB2A/DYNC1I2/TUBB4B/PRKAA2/CSNK2A1
REACTOME_RHO_GTPASES_ACTIVATE_KTN1	REACTOME_RHO_GTPASES_ACTIVATE_KTN1	11	0.706668	1.74187	0.015625	0.081842	0.061261	3684	tags=27%, list=10%, signal=24%	KLC3/KIF5A/KLC2
BIOCARTA_RACCYCD_PATHWAY	BIOCARTA_RACCYCD_PATHWAY	26	0.56374	1.7417	0.0101626	0.0610269	0.0456804	8707	tags=42%, list=24%, signal=32%	CCNE1/E2F1/IKBKG/CDK2/CDK4/TFDP1/CDK6/PIK3CA/PAK1/MAPK1/NFKB1
REACTOME_ACTIVATION_OF_AMPK_DOWNSTREAM_OF_NMDARS	REACTOME_ACTIVATION_OF_AMPK_DOWNSTREAM_OF_NMDARS	29	0.548	1.74086	0.00606061	0.0447936	0.0335292	8716	tags=52%, list=24%, signal=39%	TUBA3C/TUBB3/TUBA1C/MAPT/TUBA1B/TUBA3E/TUBA4A/TUBB2B/TUBAL3/TUBB8/TUBA4B/TUBA1A/TUBB2A/TUBB4B/PRKAA2
WP_MESODERMAL_COMMITMENT_PATHWAY	WP_MESODERMAL_COMMITMENT_PATHWAY	152	0.400674	1.73902	0.00189036	0.0236429	0.0176974	7286	tags=35%, list=20%, signal=28%	PITX2/SOX2/HMGA2/BMP7/AMH/PLCH1/LEFTY1/AXIN2/ZIC2/NCAPG2/HES7/WDHD1/LEFTY2/ARL4A/BMP4/NANOG/PHF6/ZIC3/TOX3/HAND1/PAX6/ZIC5/VAV3/MIR200A/LEF1/CEP250/CSRP2/TBX3/HPRT1/AXIN1/FGFR1/JAK2/KLF5/PIAS1/YAP1/SMAD3/WDCP/TEAD2/CRTC1/JARID2/KDM6A/BCORL1/PBX3/WNT3A/ELK4/NODAL/SLC2A12/CUL4B/MTF2/EOMES/FOXC1/TRIM28/DNMT3B
PID_RB_1PATHWAY	PID_RB_1PATHWAY	65	0.463563	1.73838	0.00978474	0.0596259	0.0446317	7922	tags=42%, list=22%, signal=32%	PAX3/MYOD1/CCNE1/E2F1/CCNA2/DNMT1/E2F2/CDKN2A/CDK2/SMARCA4/CDK4/CKM/TGFB2/TFDP1/TAF1/SUV39H1/CREBBP/RBBP4/UBTF/PPP2R3B/CDK6/CBX4/SMARCB1/AATF/ABL1/SKP2/E2F4
WP_INTERACTOME_OF_POLYCOMB_REPRESSIVE_COMPLEX_2_PRC2	WP_INTERACTOME_OF_POLYCOMB_REPRESSIVE_COMPLEX_2_PRC2	16	0.631571	1.73787	0.0168421	0.0853956	0.063921	11604	tags=75%, list=32%, signal=51%	EZH2/JARID2/RBBP4/MTF2/RBBP7/SUZ12/EED/SETX/THRAP3/EZH1/ELL/AEBP2
REACTOME_HOST_INTERACTIONS_OF_HIV_FACTORS	REACTOME_HOST_INTERACTIONS_OF_HIV_FACTORS	131	0.409226	1.73576	0.00376648	0.0347181	0.0259875	10046	tags=45%, list=28%, signal=33%	PSMA8/PSIP1/NUP205/CD8B/HMGA1/PSMD2/NUP155/AP1M2/PSMB9/NDC1/NUP93/NUP62/NUP188/NUP37/RCC1/PSMD10/PSMD4/NUP160/NUP85/RAE1/TPR/NUP107/NUP210/NUP153/PSMC1/PSMD14/KPNB1/LCK/SLC25A6/PSMD3/RANGAP1/NUP133/NUP214/PSMD5/NUP54/PSMA7/PSMD1/POM121/SEC13/PSMB10/PSMD7/NUP43/PSMA6/RAN/PSMD11/CCNT1/PACS1/APOBEC3G/AP2A1/PSMC4/NUP42/SLC25A5/AP2B1/PSME3/DOCK2/CUL5/PSMB4/NPM1/PSMD8
KEGG_AXON_GUIDANCE	KEGG_AXON_GUIDANCE	129	0.409501	1.73552	0.00568182	0.0447936	0.0335292	5973	tags=30%, list=17%, signal=25%	PAK5/DCC/SEMA3E/EPHA6/EPHB6/EFNA5/EPHB2/PPP3R2/PLXNB3/SEMA6A/EPHA5/EPHB3/EFNA4/SEMA3A/SLIT1/SEMA5B/SRGAP2/EPHA7/LIMK1/PLXNA3/NFATC3/NTN3/SEMA5A/PLXNA1/GNAI1/NCK2/SEMA4F/EPHA8/SRGAP3/PAK4/UNC5B/L1CAM/NTN1/SRGAP1/DPYSL5/RASA1/NFAT5/ROCK2/CHP2
BIOCARTA_AGR_PATHWAY	BIOCARTA_AGR_PATHWAY	33	0.530801	1.7332	0.0120482	0.0680537	0.0509401	1063	tags=12%, list=3%, signal=12%	PAK5/MUSK/NRG3/LAMA3
REACTOME_REGULATION_OF_SIGNALING_BY_NODAL	REACTOME_REGULATION_OF_SIGNALING_BY_NODAL	11	0.70258	1.7318	0.0200893	0.0924029	0.0691662	6615	tags=64%, list=18%, signal=52%	CER1/LEFTY1/LEFTY2/DAND5/CFC1/TDGF1/NODAL
REACTOME_CREATION_OF_C4_AND_C2_ACTIVATORS	REACTOME_CREATION_OF_C4_AND_C2_ACTIVATORS	71	0.454813	1.73146	0.0118812	0.0677261	0.0506949	4230	tags=42%, list=12%, signal=37%	IGLV1-47/IGKV2-28/IGHV3-30/IGLV1-40/IGKV1D-16/IGLV1-44/IGHV3-53/IGLV7-43/IGLV2-23/IGHV2-5/IGHV3-33/IGKV1-39/IGKV4-1/IGKV1-5/IGHV4-34/IGLV2-11/IGKV1D-39/IGLV6-57/IGKV1-17/IGLV3-19/IGLC2/IGHV1-46/IGHG1/IGLC3/IGKV2-30/IGHG4/IGKV1-16/IGKV3-11/IGKV2D-28/IGHV3-7
BIOCARTA_SET_PATHWAY	BIOCARTA_SET_PATHWAY	10	0.723527	1.73042	0.0110132	0.0648253	0.0485236	9850	tags=90%, list=28%, signal=65%	GZMB/HMGB2/PRF1/CREBBP/SET/GZMA/DFFA/APEX1/DFFB
REACTOME_HCMV_EARLY_EVENTS	REACTOME_HCMV_EARLY_EVENTS	135	0.406923	1.73024	0.00575816	0.0447936	0.0335292	8869	tags=48%, list=25%, signal=36%	TUBA3C/DYNC1I1/H2AC13/H2BC17/H2BC13/TUBB3/TUBA1C/H2BC3/TUBA1B/H2BC7/EZH2/H2BC14/TUBA3E/NUP205/TUBA4A/NUP155/CBX1/H4C5/TUBB2B/H2AC16/NCOR2/NDC1/NUP93/NUP62/NUP188/NUP37/H3C10/H2BC8/TUBAL3/H3C6/NUP160/H3C11/NUP85/H4-16/RAE1/TUBB8/TPR/NUP107/DYNC1H1/TUBA4B/NUP210/H3C14/NUP153/RBBP4/H4C13/RBBP7/TUBA1A/DAXX/TRIM28/SUZ12/H2BC12/DYNC1LI2/NUP133/NUP214/H3C12/NUP54/POM121/SEC13/NUP43/TUBB2A/DYNC1I2/TUBB4B…
WP_NUCLEOTIDE_EXCISION_REPAIR	WP_NUCLEOTIDE_EXCISION_REPAIR	44	0.491231	1.72907	0.0118343	0.0676491	0.0506372	11041	tags=57%, list=31%, signal=39%	RFC4/RFC3/PCNA/POLD1/POLD3/LIG1/RPA1/RAD23A/RFC5/POLE3/POLE2/CUL4B/RPA2/XPC/POLE/DDB1/ERCC3/ERCC4/GTF2H3/GTF2H2C/GTF2H1/ERCC1/CETN2/CDK7/RFC2
SA_CASPASE_CASCADE	SA_CASPASE_CASCADE	19	0.606054	1.7285	0.00826446	0.0529728	0.0396516	11037	tags=68%, list=31%, signal=47%	BIRC3/GZMB/FASLG/APAF1/XIAP/PRF1/PARP1/DFFA/CASP3/DFFB/BIRC2/CASP8/SREBF2
KEGG_NUCLEOTIDE_EXCISION_REPAIR	KEGG_NUCLEOTIDE_EXCISION_REPAIR	44	0.490312	1.72583	0.0118343	0.0676491	0.0506372	11464	tags=59%, list=32%, signal=40%	RFC4/RFC3/PCNA/POLD1/POLD3/LIG1/RPA1/RAD23A/RFC5/POLE3/POLE2/CUL4B/RPA2/XPC/POLE/DDB1/ERCC3/ERCC4/GTF2H3/GTF2H1/ERCC1/CETN2/CDK7/RFC2/RPA4/RFC1
REACTOME_TRANSCRIPTION_OF_E2F_TARGETS_UNDER_NEGATIVE_CONTROL_BY_DREAM_COMPLEX	REACTOME_TRANSCRIPTION_OF_E2F_TARGETS_UNDER_NEGATIVE_CONTROL_BY_DREAM_COMPLEX	19	0.605113	1.72582	0.00826446	0.0529728	0.0396516	8164	tags=58%, list=23%, signal=45%	E2F1/TOP2A/CDC6/RBL1/PCNA/LIN9/CDC25A/TFDP1/RBBP4/E2F4/TFDP2
PID_BETA_CATENIN_NUC_PATHWAY	PID_BETA_CATENIN_NUC_PATHWAY	78	0.443905	1.72439	0.0138067	0.0749597	0.0561094	6393	tags=31%, list=18%, signal=25%	FGF4/ZCCHC12/PITX2/DKK4/AXIN2/TERT/CDKN2A/INCENP/BCL9/CACNA1G/SMARCA4/SNAI2/LEF1/TCF7/MED12/ADCY7/TNIK/SP5/YWHAQ/IGF2BP1/TRRAP/HDAC2/DVL3/CTNNB1
BIOCARTA_P27_PATHWAY	BIOCARTA_P27_PATHWAY	13	0.659864	1.72434	0.0286344	0.118216	0.0884881	8974	tags=54%, list=25%, signal=40%	CCNE1/E2F1/CDK2/TFDP1/CKS1B/SKP2/CUL1
REACTOME_LISTERIA_MONOCYTOGENES_ENTRY_INTO_HOST_CELLS	REACTOME_LISTERIA_MONOCYTOGENES_ENTRY_INTO_HOST_CELLS	20	0.597699	1.71999	0.0105042	0.0625789	0.0468421	7365	tags=35%, list=21%, signal=28%	SH3GL3/SH3GL2/HGS/SRC/CBL/CTNNB1/SH3GL1
REACTOME_PHOSPHORYLATION_OF_THE_APC_C	REACTOME_PHOSPHORYLATION_OF_THE_APC_C	20	0.597316	1.71889	0.0105042	0.0625789	0.0468421	11361	tags=60%, list=32%, signal=41%	PLK1/CCNB1/CDK1/UBE2C/UBE2S/ANAPC2/ANAPC1/CDC23/ANAPC5/CDC27/UBE2E1/CDC26
REACTOME_ABERRANT_REGULATION_OF_MITOTIC_G1_S_TRANSITION_IN_CANCER_DUE_TO_RB1_DEFECTS	REACTOME_ABERRANT_REGULATION_OF_MITOTIC_G1_S_TRANSITION_IN_CANCER_DUE_TO_RB1_DEFECTS	17	0.613824	1.71533	0.00840336	0.0535742	0.0401018	5007	tags=41%, list=14%, signal=35%	CCNE1/E2F1/E2F2/CDK2/CCNE2/CDK4/TFDP1
REACTOME_RUNX1_INTERACTS_WITH_CO_FACTORS_WHOSE_PRECISE_EFFECT_ON_RUNX1_TARGETS_IS_NOT_KNOWN	REACTOME_RUNX1_INTERACTS_WITH_CO_FACTORS_WHOSE_PRECISE_EFFECT_ON_RUNX1_TARGETS_IS_NOT_KNOWN	37	0.507077	1.71254	0.012	0.0680537	0.0509401	10009	tags=57%, list=28%, signal=41%	CBX2/SMARCA4/SMARCC2/CBX8/ACTL6A/CBX6/ARID1A/HIPK2/SMARCA2/SMARCC1/ARID1B/CBX4/SMARCB1/RNF2/CBFB/SMARCD1/CSNK2A1/BMI1/ARID2/SMARCD3/PHC3
REACTOME_COHESIN_LOADING_ONTO_CHROMATIN	REACTOME_COHESIN_LOADING_ONTO_CHROMATIN	10	0.715901	1.71218	0.0176211	0.0860433	0.0644058	7556	tags=70%, list=21%, signal=55%	STAG1/SMC1A/STAG2/MAU2/SMC3/NIPBL/PDS5B
WP_PARKINUBIQUITIN_PROTEASOMAL_SYSTEM_PATHWAY	WP_PARKINUBIQUITIN_PROTEASOMAL_SYSTEM_PATHWAY	70	0.451258	1.71132	0.0138614	0.0750851	0.0562033	8974	tags=46%, list=25%, signal=34%	TUBA3C/CCNE1/TUBB3/TUBA1C/TUBA1B/TUBA3E/CASK/TUBA4A/PSMD2/TUBB2B/TUBB/PSMD10/PSMD4/HSPA1L/TUBAL3/TUBB8/HSPA14/HSPA8/PSMC1/PSMD14/TUBA1A/SEPTIN5/PSMD3/STUB1/PSMD5/PSMD1/PSMD7/GPR37/TUBB2A/TUBB4B/PSMD11/CUL1
REACTOME_APC_CDC20_MEDIATED_DEGRADATION_OF_NEK2A	REACTOME_APC_CDC20_MEDIATED_DEGRADATION_OF_NEK2A	26	0.553471	1.70997	0.0162602	0.0835133	0.0625121	6939	tags=31%, list=19%, signal=25%	CDC20/BUB1B/MAD2L1/NEK2/UBE2C/UBE2S/ANAPC2/ANAPC1
REACTOME_REGULATION_OF_TP53_ACTIVITY_THROUGH_ACETYLATION	REACTOME_REGULATION_OF_TP53_ACTIVITY_THROUGH_ACETYLATION	30	0.536765	1.70948	0.0100806	0.0608421	0.045542	12739	tags=70%, list=36%, signal=45%	CHD4/PIN1/GATAD2B/HDAC2/RBBP4/BRPF1/RBBP7/BRD7/BRPF3/MTA2/PIP4K2B/HDAC1/PIP4K2C/KAT6A/GATAD2A/MBD3/EP300/ING2/AKT2/TP53/PML
REACTOME_CLEC7A_DECTIN_1_SIGNALING	REACTOME_CLEC7A_DECTIN_1_SIGNALING	100	0.425303	1.70945	0.00769231	0.0522637	0.0391209	10484	tags=45%, list=29%, signal=32%	PSMA8/MAP3K14/IKBKG/ITPR3/RELB/NFATC3/PSMD2/PSMB9/SYK/SRC/PSMD10/PSMD4/NFKB2/CDC34/FBXW11/TAB2/PSMC1/PSMD14/TAB3/PDPK1/PSMD3/PSMD5/ITPR2/CARD11/PSMA7/PSMD1/PSMB10/PSMD7/PRKCD/PSMA6/NFKB1/PSMD11/CUL1/MALT1/UBE2V1/PSMC4/PSME3/RELA/CARD9/PSMB4/PSMD8/CASP8/AHCYL1/BCL10/MAP3K7
REACTOME_HSP90_CHAPERONE_CYCLE_FOR_STEROID_HORMONE_RECEPTORS_SHR_	REACTOME_HSP90_CHAPERONE_CYCLE_FOR_STEROID_HORMONE_RECEPTORS_SHR_	57	0.466171	1.70904	0.00961538	0.0593118	0.0443966	8851	tags=46%, list=25%, signal=34%	TUBA3C/DYNC1I1/TUBB3/TUBA1C/TUBA1B/TUBA3E/TUBA4A/TUBB2B/PGR/HSPA1L/TUBAL3/STIP1/TUBB8/DYNC1H1/TUBA4B/HSP90AB1/HSPA8/TUBA1A/DYNC1LI2/DCTN2/DCTN1/TUBB2A/DCTN5/DYNC1I2/TUBB4B/PTGES3
REACTOME_CASPASE_ACTIVATION_VIA_DEPENDENCE_RECEPTORS_IN_THE_ABSENCE_OF_LIGAND	REACTOME_CASPASE_ACTIVATION_VIA_DEPENDENCE_RECEPTORS_IN_THE_ABSENCE_OF_LIGAND	10	0.712206	1.70335	0.0198238	0.0919773	0.0688476	5369	tags=40%, list=15%, signal=34%	DCC/DAPK2/DAPK3/UNC5B
PID_AURORA_A_PATHWAY	PID_AURORA_A_PATHWAY	31	0.530282	1.70105	0.01222	0.0688603	0.0515439	6265	tags=45%, list=17%, signal=37%	CENPA/TPX2/DLGAP5/BRCA1/BIRC5/AURKB/TACC3/CDC25B/AURKA/CKAP5/GIT1/RASA1/TDRD7/PPP2R5D
REACTOME_REGULATION_OF_GLUCOKINASE_BY_GLUCOKINASE_REGULATORY_PROTEIN	REACTOME_REGULATION_OF_GLUCOKINASE_BY_GLUCOKINASE_REGULATORY_PROTEIN	32	0.525298	1.70078	0.012024	0.0680537	0.0509401	8369	tags=62%, list=23%, signal=48%	NUP205/NUP155/NDC1/NUP93/NUP62/NUP188/NUP37/NUP160/NUP85/RAE1/TPR/NUP107/NUP210/NUP153/NUP133/NUP214/NUP54/POM121/SEC13/NUP43
KEGG_PANCREATIC_CANCER	KEGG_PANCREATIC_CANCER	70	0.44793	1.6987	0.0158416	0.0820725	0.0614336	9732	tags=39%, list=27%, signal=28%	VEGFD/EGF/E2F1/E2F2/IKBKG/CDKN2A/RAD51/BRCA2/STAT1/CDK4/PIK3CG/TGFB2/SMAD3/TGFB1/RALBP1/CDK6/PIK3CA/RAC3/MAPK1/VEGFA/NFKB1/JAK1/PIK3CB/TGFA/ERBB2/RELA/BCL2L1
WP_PREIMPLANTATION_EMBRYO	WP_PREIMPLANTATION_EMBRYO	59	0.459802	1.69353	0.00965251	0.0593118	0.0443966	5043	tags=34%, list=14%, signal=29%	ZFP42/SOX2/SIX3/NLRP5/IRX5/CDX2/FOXD1/BARX2/TFAP2B/ZSCAN4/DLX2/NANOG/SMARCA4/CELF3/HMGA1/ATP1A1/TBX3/ZAR1/KHSRP/MYBL1
REACTOME_GLOBAL_GENOME_NUCLEOTIDE_EXCISION_REPAIR_GG_NER_	REACTOME_GLOBAL_GENOME_NUCLEOTIDE_EXCISION_REPAIR_GG_NER_	84	0.42891	1.69235	0.0116054	0.067475	0.050507	11571	tags=55%, list=32%, signal=37%	RFC4/RFC3/PCNA/POLD1/PIAS3/XRCC1/ACTL6A/POLD3/LIG1/RPA1/PIAS1/RAD23A/NFRKB/RFC5/POLE3/POLE2/LIG3/CUL4B/RPA2/PARP1/XPC/RUVBL1/POLE/ACTR5/PARP2/UBE2I/CHD1L/COPS7B/MCRS1/POLK/DDB1/INO80/INO80C/ERCC3/ERCC4/GTF2H3/RNF111/GPS1/GTF2H1/ERCC1/CETN2/CDK7/RFC2/SUMO2/RFC1/INO80E
PID_WNT_CANONICAL_PATHWAY	PID_WNT_CANONICAL_PATHWAY	20	0.587634	1.69102	0.0147059	0.078234	0.0585603	9493	tags=60%, list=27%, signal=44%	AXIN1/DVL2/RANBP3/DVL3/CTNNB1/WNT3A/CSNK1G1/CUL3/PIP5K1B/APC/KLHL12/GSK3B
WP_INTRAFLAGELLAR_TRANSPORT_PROTEINS_BINDING_TO_DYNEIN	WP_INTRAFLAGELLAR_TRANSPORT_PROTEINS_BINDING_TO_DYNEIN	27	0.539188	1.6904	0.016129	0.0830191	0.0621422	8653	tags=52%, list=24%, signal=39%	DYNC1I1/WDR35/IFT140/TCTEX1D2/DYNC1H1/IFT81/DYNC2H1/WDR34/IFT80/IFT22/WDR60/DYNC1LI2/DYNC1I2/HSPB11
REACTOME_CONSTITUTIVE_SIGNALING_BY_EGFRVIII	REACTOME_CONSTITUTIVE_SIGNALING_BY_EGFRVIII	15	0.621181	1.68672	0.0253165	0.109859	0.0822323	8059	tags=53%, list=23%, signal=41%	EGF/CBL/CDC37/PLCG1/PIK3CA/NRAS/SOS1/SHC1
REACTOME_TRNA_PROCESSING	REACTOME_TRNA_PROCESSING	108	0.411103	1.685	0.00754717	0.051721	0.0387146	10415	tags=45%, list=29%, signal=32%	CSTF2/NUP205/NUP155/EPRS1/LAGE3/NDC1/NUP93/NUP62/NUP188/NUP37/TRDMT1/POP1/NUP160/TRMT6/NUP85/TSEN54/RAE1/TPR/NUP107/FTSJ1/NUP210/QTRT1/NUP153/XPOT/RTCB/TRMT61B/RPP21/NUP133/NUP214/CLP1/TRMT1/NUP54/POM121/SEC13/NUP43/PUS7/RAN/CTU1/CTU2/POP4/GTPBP3/CDKAL1/NUP42/QTRT2/FAM98B/POM121C/TYW3/ADAT1/NUP98
BIOCARTA_DNAFRAGMENT_PATHWAY	BIOCARTA_DNAFRAGMENT_PATHWAY	10	0.70349	1.6825	0.0220264	0.0990148	0.0741154	9850	tags=70%, list=28%, signal=51%	TOP2A/GZMB/HMGB2/DFFA/CASP3/TOP2B/DFFB
REACTOME_BBSOME_MEDIATED_CARGO_TARGETING_TO_CILIUM	REACTOME_BBSOME_MEDIATED_CARGO_TARGETING_TO_CILIUM	23	0.566348	1.67905	0.0105263	0.0625789	0.0468421	7931	tags=48%, list=22%, signal=37%	SSTR3/MCHR1/BBS12/CCT5/BBS1/ARL6/SMO/CCT4/RAB3IP/BBS7/CCT2
REACTOME_SUMOYLATION_OF_TRANSCRIPTION_COFACTORS	REACTOME_SUMOYLATION_OF_TRANSCRIPTION_COFACTORS	43	0.476374	1.67525	0.0157791	0.0820725	0.0614336	10009	tags=56%, list=28%, signal=40%	CBX2/PIAS3/CBX8/NCOR2/PIAS4/PIAS1/HIPK2/CREBBP/SAFB/CBX4/DAXX/SIN3A/TRIM28/UHRF2/RNF2/ZNF350/UBE2I/BMI1/MRTFA/MBD1/NCOA1/ZNF131/NPM1/PHC3
REACTOME_POST_CHAPERONIN_TUBULIN_FOLDING_PATHWAY	REACTOME_POST_CHAPERONIN_TUBULIN_FOLDING_PATHWAY	22	0.570596	1.67484	0.0105708	0.0626868	0.0469229	7008	tags=45%, list=20%, signal=37%	TUBA3C/TUBB3/TUBA1C/TUBA1B/TUBA3E/TUBA4A/TUBB2B/TUBAL3/TUBA4B/TUBA1A
REACTOME_CHK1_CHK2_CDS1_MEDIATED_INACTIVATION_OF_CYCLIN_B_CDK1_COMPLEX	REACTOME_CHK1_CHK2_CDS1_MEDIATED_INACTIVATION_OF_CYCLIN_B_CDK1_COMPLEX	13	0.639922	1.67222	0.0330396	0.129437	0.0968873	2724	tags=31%, list=8%, signal=28%	CCNB1/CDC25C/CHEK1/CDK1
REACTOME_EPH_EPHRIN_MEDIATED_REPULSION_OF_CELLS	REACTOME_EPH_EPHRIN_MEDIATED_REPULSION_OF_CELLS	51	0.467881	1.67027	0.008	0.0522637	0.0391209	3585	tags=20%, list=10%, signal=18%	EPHA6/EPHB6/EFNA5/EPHA10/EPHB2/EPHA5/EPHB3/EFNA4/EPHA7/VAV3
REACTOME_ASSEMBLY_AND_CELL_SURFACE_PRESENTATION_OF_NMDA_RECEPTORS	REACTOME_ASSEMBLY_AND_CELL_SURFACE_PRESENTATION_OF_NMDA_RECEPTORS	44	0.473502	1.66666	0.0157791	0.0820725	0.0614336	7008	tags=41%, list=20%, signal=33%	TUBA3C/ACTN2/NEFL/GRIN2A/TUBB3/TUBA1C/TUBA1B/TUBA3E/CASK/TUBA4A/TUBB2B/DLG3/TUBAL3/TUBB8/TUBA4B/CAMK2B/GRIN3A/TUBA1A
REACTOME_ANTIVIRAL_MECHANISM_BY_IFN_STIMULATED_GENES	REACTOME_ANTIVIRAL_MECHANISM_BY_IFN_STIMULATED_GENES	82	0.42433	1.66519	0.0175781	0.0860433	0.0644058	10494	tags=52%, list=29%, signal=37%	USP41/STAT1/NUP205/FLNA/KPNA7/NUP155/KPNA2/NDC1/NUP93/NUP62/NUP188/NUP37/NUP160/NUP85/EIF4A3/RAE1/PIN1/TPR/NUP107/RNASEL/NUP210/NUP153/PLCG1/KPNB1/OAS3/NUP133/NUP214/NUP54/POM121/SEC13/EIF4G1/NUP43/ARIH1/JAK1/TRIM25/NUP42/EIF4A2/DDX58/EIF4G2/EIF4G3/POM121C/NUP98/FLNB
KEGG_GLYCOSPHINGOLIPID_BIOSYNTHESIS_LACTO_AND_NEOLACTO_SERIES	KEGG_GLYCOSPHINGOLIPID_BIOSYNTHESIS_LACTO_AND_NEOLACTO_SERIES	26	0.538761	1.66452	0.0182927	0.0884146	0.0661808	3129	tags=31%, list=9%, signal=28%	B3GALT5/B3GALT1/B3GALT2/FUT3/FUT4/B3GNT3/ST8SIA1/B3GNT5
SIG_REGULATION_OF_THE_ACTIN_CYTOSKELETON_BY_RHO_GTPASES	SIG_REGULATION_OF_THE_ACTIN_CYTOSKELETON_BY_RHO_GTPASES	35	0.503521	1.66248	0.0123203	0.0692618	0.0518444	5943	tags=29%, list=17%, signal=24%	PAK5/MYH2/FLNC/MYLK2/PFN2/LIMK1/FLNA/GDI1/PAK4/ROCK2
REACTOME_PREGNENOLONE_BIOSYNTHESIS	REACTOME_PREGNENOLONE_BIOSYNTHESIS	12	0.651301	1.66243	0.0332594	0.129945	0.0972678	454	tags=17%, list=1%, signal=16%	STAR/STARD6
REACTOME_TCR_SIGNALING	REACTOME_TCR_SIGNALING	122	0.395622	1.66205	0.00922509	0.057989	0.0434064	11425	tags=50%, list=32%, signal=34%	PSMA8/IKBKG/TRBV7-9/TRBV12-3/CD3G/TRAV29DV5/PSMD2/CD3D/CD101/PSMB9/FYB1/PSMD10/ENAH/PSMD4/PTPRC/PRKCQ/HLA-DQB2/PLCG1/CDC34/FBXW11/PIK3CA/TAB2/TRAV8-4/PSMC1/PSMD14/LCK/PDPK1/PAK1/PSMD3/HLA-DQA2/PSMD5/CARD11/PSMA7/PSMD1/PSMB10/PSMD7/PSMA6/NFKB1/PSMD11/CUL1/PIK3CB/MALT1/TRAT1/UBE2V1/PSMC4/PSME3/RELA/PSMB4/PSMD8/BCL10/CD3E/GRAP2/MAP3K7/TRAV19/HLA-DPA1/PSMC3/NCK1/VASP/HLA-DRA/PSMB2/CD247
BIOCARTA_ACH_PATHWAY	BIOCARTA_ACH_PATHWAY	14	0.627903	1.66095	0.0301724	0.12244	0.09165	4783	tags=29%, list=13%, signal=25%	MUSK/TERT/FASLG/PIK3CG
REACTOME_ASYMMETRIC_LOCALIZATION_OF_PCP_PROTEINS	REACTOME_ASYMMETRIC_LOCALIZATION_OF_PCP_PROTEINS	64	0.444261	1.66	0.0116732	0.067475	0.050507	10046	tags=44%, list=28%, signal=32%	PSMA8/FZD7/FZD1/FZD2/VANGL2/PSMD2/SMURF2/PSMB9/DVL2/PSMD10/PSMD4/FZD3/PSMC1/PSMD14/PSMD3/PSMD5/PSMA7/PSMD1/PSMB10/PSMD7/WNT5A/PSMA6/PSMD11/PSMC4/PSME3/PARD6A/PSMB4/PSMD8
REACTOME_MITOTIC_PROPHASE	REACTOME_MITOTIC_PROPHASE	141	0.383406	1.65693	0.00747664	0.0513857	0.0384636	8820	tags=43%, list=25%, signal=33%	PLK1/H2BC17/NCAPG2/CCNB1/H2BC13/CCNB2/SMC4/SMC2/LMNB1/H2BC3/H2BC7/H2BC14/CDK1/NUP205/PRKCA/NCAPD3/NUP155/H4C5/H2AZ1/VRK2/NDC1/NUP93/NUP62/NUP188/NUP37/H3C10/H2BC8/H3C6/H2AX/NUP160/EMD/H3C11/NUP85/H4-16/RAE1/TPR/NUP107/MASTL/NUP210/H3C14/NUP153/H4C13/NEK7/NUMA1/TMPO/NCAPH2/SET/H2BC12/PRKCB/BLZF1/NUP133/NUP214/MAPK1/H3C12/NUP54/POM121/SEC13/NUP43/ENSA/H4C12/VRK1
WP_CELLTYPE_DEPENDENT_SELECTIVITY_OF_CCK2R_SIGNALING	WP_CELLTYPE_DEPENDENT_SELECTIVITY_OF_CCK2R_SIGNALING	13	0.632537	1.65293	0.0352423	0.134305	0.100531	7427	tags=62%, list=21%, signal=49%	CCKBR/RYR2/CNR1/GNAI1/DAGLA/PLCB1/RYR3/TRPC1
REACTOME_SUMOYLATION_OF_DNA_METHYLATION_PROTEINS	REACTOME_SUMOYLATION_OF_DNA_METHYLATION_PROTEINS	16	0.600175	1.65148	0.0252632	0.109859	0.0822323	10009	tags=62%, list=28%, signal=45%	CBX2/DNMT1/CBX8/CBX4/DNMT3B/RNF2/UBE2I/DNMT3A/BMI1/PHC3
REACTOME_TRANSLESION_SYNTHESIS_BY_POLH	REACTOME_TRANSLESION_SYNTHESIS_BY_POLH	19	0.57904	1.65146	0.018595	0.0893313	0.066867	7769	tags=47%, list=22%, signal=37%	RFC4/RFC3/PCNA/RPA1/RFC5/NPLOC4/POLH/RPA2/VCP
PID_CD8_TCR_PATHWAY	PID_CD8_TCR_PATHWAY	52	0.457698	1.65115	0.0117188	0.067475	0.050507	8097	tags=44%, list=23%, signal=34%	MAP3K14/IKBKG/CD8A/CD3G/PRKCA/CD8B/CD3D/CBL/PRF1/PTPRC/PRKCQ/PLCG1/ORAI1/PRKCE/NRAS/SOS1/LCK/PDPK1/PRKCB/STIM1/SHC1/VAV1/CARD11
REACTOME_CONVERSION_FROM_APC_C_CDC20_TO_APC_C_CDH1_IN_LATE_ANAPHASE	REACTOME_CONVERSION_FROM_APC_C_CDC20_TO_APC_C_CDH1_IN_LATE_ANAPHASE	20	0.573732	1.65102	0.0147059	0.078234	0.0585603	11361	tags=60%, list=32%, signal=41%	CDC20/UBE2C/UBE2S/ANAPC2/ANAPC1/CDC23/CDC14A/ANAPC5/FZR1/CDC27/UBE2E1/CDC26
REACTOME_POU5F1_OCT4_SOX2_NANOG_REPRESS_GENES_RELATED_TO_DIFFERENTIATION	REACTOME_POU5F1_OCT4_SOX2_NANOG_REPRESS_GENES_RELATED_TO_DIFFERENTIATION	10	0.690196	1.65071	0.0286344	0.118216	0.0884881	2607	tags=30%, list=7%, signal=28%	SOX2/CDX2/NANOG
BIOCARTA_CCR3_PATHWAY	BIOCARTA_CCR3_PATHWAY	19	0.578364	1.64953	0.018595	0.0893313	0.066867	7897	tags=42%, list=22%, signal=33%	CCR3/NOX1/PRKCA/LIMK1/ROCK2/PLCB1/PRKCB/MAPK1
ST_WNT_BETA_CATENIN_PATHWAY	ST_WNT_BETA_CATENIN_PATHWAY	34	0.499118	1.64934	0.020284	0.0931183	0.0697017	1186	tags=15%, list=3%, signal=14%	WIF1/NKD1/CER1/DKK4/AXIN2
REACTOME_PHYSIOLOGICAL_FACTORS	REACTOME_PHYSIOLOGICAL_FACTORS	12	0.645966	1.64882	0.037694	0.140057	0.104836	6932	tags=58%, list=19%, signal=47%	CORIN/NPPC/TBX5/NKX2-5/WWTR1/HIPK2/NPR2
REACTOME_TRANS_GOLGI_NETWORK_VESICLE_BUDDING	REACTOME_TRANS_GOLGI_NETWORK_VESICLE_BUDDING	72	0.429928	1.64468	0.0198807	0.0919773	0.0688476	9472	tags=36%, list=26%, signal=27%	CLVS2/SH3GL2/DNAJC6/OCRL/HGS/AP1M2/TFRC/DNM2/IGF2R/VAMP7/AP3B1/TBC1D8B/HSPA8/CPD/HIP1R/FTH1/SNAPIN/AP4M1/DTNBP1/GBF1/GOLGB1/ACBD3/M6PR/CLTC/BLOC1S3/DNASE2
KEGG_NEUROACTIVE_LIGAND_RECEPTOR_INTERACTION	KEGG_NEUROACTIVE_LIGAND_RECEPTOR_INTERACTION	270	0.354577	1.64152	0.00174825	0.0236429	0.0176974	3411	tags=22%, list=10%, signal=20%	GPR50/GABRA5/PRSS2/P2RY4/GABRB3/CCKBR/GRID2/GRM3/HTR2C/SSTR5/GRM5/PRSS1/GRM1/TACR3/ADORA1/SSTR3/CHRNA9/GABRG2/GRIA2/GABRR1/CALCR/GABRA3/GPR83/GABRG3/MCHR1/GRIN2A/MCHR2/CNR1/HTR6/HTR1E/TAAR1/CHRNB3/CHRNA7/CHRM4/HTR5A/ADORA2B/TACR2/HTR1F/DRD1/PRL/GRIK2/GRPR/GRM4/LPAR2/GRID1/CHRNA5/PTGFR/GABRA2/SSTR1/GPR156/SCTR/NPFFR2/TSHR/HTR4/P2RY6/GABRQ/GLRA3/BRS3/GRIA4/GPR35
WP_LNCRNA_INVOLVEMENT_IN_CANONICAL_WNT_SIGNALING_AND_COLORECTAL_CANCER	WP_LNCRNA_INVOLVEMENT_IN_CANONICAL_WNT_SIGNALING_AND_COLORECTAL_CANCER	94	0.409944	1.63857	0.0154739	0.0815448	0.0610386	4565	tags=27%, list=13%, signal=23%	WIF1/WNT7B/SFRP5/NKD1/CER1/SFRP2/DKK4/AXIN2/ROR1/SOST/WNT7A/FZD7/TFAP2A/FZD1/EZH2/TCF3/FZD2/CSNK2A3/LEF1/TCF7/NOTUM/WNT6/PORCN/AXIN1/CXXC4
REACTOME_TELOMERE_MAINTENANCE	REACTOME_TELOMERE_MAINTENANCE	113	0.396642	1.63643	0.00931099	0.0581142	0.0435001	7921	tags=38%, list=22%, signal=30%	TERT/CCNA2/H2BC17/H2BC13/POLA1/H2BC3/H2BC7/H2BC14/FEN1/POLA2/PIF1/RFC4/CHTF18/PRIM1/BLM/RFC3/CDK2/PCNA/POLD1/DKC1/H4C5/H2AZ1/RTEL1/POLD3/LIG1/DSCC1/RPA1/ACD/H2BC8/H2AX/PRIM2/H4-16/RFC5/ATRX/DNA2/H4C13/POLR2B/DAXX/RPA2/H2BC12/WRN/RUVBL1/POT1
REACTOME_NEGATIVE_REGULATION_OF_TCF_DEPENDENT_SIGNALING_BY_WNT_LIGAND_ANTAGONISTS	REACTOME_NEGATIVE_REGULATION_OF_TCF_DEPENDENT_SIGNALING_BY_WNT_LIGAND_ANTAGONISTS	14	0.618567	1.63625	0.0344828	0.132472	0.0991588	1358	tags=29%, list=4%, signal=27%	WIF1/SFRP2/DKK4/SOST
REACTOME_ANTIGEN_PROCESSING_UBIQUITINATION_PROTEASOME_DEGRADATION	REACTOME_ANTIGEN_PROCESSING_UBIQUITINATION_PROTEASOME_DEGRADATION	307	0.346767	1.63419	0.00166667	0.0236429	0.0176974	10160	tags=39%, list=28%, signal=28%	ASB11/UBE2U/PSMA8/KLHL13/ASB15/TRIM36/FBXO40/CDC20/ASB5/FBXW10/CCNF/KLHL11/KLHL41/TRAIP/UNKL/PJA1/ASB17/BLMH/UBE2C/FBXL18/PSMD2/FBXO41/HACE1/TRIM32/FBXW9/ASB4/SMURF2/TRIM37/UBE2S/PSMB9/RNF19B/UBE2O/KCTD7/PSMD10/PSMD4/LRRC41/FBXL14/UBE2A/CUL7/HUWE1/KLHL42/TRIM11/SH3RF1/FBXO30/NPEPPS/RNF34/FBXO11/KLHL22/UBE2E3/THOP1/VHL/UBE2Z/UBE2Q1/ASB16/CDC34/FBXL12/FBXW11/TRAF7/RLIM/DZIP3/FBXO32/ANAPC2/ANAPC1/KL…
REACTOME_L1CAM_INTERACTIONS	REACTOME_L1CAM_INTERACTIONS	121	0.38921	1.63287	0.00924214	0.057989	0.0434064	7899	tags=40%, list=22%, signal=32%	TUBA3C/KIF4B/GAP43/KIF4A/DCX/EPHB2/CNTN2/NRCAM/SH3GL2/TUBB3/TUBA1C/TUBA1B/SPTB/TUBA3E/ITGA2/CD24/TUBA4A/KCNQ2/NCAM1/ITGAV/KCNQ3/SPTBN4/TUBB2B/DNM2/ITGA5/LAMC1/FGFR1/DLG3/RPS6KA5/SRC/TUBAL3/L1CAM/TUBB8/MAP2K2/TUBA4B/SCN2A/HSPA8/SCN3B/TUBA1A/CNTN6/LAMB1/DNM1/PAK1/MSN/SPTAN1/ALCAM/SPTA1/MAPK1/RPS6KA3
REACTOME_DEGRADATION_OF_AXIN	REACTOME_DEGRADATION_OF_AXIN	55	0.451991	1.63274	0.00996016	0.0602678	0.0451122	10046	tags=42%, list=28%, signal=30%	PSMA8/AXIN2/PSMD2/SMURF2/PSMB9/AXIN1/PSMD10/PSMD4/PSMC1/PSMD14/PSMD3/PSMD5/PSMA7/PSMD1/PSMB10/PSMD7/PSMA6/PSMD11/TNKS/PSMC4/PSME3/PSMB4/PSMD8
WP_CILIARY_LANDSCAPE	WP_CILIARY_LANDSCAPE	216	0.358198	1.63004	0.00179533	0.0236429	0.0176974	10137	tags=40%, list=28%, signal=29%	EFHC2/USH1C/NEFL/MCM2/MCM10/TFAP2B/TFAP2A/SMC4/MCM8/MCM6/MCM3/MCM5/MCM4/CEP170P1/MSH2/CEP97/TTC26/TBC1D4/WHRN/TTC30A/TFAP2C/CNOT1/IQCB1/TTC30B/IFT52/IFT140/IQGAP3/GDI1/GLA/MCM7/YAP1/IFT57/TCTEX1D2/DYNC1H1/IFT81/HDAC2/DVL3/WDR34/EFTUD2/CTNNB1/CREBBP/BBS1/CCDC40/NEK7/DCAF7/ARHGDIA/IFT80/INTU/IFT22/MFAP1/NEFM/WDR60/TMED1/IFT172/EXOSC9/BBS7/MCM9/NUP133/WNK1/EXOSC2/CEP170/MKLN1/POM121/PSMD7/IQGAP1/DYN…
REACTOME_MEIOTIC_RECOMBINATION	REACTOME_MEIOTIC_RECOMBINATION	85	0.411392	1.62992	0.017341	0.0860433	0.0644058	6525	tags=35%, list=18%, signal=29%	TEX15/DMC1/H2BC17/RAD51/H2BC13/BRCA1/BRCA2/H2BC3/H2BC7/PRDM9/MND1/H2BC14/BLM/PSMC3IP/CDK2/CDK4/H4C5/H2AZ1/RPA1/H3C10/MRE11/H2BC8/H3C6/H2AX/H3C11/RBBP8/H4-16/H3C14/H4C13/RAD50
REACTOME_TRANSMISSION_ACROSS_CHEMICAL_SYNAPSES	REACTOME_TRANSMISSION_ACROSS_CHEMICAL_SYNAPSES	269	0.352342	1.62961	0.00174825	0.0236429	0.0176974	4480	tags=23%, list=13%, signal=20%	GABRA5/TUBA3C/GABRB3/GAD2/ACTN2/CACNG4/CHRNA9/GABRG2/GRIA2/GABRR1/GABRA3/GNGT1/NEFL/HTR3A/GABRG3/GRIN2A/CHRNB3/CHRNA7/KCNJ10/GRIP2/GLUL/SYT1/ADCY8/PPFIA4/RASGRF1/GRIK2/CACNG3/CACNA1E/TUBB3/TUBA1C/MAPT/HTR3C/CACNA2D3/TUBA1B/SLC6A4/CHRNA5/PRKCG/GABRA2/SLC1A3/GNAT3/GNG13/GABRQ/TUBA3E/GLRA3/PRKCA/GRIA4/CASK/SLC38A1/GAD1/GLRB/HTR3E/TUBA4A/KPNA2/PPFIA2/ADCY7/AKAP5/GNAI1/KCNJ3/TUBB2B/SLC1A7/KCNJ6/UNC13B
REACTOME_ORGANIC_CATION_ANION_ZWITTERION_TRANSPORT	REACTOME_ORGANIC_CATION_ANION_ZWITTERION_TRANSPORT	14	0.615359	1.62776	0.0344828	0.132472	0.0991588	3279	tags=43%, list=9%, signal=39%	SLC22A8/SLC22A12/SLC22A6/SLC22A11/SLC22A15/SLC22A4
REACTOME_GOLGI_CISTERNAE_PERICENTRIOLAR_STACK_REORGANIZATION	REACTOME_GOLGI_CISTERNAE_PERICENTRIOLAR_STACK_REORGANIZATION	14	0.615327	1.62768	0.0344828	0.132472	0.0991588	2724	tags=29%, list=8%, signal=26%	PLK1/CCNB1/CCNB2/CDK1
REACTOME_SIGNALING_BY_MET	REACTOME_SIGNALING_BY_MET	79	0.417471	1.62765	0.0175097	0.0860433	0.0644058	7365	tags=33%, list=21%, signal=26%	SH3GL3/COL24A1/LAMC2/LAMA3/ITGA3/SH3GL2/SPINT1/COL11A2/DOCK7/COL5A3/SPINT2/ITGA2/HGS/COL11A1/LAMC1/LAMA5/SRC/CBL/LAMB3/PIK3CA/TNS3/NRAS/LAMB1/RAPGEF1/SOS1/SH3GL1
REACTOME_REGULATION_OF_GENE_EXPRESSION_IN_LATE_STAGE_BRANCHING_MORPHOGENESIS_PANCREATIC_BUD_PRECURSOR_CELLS	REACTOME_REGULATION_OF_GENE_EXPRESSION_IN_LATE_STAGE_BRANCHING_MORPHOGENESIS_PANCREATIC_BUD_PRECURSOR_CELLS	16	0.590301	1.62431	0.0315789	0.125787	0.094155	7237	tags=56%, list=20%, signal=45%	NEUROG3/HNF1B/MAMLD1/ONECUT1/MAML3/CREBBP/MAML1/NOTCH1/MAML2
REACTOME_ACTIVATION_OF_MATRIX_METALLOPROTEINASES	REACTOME_ACTIVATION_OF_MATRIX_METALLOPROTEINASES	33	0.497268	1.62371	0.0261044	0.112254	0.0840251	2344	tags=27%, list=7%, signal=26%	SPOCK3/PRSS2/PRSS1/CTRB2/MMP10/CTRB1/CTSV/MMP3/MMP13
REACTOME_SUMOYLATION_OF_TRANSCRIPTION_FACTORS	REACTOME_SUMOYLATION_OF_TRANSCRIPTION_FACTORS	20	0.564218	1.62364	0.0168067	0.0853956	0.063921	5209	tags=40%, list=15%, signal=34%	TFAP2B/TFAP2A/CDKN2A/TP53BP1/TFAP2C/PIAS3/PIAS4/PIAS1
REACTOME_SIGNALING_BY_ERBB2_ECD_MUTANTS	REACTOME_SIGNALING_BY_ERBB2_ECD_MUTANTS	16	0.590001	1.62348	0.0315789	0.125787	0.094155	12180	tags=75%, list=34%, signal=50%	EGF/CDC37/PLCG1/PIK3CA/NRAS/SOS1/SHC1/ERBB2/GRB2/KRAS/GAB1/ERBIN
REACTOME_DUAL_INCISION_IN_GG_NER	REACTOME_DUAL_INCISION_IN_GG_NER	41	0.466691	1.6221	0.0216963	0.0977153	0.0731427	11464	tags=59%, list=32%, signal=40%	RFC4/RFC3/PCNA/POLD1/POLD3/RPA1/RFC5/POLE3/POLE2/CUL4B/RPA2/PARP1/POLE/PARP2/CHD1L/POLK/DDB1/ERCC3/ERCC4/GTF2H3/GTF2H1/ERCC1/RFC2/RFC1
REACTOME_CYTOSOLIC_TRNA_AMINOACYLATION	REACTOME_CYTOSOLIC_TRNA_AMINOACYLATION	24	0.537229	1.62134	0.0205761	0.0942775	0.0705694	11410	tags=71%, list=32%, signal=48%	EPRS1/IARS1/MARS1/FARSA/SARS1/WARS1/LARS1/GARS1/YARS1/AIMP2/VARS1/FARSB/CARS1/EEF1E1/RARS1/AARS1/TARS1
REACTOME_SCAVENGING_OF_HEME_FROM_PLASMA	REACTOME_SCAVENGING_OF_HEME_FROM_PLASMA	69	0.426507	1.61828	0.0156863	0.0819823	0.0613661	4230	tags=41%, list=12%, signal=36%	IGLV1-47/IGKV2-28/IGHV3-30/IGLV1-40/IGKV1D-16/IGLV1-44/IGHV3-53/IGLV7-43/IGLV2-23/IGHV2-5/IGHV3-33/IGKV1-39/IGKV4-1/IGKV1-5/IGHV4-34/IGLV2-11/IGKV1D-39/IGLV6-57/IGKV1-17/IGLV3-19/IGLC2/IGHV1-46/IGLC3/IGKV2-30/IGKV1-16/IGKV3-11/IGKV2D-28/IGHV3-7
ST_T_CELL_SIGNAL_TRANSDUCTION	ST_T_CELL_SIGNAL_TRANSDUCTION	45	0.457437	1.61744	0.0215264	0.0975044	0.0729848	8707	tags=44%, list=24%, signal=34%	PAK5/EPHB2/CD3D/NFKBIE/PAK4/NFKB2/CBL/NFAT5/PTPRC/TONSL/PLCG1/SOS1/LCK/DAG1/PAK1/MAPK1/VAV1/CTLA4/NFKBIL1/NFKB1
REACTOME_GASTRIN_CREB_SIGNALLING_PATHWAY_VIA_PKC_AND_MAPK	REACTOME_GASTRIN_CREB_SIGNALLING_PATHWAY_VIA_PKC_AND_MAPK	18	0.570224	1.61315	0.0271399	0.115042	0.0861123	3355	tags=22%, list=9%, signal=20%	CCKBR/GAST/MMP3/PRKCA
REACTOME_TP53_REGULATES_TRANSCRIPTION_OF_CASPASE_ACTIVATORS_AND_CASPASES	REACTOME_TP53_REGULATES_TRANSCRIPTION_OF_CASPASE_ACTIVATORS_AND_CASPASES	12	0.631871	1.61284	0.0465632	0.163315	0.122246	4362	tags=33%, list=12%, signal=29%	TP73/TP63/APAF1/CASP2
REACTOME_SIGNALING_BY_NODAL	REACTOME_SIGNALING_BY_NODAL	19	0.56529	1.61224	0.0247934	0.10838	0.0811254	6615	tags=42%, list=18%, signal=34%	CER1/LEFTY1/LEFTY2/DAND5/CFC1/TDGF1/SMAD3/NODAL
WP_NUCLEOTIDE_GPCRS	WP_NUCLEOTIDE_GPCRS	10	0.67365	1.61113	0.0352423	0.134305	0.100531	2976	tags=40%, list=8%, signal=37%	P2RY4/ADORA1/ADORA2B/P2RY6
REACTOME_TRANSLESION_SYNTHESIS_BY_Y_FAMILY_DNA_POLYMERASES_BYPASSES_LESIONS_ON_DNA_TEMPLATE	REACTOME_TRANSLESION_SYNTHESIS_BY_Y_FAMILY_DNA_POLYMERASES_BYPASSES_LESIONS_ON_DNA_TEMPLATE	39	0.471834	1.60966	0.0179283	0.0870071	0.0651272	11041	tags=56%, list=31%, signal=39%	RFC4/PCLAF/RFC3/PCNA/POLD1/POLD3/RPA1/RFC5/POLE3/USP43/POLE2/NPLOC4/POLH/RPA2/VCP/POLE/POLK/TRIM25/USP10/REV3L/MAD2L2/RFC2
WP_ENDODERM_DIFFERENTIATION	WP_ENDODERM_DIFFERENTIATION	144	0.371442	1.60645	0.0112782	0.0658957	0.0493248	7348	tags=35%, list=21%, signal=28%	PAX3/SOX2/LHX1/BMP7/CER1/OTX2/PTHLH/PLCH1/DUSP4/HOXC11/NCAPG2/WDHD1/EZH2/NANOG/PHF6/ZIC3/SP4/TOX3/STAT1/ZIC5/HOXA1/VAV3/HNF1B/LEF1/TCF7/CEP250/HPRT1/ONECUT1/LAMC1/PIAS1/SMAD3/CRTC1/JARID2/BCORL1/TGFB1/PBX3/CTNNB1/PRDM14/ELK4/BPTF/NODAL/SLC2A12/CUL4B/MTF2/EOMES/NOTCH1/SFMBT1/CDC73/DNMT3B/CAND1
REACTOME_RNA_POLYMERASE_II_TRANSCRIPTION_TERMINATION	REACTOME_RNA_POLYMERASE_II_TRANSCRIPTION_TERMINATION	66	0.426718	1.60453	0.015534	0.0815448	0.0610386	11292	tags=47%, list=32%, signal=32%	LUZP4/CSTF2/ALYREF/UPF3B/THOC2/DHX38/EIF4A3/CASC3/SNRPB/U2AF2/RNPS1/CSTF2T/CLP1/FIP1L1/THOC5/NCBP1/SRSF9/POLDIP3/SLBP/ZNF473/SYMPK/NUDT21/RBM8A/ZC3H11A/MAGOH/CHTOP/SLU7/CPSF3/CPSF7/LSM11/SNRPE
WP_PRIMARY_FOCAL_SEGMENTAL_GLOMERULOSCLEROSIS_FSGS	WP_PRIMARY_FOCAL_SEGMENTAL_GLOMERULOSCLEROSIS_FSGS	72	0.419189	1.6036	0.0198807	0.0919773	0.0688476	7491	tags=39%, list=21%, signal=31%	NPHS1/NPHS2/KIRREL2/ITGA3/MME/MKI67/WT1/KIRREL3/ITGB4/COL4A5/LMX1B/PCNA/ITGAV/AGRN/LAMA5/ILK/JAG1/YWHAQ/TGFB1/CTNNB1/PLCG1/CAMK2B/NOTCH1/ACTN4/DNM1/DAG1/FAT1/MYH9
REACTOME_TRANSCRIPTIONAL_REGULATION_BY_TP53	REACTOME_TRANSCRIPTIONAL_REGULATION_BY_TP53	358	0.336093	1.60358	0.00165837	0.0236429	0.0176974	10024	tags=41%, list=28%, signal=30%	CCNE1/E2F7/G6PD/TP73/TXNRD1/E2F1/E2F8/EXO1/CCNA2/TPX2/CDKN2A/CCNB1/BRCA1/TP63/FANCD2/TP53AIP1/CDC25C/BRIP1/FANCI/CHEK1/RBL1/RMI2/BARD1/BIRC5/CDK1/AURKB/RFC4/BLM/TOPBP1/PPP1R13L/RFC3/MSH2/CDK2/PCNA/TAF9B/CCNE2/AURKA/RMI1/CENPJ/TAF6/CARM1/DYRK2/TAF1L/SSRP1/APAF1/CNOT1/TP53I3/CHM/CASP2/POU4F2/RHNO1/MDC1/ATRIP/RPA1/TFDP1/RAD9B/TAF1/MRE11/BBC3/PRMT5/TSC2/GTF2F1/NUAK1/RBBP8/PMS2/CHD4/RFC5/YWHAQ/PIN1/NE…
REACTOME_INITIAL_TRIGGERING_OF_COMPLEMENT	REACTOME_INITIAL_TRIGGERING_OF_COMPLEMENT	79	0.411293	1.60356	0.0194553	0.0912517	0.0683044	4230	tags=38%, list=12%, signal=34%	IGLV1-47/IGKV2-28/IGHV3-30/IGLV1-40/IGKV1D-16/IGLV1-44/IGHV3-53/IGLV7-43/IGLV2-23/IGHV2-5/IGHV3-33/IGKV1-39/IGKV4-1/IGKV1-5/IGHV4-34/IGLV2-11/IGKV1D-39/IGLV6-57/IGKV1-17/IGLV3-19/IGLC2/IGHV1-46/IGHG1/IGLC3/IGKV2-30/IGHG4/IGKV1-16/IGKV3-11/IGKV2D-28/IGHV3-7
PID_DNA_PK_PATHWAY	PID_DNA_PK_PATHWAY	16	0.581576	1.6003	0.0378947	0.140583	0.10523	8988	tags=50%, list=25%, signal=37%	DNTT/APLF/XRCC4/PRKDC/NHEJ1/DCLRE1C/CSNK2A1/XRCC6
PID_LIS1_PATHWAY	PID_LIS1_PATHWAY	28	0.508469	1.60027	0.0282828	0.117787	0.0881671	9637	tags=50%, list=27%, signal=37%	CDK5R2/DCX/LRP8/VLDLR/PAFAH1B3/RELN/DYNC1H1/PPP2R5D/CDK5/ABL1/IQGAP1/CSNK2A1/KATNA1/CDK5R1
KEGG_PATHOGENIC_ESCHERICHIA_COLI_INFECTION	KEGG_PATHOGENIC_ESCHERICHIA_COLI_INFECTION	56	0.438582	1.59974	0.015534	0.0815448	0.0610386	7629	tags=36%, list=21%, signal=28%	TUBA3C/TUBB3/TUBA1C/TUBA1B/TUBA3E/TLR5/PRKCA/TUBA4A/TUBB2B/NCK2/TUBB/TUBB7P/TUBAL3/YWHAQ/ROCK2/TUBB8/CTNNB1/TUBA1A/ABL1/OCLN
REACTOME_DNA_DAMAGE_TELOMERE_STRESS_INDUCED_SENESCENCE	REACTOME_DNA_DAMAGE_TELOMERE_STRESS_INDUCED_SENESCENCE	80	0.410527	1.5986	0.0174081	0.0860433	0.0644058	7921	tags=39%, list=22%, signal=30%	HMGA2/CCNE1/CCNA2/H1-3/H1-5/H2BC17/H2BC13/LMNB1/H2BC3/H2BC7/H2BC14/H1-4/CDK2/CCNE2/HMGA1/H4C5/H2AZ1/ACD/MRE11/H2BC8/H2AX/H4-16/ASF1A/UBN1/H4C13/RAD50/CABIN1/H2BC12/EP400/KAT5/POT1
REACTOME_SYNTHESIS_OF_PIPS_AT_THE_GOLGI_MEMBRANE	REACTOME_SYNTHESIS_OF_PIPS_AT_THE_GOLGI_MEMBRANE	18	0.564953	1.59823	0.0313152	0.125366	0.0938403	3939	tags=22%, list=11%, signal=20%	TPTE/OCRL/PI4KB/PI4KA
WP_MIRNA_REGULATION_OF_DNA_DAMAGE_RESPONSE	WP_MIRNA_REGULATION_OF_DNA_DAMAGE_RESPONSE	82	0.407173	1.59786	0.0175781	0.0860433	0.0644058	7657	tags=40%, list=21%, signal=32%	CDC20B/CCNE1/E2F1/MIR210/RAD51/CCNB1/CCNB2/BRCA1/FANCD2/TP53AIP1/CDC25C/CHEK1/CDK1/CDK2/CCNE2/CDK4/APAF1/CDC25A/HUS1B/SMC1A/ATRIP/MRE11/BBC3/MCM7/H2AX/RAD50/PRKDC/CDK6/CDK5/RAD1/RPA2/ABL1/PIDD1
WP_HAIR_FOLLICLE_DEVELOPMENT_CYTODIFFERENTIATION_PART_3_OF_3	WP_HAIR_FOLLICLE_DEVELOPMENT_CYTODIFFERENTIATION_PART_3_OF_3	87	0.402892	1.59752	0.0176125	0.0860433	0.0644058	4772	tags=29%, list=13%, signal=25%	WIF1/SOX2/HOXC12/DLX3/PROM1/KLK6/ADAMTS20/DSG4/KLK4/DKK4/IFNG/TP63/KLK7/FOXN1/FZD1/BMP4/SOSTDC1/TCF3/LGR5/LEF1/ELANE/DKK3/KITLG/ADAM17/DSG1
REACTOME_CASPASE_ACTIVATION_VIA_EXTRINSIC_APOPTOTIC_SIGNALLING_PATHWAY	REACTOME_CASPASE_ACTIVATION_VIA_EXTRINSIC_APOPTOTIC_SIGNALLING_PATHWAY	26	0.513669	1.587	0.0264228	0.11301	0.0845909	7966	tags=42%, list=22%, signal=33%	DCC/FASLG/DAPK2/FADD/TICAM2/DAPK3/UNC5B/TICAM1/TNFSF10/MAGED1/TRAF2
REACTOME_SIGNALING_BY_HEDGEHOG	REACTOME_SIGNALING_BY_HEDGEHOG	150	0.366867	1.58694	0.00954198	0.059245	0.0443466	8793	tags=39%, list=25%, signal=29%	TUBA3C/PSMA8/ADCY8/GPR161/TUBB3/TUBA1C/TUBA1B/EFCAB7/DZIP1/PTCH1/RPGRIP1L/TUBA4A/PSMD2/ADCY7/WDR35/NOTUM/CDON/SMURF2/TUBB2B/HHAT/PSMB9/ADAM17/IFT52/IFT140/IQCE/PSMD10/PSMD4/GLI1/IFT57/EVC2/TULP3/DYNC2H1/DISP2/CSNK1A1/PSMC1/PSMD14/TUBA1A/INTU/ADCY6/CDC73/SMO/IFT172/GLI3/PSMD3/PRKAR2A/VCP/PRKACB/PSMD5/CUL3/PSMA7/PSMD1/PSMB10/PSMD7/TUBB2A/PSMA6/ADCY1/TUBB4B/PSMD11
REACTOME_SEALING_OF_THE_NUCLEAR_ENVELOPE_NE_BY_ESCRT_III	REACTOME_SEALING_OF_THE_NUCLEAR_ENVELOPE_NE_BY_ESCRT_III	32	0.489789	1.58582	0.0380762	0.140817	0.105405	7008	tags=34%, list=20%, signal=28%	TUBA3C/TUBB3/TUBA1C/TUBA1B/TUBA3E/TUBA4A/TUBB2B/TUBAL3/TUBB8/TUBA4B/TUBA1A
REACTOME_DEUBIQUITINATION	REACTOME_DEUBIQUITINATION	275	0.34182	1.5858	0.0017452	0.0236429	0.0176974	10296	tags=39%, list=29%, signal=28%	PSMA8/UCHL1/CLSPN/H2AC13/BIRC3/AXIN2/CDC20/TNIP3/CCNA2/IKBKG/H2BC17/H2BC13/BRCA1/H2BC3/USP37/H2BC7/H2BC14/BARD1/CDK1/HCFC1/TAF9B/HGS/PSMD2/SMURF2/HIF1A/PSMB9/H2AC16/ACTL6A/AXIN1/ASXL2/CDC25A/FOXK1/CCP110/H2BC8/PSMD10/PSMD4/FOXO4/SMAD3/RAD23A/NFRKB/OTUD7B/USP34/TRRAP/TGFB1/USP21/KDM1B/ABRAXAS1/RCE1/PSMC1/PSMD14/MAVS/CFTR/USP13/USP28/UIMC1/BRCC3/PSMD3/ASXL1/H2BC12/RUVBL1/VCP/SKP2/TRAF2/USP5/PSMD5/A…
BIOCARTA_NO2IL12_PATHWAY	BIOCARTA_NO2IL12_PATHWAY	15	0.583614	1.58471	0.0400844	0.146422	0.109601	7396	tags=53%, list=21%, signal=42%	IFNG/CD3G/CD3D/STAT4/JAK2/TYK2/CXCR3/IL12RB1
WP_NCRNAS_INVOLVED_IN_WNT_SIGNALING_IN_HEPATOCELLULAR_CARCINOMA	WP_NCRNAS_INVOLVED_IN_WNT_SIGNALING_IN_HEPATOCELLULAR_CARCINOMA	86	0.399225	1.58366	0.023301	0.10357	0.0775247	4565	tags=27%, list=13%, signal=23%	WIF1/WNT7B/SFRP5/NKD1/CER1/SFRP2/DKK4/ROR1/SOST/WNT7A/FZD7/FZD1/EZH2/MIR320A/FZD2/CSNK2A3/LEF1/TCF7/NOTUM/WNT6/PORCN/AXIN1/CXXC4
PID_NCADHERIN_PATHWAY	PID_NCADHERIN_PATHWAY	33	0.484578	1.58227	0.0361446	0.135785	0.101639	11383	tags=58%, list=32%, signal=39%	GRIA2/GAP43/CNR1/AXIN1/FGFR1/DAGLA/MAPRE1/CTNNB1/PLCG1/PIK3CA/DCTN1/PIP5K1C/CAMK2G/ROCK1/CTTN/GJA1/CTNND1/KIF5B/PTPN1
REACTOME_TERMINATION_OF_TRANSLESION_DNA_SYNTHESIS	REACTOME_TERMINATION_OF_TRANSLESION_DNA_SYNTHESIS	32	0.488037	1.58015	0.0380762	0.140817	0.105405	9090	tags=50%, list=25%, signal=37%	RFC4/PCLAF/RFC3/PCNA/POLD1/POLD3/RPA1/RFC5/POLE3/USP43/POLE2/POLH/RPA2/POLE/POLK/TRIM25
WP_MECP2_AND_ASSOCIATED_RETT_SYNDROME	WP_MECP2_AND_ASSOCIATED_RETT_SYNDROME	72	0.413032	1.58004	0.0198807	0.0919773	0.0688476	6291	tags=35%, list=18%, signal=29%	FGF5/FGF4/POU3F2/RBFOX1/E2F1/GPRIN1/FGF2/GRID1/EZH2/IGF1R/TAP1/FOXG1/PSIP1/GRIA4/GAD1/MPP1/DLX6/CDON/DHX9/TAF1/MECP2/OPRK1/IGF2/SMC3/FUS
BIOCARTA_ARAP_PATHWAY	BIOCARTA_ARAP_PATHWAY	17	0.564385	1.57718	0.0441176	0.157762	0.118089	10966	tags=65%, list=31%, signal=45%	ASAP2/COPA/ARAP2/ARFGAP1/GBF1/ARAP1/CYTH2/CYTH3/GPLD1/ASAP1/ARFGEF2
WP_DISRUPTION_OF_POSTSYNAPTIC_SIGNALLING_BY_CNV	WP_DISRUPTION_OF_POSTSYNAPTIC_SIGNALLING_BY_CNV	33	0.482944	1.57694	0.0361446	0.135785	0.101639	1160	tags=15%, list=3%, signal=15%	GRM1/NRXN1/RYR2/GRIN2A/NLGN1
REACTOME_APC_C_CDC20_MEDIATED_DEGRADATION_OF_CYCLIN_B	REACTOME_APC_C_CDC20_MEDIATED_DEGRADATION_OF_CYCLIN_B	24	0.522322	1.57635	0.026749	0.113995	0.0853283	11361	tags=50%, list=32%, signal=34%	CDC20/CCNB1/CDK1/UBE2C/UBE2S/ANAPC2/ANAPC1/CDC23/ANAPC5/CDC27/UBE2E1/CDC26
REACTOME_GAP_JUNCTION_ASSEMBLY	REACTOME_GAP_JUNCTION_ASSEMBLY	38	0.462684	1.57336	0.0357143	0.135237	0.101228	6271	tags=37%, list=18%, signal=30%	TUBA3C/GJB4/GJA8/TUBB3/TUBA1C/TUBA1B/TUBA3E/GJA3/GJD4/TUBA4A/TUBB2B/TUBAL3/TUBB8/TUBA4B
WP_WNT_SIGNALING	WP_WNT_SIGNALING	113	0.381265	1.57299	0.00931099	0.0581142	0.0435001	6404	tags=32%, list=18%, signal=26%	WIF1/WNT7B/SFRP5/NKD1/CER1/SFRP2/DKK4/ROR1/SOST/WNT7A/PPP3R2/FZD7/FZD1/PRKCG/GPC4/FZD2/PRKCA/CSNK2A3/NFATC3/LEF1/TCF7/VANGL2/NOTUM/WNT6/PORCN/AXIN1/CXXC4/DAAM2/DVL2/FZD3/VANGL1/ROCK2/PLCB1/DVL3/CTNNB1/WNT3A
REACTOME_GAP_JUNCTION_TRAFFICKING_AND_REGULATION	REACTOME_GAP_JUNCTION_TRAFFICKING_AND_REGULATION	51	0.440589	1.57284	0.024	0.105885	0.0792579	7153	tags=35%, list=20%, signal=28%	TUBA3C/GJB4/GJA8/TUBB3/TUBA1C/TUBA1B/TUBA3E/GJA3/GJD4/TUBA4A/TUBB2B/DNM2/SRC/TUBAL3/TUBB8/TUBA4B/TUBA1A/DNM1
REACTOME_RECEPTOR_TYPE_TYROSINE_PROTEIN_PHOSPHATASES	REACTOME_RECEPTOR_TYPE_TYROSINE_PROTEIN_PHOSPHATASES	20	0.546492	1.57263	0.0231092	0.103103	0.0771753	4083	tags=40%, list=11%, signal=35%	SLITRK1/PPFIA4/SLITRK5/PTPRD/IL1RAPL1/PTPRS/PPFIA2/IL1RAPL2
PID_CDC42_REG_PATHWAY	PID_CDC42_REG_PATHWAY	30	0.493469	1.57159	0.0342742	0.132472	0.0991588	9772	tags=47%, list=27%, signal=34%	RACGAP1/FGD1/VAV3/SPATA13/GIT1/DOCK10/BCAR3/PLCG1/RALBP1/ARHGDIA/APC/ARHGEF9/DOCK11/FARP2
REACTOME_DISEASES_OF_DNA_REPAIR	REACTOME_DISEASES_OF_DNA_REPAIR	10	0.656843	1.57094	0.0484581	0.167979	0.125737	5596	tags=40%, list=16%, signal=34%	NEIL3/MSH2/MSH6/PMS2
KEGG_UBIQUITIN_MEDIATED_PROTEOLYSIS	KEGG_UBIQUITIN_MEDIATED_PROTEOLYSIS	133	0.369485	1.57049	0.0132325	0.0730091	0.0546494	10117	tags=44%, list=28%, signal=32%	UBE2U/KLHL13/BIRC3/CDC20/BRCA1/UBE2C/PIAS3/TRIM32/SMURF2/TRIM37/UBE2S/UBE4B/UBE2O/PIAS4/SAE1/PIAS1/CBL/UBE2A/CUL7/HUWE1/XIAP/UBE2E3/VHL/UBE2Z/UBE2Q1/CDC34/MAP3K1/CUL4B/FBXW11/ANAPC2/ANAPC1/UBE3C/CUL2/HERC1/STUB1/SKP2/COP1/CUL3/UBE2I/WWP2/HERC2/CUL1/CDC23/DDB1/BIRC6/UBE4A/UBE2QL1/UBOX5/CUL5/UBA6/KLHL9/TRIP12/ANAPC5/FBXO4/UBA2/FZR1/PRPF19/BIRC2/PPIL2
REACTOME_DEGRADATION_OF_BETA_CATENIN_BY_THE_DESTRUCTION_COMPLEX	REACTOME_DEGRADATION_OF_BETA_CATENIN_BY_THE_DESTRUCTION_COMPLEX	85	0.395447	1.56675	0.0192678	0.0909056	0.0680454	10046	tags=39%, list=28%, signal=28%	PSMA8/AXIN2/AMER1/LEF1/TCF7/PSMD2/PSMB9/AXIN1/PSMD10/PSMD4/PPP2R5D/CTNNB1/CSNK1A1/PSMC1/PSMD14/PSMD3/PSMD5/FRAT1/PSMA7/PSMD1/PSMB10/PSMD7/APC/PSMA6/PSMD11/CUL1/FRAT2/PSMC4/GSK3B/PSME3/HDAC1/PSMB4/PSMD8
REACTOME_CLASS_C_3_METABOTROPIC_GLUTAMATE_PHEROMONE_RECEPTORS_	REACTOME_CLASS_C_3_METABOTROPIC_GLUTAMATE_PHEROMONE_RECEPTORS_	39	0.459093	1.5662	0.0278884	0.116553	0.0872433	4204	tags=26%, list=12%, signal=23%	GRM3/GRM5/GRM1/GPRC6A/TAS2R38/GRM4/CASR/TAS1R2/TAS1R3/GRM8
REACTOME_CYCLIN_A_CDK2_ASSOCIATED_EVENTS_AT_S_PHASE_ENTRY	REACTOME_CYCLIN_A_CDK2_ASSOCIATED_EVENTS_AT_S_PHASE_ENTRY	85	0.395219	1.56585	0.0192678	0.0909056	0.0680454	10046	tags=42%, list=28%, signal=31%	CCNE1/E2F1/CCNA2/CDK2/CDC25B/CCNE2/CDK4/PSMD2/PSMB9/LIN9/CDC25A/TFDP1/PSMD10/PSMD4/CKS1B/RBBP4/PSMC1/PSMD14/PSMD3/SKP2/E2F4/PSMD5/TFDP2/PSMA7/PSMD1/PSMB10/PSMD7/PSMA6/PSMD11/CUL1/PSMC4/PSME3/PSMB4/LIN37/FZR1/PSMD8
WP_ALPHA_6_BETA_4_SIGNALING_PATHWAY	WP_ALPHA_6_BETA_4_SIGNALING_PATHWAY	33	0.479258	1.5649	0.0381526	0.14088	0.105453	8370	tags=45%, list=23%, signal=35%	LAMC2/LAMA3/ITGB4/PRKCA/ITGA6/LAMC1/LAMA5/SRC/LAMB3/LAMB1/SOS1/MAPK1/IRS1/SHC1/PRKCD
REACTOME_G_ALPHA_Z_SIGNALLING_EVENTS	REACTOME_G_ALPHA_Z_SIGNALLING_EVENTS	48	0.441006	1.56383	0.0277228	0.116065	0.0868777	9180	tags=48%, list=26%, signal=36%	RGSL1/GNGT1/ADCY8/RGS17/PRKCG/GNAT3/RGS16/GNG13/PRKCA/GNAZ/ADRA2C/ADCY7/GNAI1/GNG7/PRKCQ/PRKCE/ADCY6/PRKCB/GNAI3/PRKCD/ADCY1/GNG10/GNB3
REACTOME_HIV_INFECTION	REACTOME_HIV_INFECTION	231	0.34108	1.56221	0.00353357	0.0345795	0.0258838	12593	tags=56%, list=35%, signal=36%	PSMA8/FEN1/PSIP1/NUP205/TAF9B/CD8B/HMGA1/TAF6/PSMD2/NUP155/AP1M2/TAF1L/SSRP1/PSMB9/LIG1/NDC1/NUP93/NUP62/NUP188/NUP37/TAF1/GTF2F1/RCC1/PSMD10/MVB12B/PSMD4/NUP160/NUP85/RAE1/TPR/NUP107/NELFE/CCNK/NELFB/NUP210/NUP153/XRCC4/TAF3/POLR2B/PSMC1/PSMD14/RNMT/KPNB1/SUPT16H/LCK/SLC25A6/PSMD3/SUPT5H/RANGAP1/NUP133/NUP214/PSMD5/NUP54/TAF4/PSMA7/PSMD1/POM121/SEC13/NCBP1/PSMB10/PSMD7/NUP43/VPS37C/PSMA6/RAN/POL…
REACTOME_IMMUNOREGULATORY_INTERACTIONS_BETWEEN_A_LYMPHOID_AND_A_NON_LYMPHOID_CELL	REACTOME_IMMUNOREGULATORY_INTERACTIONS_BETWEEN_A_LYMPHOID_AND_A_NON_LYMPHOID_CELL	186	0.348471	1.56166	0.00727273	0.0502748	0.0376321	6800	tags=35%, list=19%, signal=28%	IGLV1-47/IGKV2-28/IGHV3-30/IGLV1-40/IGKV1D-16/IGLV1-44/COLEC12/IGHV3-53/IGLV7-43/IGLV2-23/IGHV2-5/IGHV3-33/IGKV1-39/IGKV4-1/IGKV1-5/IGHV4-34/IGLV2-11/IGKV1D-39/KIR2DL4/IGLV6-57/ULBP1/CRTAM/TRBV7-9/FCGR1A/KIR2DL3/IGKV1-17/IGLV3-19/TRBV12-3/IGLC2/CD8A/IGHV1-46/CD3G/IGLC3/IGKV2-30/IGKV1-16/CD8B/TRAV29DV5/IGKV3-11/FCGR3A/NCR3LG1/SLAMF7/IGKV2D-28/CD3D/KLRC1/IGHV3-7/ITGB7/PIANP/IGLV2-14/IGHV2-70/SIGLEC…
BIOCARTA_CBL_PATHWAY	BIOCARTA_CBL_PATHWAY	12	0.611148	1.55994	0.0576497	0.193358	0.144734	9755	tags=58%, list=27%, signal=42%	EGF/PRKCA/CBL/PRKCB/SH3GLB2/MET/GRB2
BIOCARTA_HIVNEF_PATHWAY	BIOCARTA_HIVNEF_PATHWAY	56	0.42738	1.55888	0.0174757	0.0860433	0.0644058	10272	tags=48%, list=29%, signal=34%	BIRC3/MAP3K14/LMNB2/LMNB1/FASLG/APAF1/FADD/CASP2/RASA1/MAP2K7/XIAP/PRKDC/MAP3K1/NUMA1/DAXX/PARP1/SPTAN1/TRAF2/PRKCD/NFKB1/DFFA/LMNA/CASP3/RELA/DFFB/BIRC2/CASP8
REACTOME_INTERLEUKIN_21_SIGNALING	REACTOME_INTERLEUKIN_21_SIGNALING	10	0.651324	1.55774	0.0594714	0.197794	0.148055	4589	tags=50%, list=13%, signal=44%	IL2RG/IL21R/STAT1/IL21/STAT4
REACTOME_TRANSLOCATION_OF_SLC2A4_GLUT4_TO_THE_PLASMA_MEMBRANE	REACTOME_TRANSLOCATION_OF_SLC2A4_GLUT4_TO_THE_PLASMA_MEMBRANE	72	0.407165	1.5576	0.0198807	0.0919773	0.0688476	9827	tags=39%, list=27%, signal=28%	TUBA3C/TUBB3/TUBA1C/TUBA1B/TUBA3E/TBC1D4/TUBA4A/TUBB2B/TUBAL3/YWHAQ/KIFAP3/TUBB8/TUBA4B/TUBA1A/LNPEP/MYH9/RAB10/KIF3B/TUBB2A/RALGAPB/TUBB4B/PRKAA2/EXOC7/EXOC3/KIF3A/PRKAG1/YWHAG/EXOC1
REACTOME_TRANSCRIPTIONAL_REGULATION_BY_RUNX3	REACTOME_TRANSCRIPTIONAL_REGULATION_BY_RUNX3	96	0.388014	1.55615	0.0213592	0.0971171	0.0726949	11060	tags=50%, list=31%, signal=35%	CDKN2A/LEF1/TCF7/MAMLD1/PSMD2/HDAC4/SMURF2/PSMB9/WWTR1/SRC/PSMD10/PSMD4/JAG1/MAML3/YAP1/SMAD3/TEAD2/TGFB1/ITGA4/CTNNB1/CREBBP/MAML1/NOTCH1/PSMC1/PSMD14/MAML2/PSMD3/CBFB/TEAD1/SPP1/ZFHX3/PSMD5/PSMA7/PSMD1/PSMB10/PSMD7/PSMA6/PSMD11/PSMC4/PSME3/PSMB4/PSMD8/KAT2B/BRD2/KRAS/EP300/PSMC3/SNW1
WP_PATHOGENIC_ESCHERICHIA_COLI_INFECTION	WP_PATHOGENIC_ESCHERICHIA_COLI_INFECTION	55	0.430669	1.55572	0.0179283	0.0870071	0.0651272	7629	tags=35%, list=21%, signal=27%	TUBA3C/TUBB3/TUBA1C/TUBA1B/TUBA3E/TLR5/PRKCA/TUBA4A/TUBB2B/NCK2/TUBB/TUBAL3/YWHAQ/ROCK2/TUBB8/CTNNB1/TUBA1A/ABL1/OCLN
REACTOME_MRNA_EDITING	REACTOME_MRNA_EDITING	10	0.650329	1.55536	0.0594714	0.197794	0.148055	687	tags=20%, list=2%, signal=20%	APOBEC3B/APOBEC1
WP_FRAGILE_X_SYNDROME	WP_FRAGILE_X_SYNDROME	120	0.370402	1.55501	0.0166667	0.0850501	0.0636624	7365	tags=29%, list=21%, signal=23%	SH3GL3/GRM5/GRM1/HCN1/GABRG2/GRIA2/GRIN2A/HOXB8/CNR1/GRIP2/CDKN2A/PRKCA/RAP1GAP/GAD1/EPS8L1/AKAP5/DNM2/TSC2/SRC/KCND2/MECP2/PLCB1/MAP2K2/RPTOR/PLCG1/TTI1/CAMK2B/GRIP1/DLGAP3/ARHGAP32/DNM1/ARC/SOS1/DAG1/SH3GL1
REACTOME_TP53_REGULATES_TRANSCRIPTION_OF_SEVERAL_ADDITIONAL_CELL_DEATH_GENES_WHOSE_SPECIFIC_ROLES_IN_P53_DEPENDENT_APOPTOSIS_REMAIN_UNCERTAIN	REACTOME_TP53_REGULATES_TRANSCRIPTION_OF_SEVERAL_ADDITIONAL_CELL_DEATH_GENES_WHOSE_SPECIFIC_ROLES_IN_P53_DEPENDENT_APOPTOSIS_REMAIN_UNCERTAIN	14	0.587823	1.55493	0.0581897	0.194894	0.145884	4275	tags=36%, list=12%, signal=31%	TP73/TP63/BIRC5/TP53I3/CHM
REACTOME_NONHOMOLOGOUS_END_JOINING_NHEJ_	REACTOME_NONHOMOLOGOUS_END_JOINING_NHEJ_	69	0.409619	1.55421	0.0215686	0.0975099	0.0729889	8988	tags=49%, list=25%, signal=37%	H2BC17/H2BC13/BRCA1/H2BC3/H2BC7/H2BC14/BARD1/NSD2/TP53BP1/H4C5/MDC1/PIAS4/MRE11/H2BC8/H2AX/PAXIP1/H4-16/RNF168/XRCC4/H4C13/RAD50/PRKDC/ABRAXAS1/NHEJ1/UIMC1/BRCC3/H2BC12/RIF1/KAT5/DCLRE1C/RNF8/H4C12/HERC2/XRCC6
WP_THE_OVERLAP_BETWEEN_SIGNAL_TRANSDUCTION_PATHWAYS_THAT_CONTRIBUTE_TO_A_RANGE_OF_LMNA_LAMINOPATHIES	WP_THE_OVERLAP_BETWEEN_SIGNAL_TRANSDUCTION_PATHWAYS_THAT_CONTRIBUTE_TO_A_RANGE_OF_LMNA_LAMINOPATHIES	57	0.422949	1.55058	0.0153846	0.0812991	0.0608547	7081	tags=35%, list=20%, signal=28%	WNT7B/HMGA2/MYOD1/E2F1/TNFRSF11B/CDK4/LEF1/TCF7/AXIN1/MSTN/TGFB2/SMAD3/EMD/TGFB1/NAP1L1/CTNNB1/CREBBP/CSNK1A1/NOTCH1/TMPO
REACTOME_PCP_CE_PATHWAY	REACTOME_PCP_CE_PATHWAY	92	0.38841	1.55003	0.0273973	0.115742	0.0866361	10046	tags=41%, list=28%, signal=30%	PSMA8/ROR1/FZD7/FZD1/PRKCG/FZD2/PRKCA/VANGL2/PSMD2/SMURF2/PSMB9/DVL2/PSMD10/PSMD4/FZD3/DVL3/PSMC1/PSMD14/RAC3/FZD6/PSMD3/PRKCB/PSMD5/PSMA7/PSMD1/PSMB10/PSMD7/WNT5A/PSMA6/PSMD11/CLTC/AP2A1/PSMC4/AP2B1/PSME3/PARD6A/PSMB4/PSMD8
REACTOME_MEIOSIS	REACTOME_MEIOSIS	117	0.37305	1.54955	0.0148148	0.0786376	0.0588624	6525	tags=34%, list=18%, signal=28%	TEX15/SMC1B/DMC1/H2BC17/RAD51/H2BC13/BRCA1/BRCA2/LMNB1/H2BC3/H2BC7/PRDM9/MND1/H2BC14/SYCP2/BLM/PSMC3IP/CDK2/CDK4/H4C5/H2AZ1/STAG1/SMC1A/RPA1/ACD/STAG2/H3C10/MRE11/H2BC8/SYCE2/TEX12/H3C6/H2AX/H3C11/RBBP8/H4-16/SMC3/H3C14/H4C13/RAD50
WP_HIPPOMERLIN_SIGNALING_DYSREGULATION	WP_HIPPOMERLIN_SIGNALING_DYSREGULATION	121	0.36894	1.54783	0.0166359	0.0850501	0.0636624	6393	tags=28%, list=18%, signal=23%	PAK5/CDH18/CDH10/CDH17/CDH22/CDH9/CXCL10/CDH8/ITGA3/FOXM1/LIN28B/CDH6/CDH12/ITGB6/ITGB4/ITGAM/IGF1R/ITGA2/ITGAV/CDH4/ITGB7/ITGA6/ITGA5/FGFR1/CDH20/CDH16/PAK4/VGLL4/TEAD2/FGFR2/ITGA4/AMOT/YY1AP1/CTNNB1
PID_HEDGEHOG_GLI_PATHWAY	PID_HEDGEHOG_GLI_PATHWAY	47	0.438058	1.54722	0.0355731	0.134917	0.100989	9886	tags=60%, list=28%, signal=43%	RAB23/PTCH1/GNAZ/GNAI1/PIAS1/SAP30/GLI1/HDAC2/CSNK1D/CREBBP/RBBP4/FBXW11/CSNK1A1/RBBP7/SIN3A/CSNK1G1/SMO/IFT172/GLI3/CSNK1G2/GNAI3/PRKCD/SIN3B/STK36/KIF3A/FOXA2/GSK3B/HDAC1
REACTOME_HCMV_INFECTION	REACTOME_HCMV_INFECTION	159	0.35564	1.54684	0.0132325	0.0730091	0.0546494	8869	tags=42%, list=25%, signal=32%	TUBA3C/DYNC1I1/H2AC13/H2BC17/H2BC13/TUBB3/TUBA1C/H2BC3/TUBA1B/H2BC7/EZH2/H2BC14/TUBA3E/NUP205/TUBA4A/NUP155/CBX1/H4C5/TUBB2B/H2AC16/NCOR2/NDC1/NUP93/NUP62/NUP188/NUP37/H3C10/H2BC8/MVB12B/TUBAL3/H3C6/NUP160/H3C11/NUP85/H4-16/RAE1/TUBB8/TPR/NUP107/DYNC1H1/TUBA4B/NUP210/H3C14/NUP153/RBBP4/H4C13/RBBP7/TUBA1A/DAXX/TRIM28/SUZ12/H2BC12/DYNC1LI2/NUP133/NUP214/H3C12/NUP54/POM121/SEC13/NUP43/TUBB2A/DYNC1I2…
REACTOME_NON_INTEGRIN_MEMBRANE_ECM_INTERACTIONS	REACTOME_NON_INTEGRIN_MEMBRANE_ECM_INTERACTIONS	59	0.419729	1.54593	0.0173745	0.0860433	0.0644058	4829	tags=31%, list=13%, signal=26%	NRXN1/LAMC2/COL4A6/LAMA3/FGF2/ITGB4/COL4A5/COL11A2/COL5A3/ITGA2/PRKCA/CASK/ITGAV/COL11A1/ITGA6/AGRN/LAMC1/LAMA5
WP_NEURAL_CREST_DIFFERENTIATION	WP_NEURAL_CREST_DIFFERENTIATION	100	0.384554	1.54567	0.0192308	0.0909056	0.0680454	6515	tags=38%, list=18%, signal=31%	PAX3/LHX1/FOXD3/DMBX1/BMP7/GBX2/OLIG3/AXIN2/TFAP2B/ISL1/CDH6/TFAP2A/FGF2/COL11A2/BMP4/HOXB1/MYB/DLL3/HAND1/LHX5/ZIC5/SNAI2/HOXA1/HDAC9/HDAC4/AXIN1/MPZ/FGFR1/DVL2/MIA/NFKB2/FZD3/FGFR2/HDAC2/DVL3/CTNNB1/WNT3A/ZIC1
ST_GAQ_PATHWAY	ST_GAQ_PATHWAY	28	0.490857	1.54484	0.040404	0.147138	0.110137	8979	tags=50%, list=25%, signal=37%	PITX2/IKBKG/ITPR3/VN1R1/NFKBIE/NFKB2/TONSL/DAG1/PDPK1/ITPR2/PLD3/NFKBIL1/NFKB1/PIK3CB
KEGG_SMALL_CELL_LUNG_CANCER	KEGG_SMALL_CELL_LUNG_CANCER	84	0.391494	1.54472	0.032882	0.129032	0.0965841	6716	tags=33%, list=19%, signal=27%	LAMC2/CCNE1/COL4A6/LAMA3/BIRC3/ITGA3/E2F1/E2F2/IKBKG/ITGA2/CDK2/CDKN2B/CCNE2/CDK4/PIAS3/ITGAV/APAF1/ITGA6/LAMC1/PIK3CG/LAMA5/PIAS4/PIAS1/XIAP/LAMB3/CKS1B/CDK6/PIK3CA
WP_PHYTOCHEMICAL_ACTIVITY_ON_NRF2_TRANSCRIPTIONAL_ACTIVATION	WP_PHYTOCHEMICAL_ACTIVITY_ON_NRF2_TRANSCRIPTIONAL_ACTIVATION	14	0.583889	1.54452	0.0646552	0.210328	0.157437	4594	tags=43%, list=13%, signal=37%	SLC7A11/EPHB2/GCLM/PRKCA/NQO1/GSTA2
REACTOME_POST_TRANSLATIONAL_MODIFICATION_SYNTHESIS_OF_GPI_ANCHORED_PROTEINS	REACTOME_POST_TRANSLATIONAL_MODIFICATION_SYNTHESIS_OF_GPI_ANCHORED_PROTEINS	93	0.386807	1.54346	0.0292969	0.120325	0.0900664	2768	tags=20%, list=8%, signal=19%	CEACAM7/LYPD6B/PRSS41/RAET1L/MDGA1/IZUMO1R/CEACAM5/TEX101/CNTN5/LY6K/PLET1/LYPD8/LY6G6D/CD109/LYPD1/NTNG2/RTN4RL2/LSAMP/PIGS
REACTOME_PROTEIN_PROTEIN_INTERACTIONS_AT_SYNAPSES	REACTOME_PROTEIN_PROTEIN_INTERACTIONS_AT_SYNAPSES	87	0.389171	1.54311	0.0254403	0.110195	0.0824841	5728	tags=29%, list=16%, signal=24%	SLITRK1/GRM5/GRM1/NRXN1/LRFN2/GRIN2A/NLGN1/LRRTM1/SYT1/PPFIA4/SLITRK5/PTPRD/IL1RAPL1/GRIA4/CASK/PTPRS/PPFIA2/IL1RAPL2/APBA3/LRFN4/EPB41/DLG3/DLGAP1/NLGN4Y/HOMER3
BIOCARTA_HSWI_SNF_PATHWAY	BIOCARTA_HSWI_SNF_PATHWAY	12	0.604457	1.54286	0.059867	0.198039	0.148238	8752	tags=58%, list=24%, signal=44%	SMARCA4/SMARCC2/ARID1A/SMARCC1/SMARCB1/SMARCD1/NF1
REACTOME_GOLGI_ASSOCIATED_VESICLE_BIOGENESIS	REACTOME_GOLGI_ASSOCIATED_VESICLE_BIOGENESIS	56	0.422349	1.54053	0.0194175	0.0912517	0.0683044	9353	tags=36%, list=26%, signal=26%	SH3GL2/DNAJC6/OCRL/AP1M2/TFRC/DNM2/IGF2R/VAMP7/AP3B1/TBC1D8B/HSPA8/CPD/HIP1R/FTH1/SNAPIN/DTNBP1/GOLGB1/ACBD3/CLTC/BLOC1S3
REACTOME_DSCAM_INTERACTIONS	REACTOME_DSCAM_INTERACTIONS	11	0.624706	1.53984	0.0669643	0.215654	0.161423	36	tags=9%, list=0%, signal=9%	DCC
REACTOME_NUCLEOTIDE_LIKE_PURINERGIC_RECEPTORS	REACTOME_NUCLEOTIDE_LIKE_PURINERGIC_RECEPTORS	15	0.567009	1.53962	0.0506329	0.174753	0.130808	6554	tags=47%, list=18%, signal=38%	P2RY4/ADORA1/ADORA2B/P2RY6/P2RY10/P2RY11/P2RY2
REACTOME_PENTOSE_PHOSPHATE_PATHWAY	REACTOME_PENTOSE_PHOSPHATE_PATHWAY	15	0.566812	1.53909	0.0506329	0.174753	0.130808	6958	tags=53%, list=19%, signal=43%	PRPS1L1/G6PD/TKT/RPEL1/TALDO1/PGD/PRPS1/PGM2
REACTOME_CONSTITUTIVE_SIGNALING_BY_LIGAND_RESPONSIVE_EGFR_CANCER_VARIANTS	REACTOME_CONSTITUTIVE_SIGNALING_BY_LIGAND_RESPONSIVE_EGFR_CANCER_VARIANTS	19	0.539132	1.53764	0.0475207	0.165453	0.123846	8059	tags=42%, list=23%, signal=33%	EGF/CBL/CDC37/PLCG1/PIK3CA/NRAS/SOS1/SHC1
PID_TELOMERASE_PATHWAY	PID_TELOMERASE_PATHWAY	67	0.408035	1.5368	0.0252918	0.109859	0.0822323	10618	tags=60%, list=30%, signal=42%	EGF/E2F1/IFNG/TERT/WT1/BLM/DKC1/IRF1/ACD/MRE11/SAP30/SMAD3/TGFB1/HDAC2/RBBP4/RAD50/RBBP7/RAD1/SIN3A/ABL1/WRN/SMG6/SP3/MAPK1/POT1/SMG5/PARP2/SIN3B/ZNFX1/NFKB1/PTGES3/XRCC6/TNKS/NCL/RAD9A/HDAC1/TERF2/TINF2/MTOR/XRCC5
REACTOME_CARGO_TRAFFICKING_TO_THE_PERICILIARY_MEMBRANE	REACTOME_CARGO_TRAFFICKING_TO_THE_PERICILIARY_MEMBRANE	51	0.430363	1.53633	0.03	0.122367	0.0915952	12161	tags=69%, list=34%, signal=45%	SSTR3/MCHR1/BBS12/CNGB1/CNGA4/CCT5/CNGA2/BBS1/ARL6/PKD1/UNC119B/SMO/CCT4/RAB3IP/BBS7/GBF1/CCT2/PKD2/EXOC7/EXOC3/ARL3/EXOC1/TCP1/PDE6D/CCT3/ASAP1/ARL13B/EXOC4/BBS9/BBS10/EXOC2/CCT8/INPP5E/EXOC5/BBS4
REACTOME_CLASS_I_MHC_MEDIATED_ANTIGEN_PROCESSING_PRESENTATION	REACTOME_CLASS_I_MHC_MEDIATED_ANTIGEN_PROCESSING_PRESENTATION	369	0.320232	1.53625	0.00164204	0.0236429	0.0176974	10160	tags=37%, list=28%, signal=27%	ASB11/UBE2U/PSMA8/KLHL13/ASB15/TRIM36/FBXO40/CDC20/ASB5/FBXW10/CCNF/CTSV/IKBKG/TLR6/FCGR1A/KLHL11/KLHL41/TRAIP/UNKL/TLR1/TAP1/PJA1/ASB17/BLMH/UBE2C/FBXL18/FCGR1B/NCF2/PSMD2/FBXO41/HACE1/ITGAV/TRIM32/FBXW9/ASB4/SMURF2/TRIM37/UBE2S/PSMB9/RNF19B/UBE2O/KCTD7/PSMD10/PSMD4/LRRC41/SEC24C/FBXL14/UBE2A/CUL7/HUWE1/KLHL42/TRIM11/SH3RF1/FBXO30/NPEPPS/RNF34/FBXO11/KLHL22/UBE2E3/THOP1/VHL/UBE2Z/UBE2Q1/ASB16/CD…
KEGG_ABC_TRANSPORTERS	KEGG_ABC_TRANSPORTERS	44	0.435882	1.53424	0.0374753	0.139681	0.104555	4848	tags=30%, list=14%, signal=26%	ABCC12/ABCA12/ABCA3/ABCC1/ABCA4/TAP1/ABCB6/ABCD2/ABCC11/ABCG2/ABCA13/ABCD1/ABCA2
WP_EBV_LMP1_SIGNALING	WP_EBV_LMP1_SIGNALING	23	0.517317	1.53368	0.0336842	0.130884	0.0979704	10645	tags=57%, list=30%, signal=40%	MAP3K14/IKBKG/IRAK1/IFNB1/NFKB2/CCL5/MAPK1/CXCL8/NFKB1/MAP3K3/RELA/MAP3K7/TRADD
KEGG_PENTOSE_PHOSPHATE_PATHWAY	KEGG_PENTOSE_PHOSPHATE_PATHWAY	27	0.488931	1.53284	0.046371	0.163059	0.122054	6958	tags=41%, list=19%, signal=33%	TKTL2/PRPS1L1/PFKP/G6PD/TKT/RPEL1/TALDO1/PGD/PRPS1/ALDOA/PGM2
REACTOME_NUCLEOTIDE_EXCISION_REPAIR	REACTOME_NUCLEOTIDE_EXCISION_REPAIR	110	0.374789	1.53196	0.0189753	0.0901236	0.06746	12362	tags=55%, list=35%, signal=36%	RFC4/RFC3/PCNA/POLD1/PIAS3/XRCC1/ACTL6A/POLD3/LIG1/RPA1/XAB2/PIAS1/RAD23A/NFRKB/RFC5/POLE3/POLE2/LIG3/CUL4B/POLR2B/RPA2/PARP1/XPC/RUVBL1/POLE/ACTR5/PARP2/UBE2I/POLR2A/CHD1L/COPS7B/MCRS1/POLK/DDB1/INO80/INO80C/ERCC3/ERCC4/GTF2H3/PRPF19/RNF111/GPS1/GTF2H1/ERCC1/CETN2/EP300/CDK7/ELL/RFC2/USP7/SUMO2/RFC1/POLR2E/INO80E/AQR/ZNF830/ACTR8/ERCC6/USP45/COPS4/GTF2H4
PID_TCR_PATHWAY	PID_TCR_PATHWAY	63	0.409808	1.53051	0.027027	0.114768	0.0859073	11425	tags=52%, list=32%, signal=36%	MAP3K14/IKBKG/CD3G/PRKCA/FLNA/CD3D/FYB1/STK39/CBL/PTPRC/PRKCQ/PLCG1/ORAI1/PRKCE/NRAS/SOS1/LCK/PDPK1/PRKCB/STIM1/SHC1/VAV1/CARD11/MALT1/GRB2/BCL10/CD3E/GRAP2/KRAS/NCK1/SLA2/HLA-DRA/CD247
ST_INTEGRIN_SIGNALING_PATHWAY	ST_INTEGRIN_SIGNALING_PATHWAY	82	0.389905	1.53009	0.03125	0.125316	0.0938027	8059	tags=35%, list=23%, signal=27%	PAK5/EPHB2/ITGA3/MYLK2/CDKN2A/ITGA2/MAPK8IP1/GRB7/ITGA6/ITGA5/ILK/SRC/ITGB3BP/PAK4/MAPK8IP2/MAP2K7/CSE1L/ROCK2/ITGA4/PLCG1/ITGA8/PIK3CA/RAPGEF1/SOS1/PAK1/ABL1/BCAR1/MAPK1/SHC1
BIOCARTA_CK1_PATHWAY	BIOCARTA_CK1_PATHWAY	16	0.555655	1.52898	0.0631579	0.206432	0.15452	1718	tags=19%, list=5%, signal=18%	PPP1R1B/GRM1/DRD1
REACTOME_FACTORS_INVOLVED_IN_MEGAKARYOCYTE_DEVELOPMENT_AND_PLATELET_PRODUCTION	REACTOME_FACTORS_INVOLVED_IN_MEGAKARYOCYTE_DEVELOPMENT_AND_PLATELET_PRODUCTION	166	0.346654	1.52833	0.0146789	0.078234	0.0585603	6519	tags=33%, list=18%, signal=27%	TUBA3C/KLC3/HBE1/KIF4B/KIF4A/KIF2C/KIF18A/KIF23/KIF3C/KIF18B/KIF25/KIF15/KIFC1/KIF11/RACGAP1/CENPE/KIF20A/TUBB3/TUBA1C/TUBA1B/CABLES2/MAFG/KIF2A/DOCK7/MYB/KIF5A/KIF21B/TUBA3E/CDK2/DOCK3/KLC2/KIF20B/TUBA4A/IFNB1/TUBB2B/CARMIL1/IRF1/JAK2/H3C10/CBX5/KIF12/TUBAL3/H3C6/KIF1B/H3C11/KIFAP3/KIF22/TUBB8/DOCK10/HDAC2/TUBA4B/PHF21A/H3C14/KIF21A/VPS45
WP_PTF1A_RELATED_REGULATORY_PATHWAY	WP_PTF1A_RELATED_REGULATORY_PATHWAY	11	0.619758	1.52765	0.0691964	0.219985	0.164665	2747	tags=27%, list=8%, signal=25%	PTF1A/RBPJL/NKX6-1
REACTOME_PTEN_REGULATION	REACTOME_PTEN_REGULATION	139	0.355357	1.52761	0.0132075	0.0730091	0.0546494	11390	tags=49%, list=32%, signal=33%	PSMA8/CBX2/EZH2/SNAI2/PSMD2/CBX8/MECOM/PSMB9/CBX6/PSMD10/PSMD4/CHD4/XIAP/GATAD2B/HDAC2/PREX2/RPTOR/RBBP4/CBX4/RBBP7/PSMC1/PSMD14/USP13/SUZ12/PSMD3/HDAC5/RNF2/STUB1/TRIM27/MAPK1/PSMD5/KDM1A/PSMA7/RHEB/PSMD1/PSMB10/PSMD7/ATN1/MTA2/WWP2/PSMA6/PSMD11/EED/CSNK2A1/AGO1/BMI1/TNKS/ATF2/PSMC4/MLST8/MTA3/RRAGA/PSME3/HDAC1/PSMB4/PHC3/RRAGB/PSMD8/MKRN1/GATAD2A/HDAC3/MTOR/MBD3/PSMC3/FRK/REST/USP7/PSMB2
PID_RAC1_REG_PATHWAY	PID_RAC1_REG_PATHWAY	38	0.449008	1.52685	0.0436508	0.156563	0.117192	11999	tags=55%, list=34%, signal=37%	RACGAP1/RASGRF1/VAV3/SPATA13/PREX2/RALBP1/RASGRF2/ARHGDIA/SOS1/VAV1/TRIO/ARHGEF2/RAP1GDS1/DOCK2/DOCK1/ABI1/ARHGAP1/CHN1/VAV2/ELMO1/TIAM2
REACTOME_ACTIVATION_OF_NMDA_RECEPTORS_AND_POSTSYNAPTIC_EVENTS	REACTOME_ACTIVATION_OF_NMDA_RECEPTORS_AND_POSTSYNAPTIC_EVENTS	94	0.381742	1.52585	0.0309478	0.124314	0.0930524	8716	tags=43%, list=24%, signal=32%	TUBA3C/ACTN2/GRIA2/NEFL/GRIN2A/ADCY8/RASGRF1/TUBB3/TUBA1C/MAPT/TUBA1B/TUBA3E/GRIA4/CASK/TUBA4A/KPNA2/TUBB2B/PPM1E/DLG3/SRC/TUBAL3/GIT1/TUBB8/TUBA4B/CAMK2B/GRIN3A/RASGRF2/TUBA1A/NRAS/PDPK1/PRKAR2A/GRIN2C/MAPK1/RPS6KA3/PRKACB/TUBB2A/CAMK1/ADCY1/TUBB4B/PRKAA2
WP_LNCRNAMEDIATED_MECHANISMS_OF_THERAPEUTIC_RESISTANCE	WP_LNCRNAMEDIATED_MECHANISMS_OF_THERAPEUTIC_RESISTANCE	12	0.596763	1.52322	0.0709534	0.222595	0.166619	4367	tags=50%, list=12%, signal=44%	HOTAIR/LINC-ROR/UCA1/VLDLR-AS1/WNT6/HIF1A
WP_TP53_NETWORK	WP_TP53_NETWORK	19	0.532852	1.51972	0.0516529	0.177245	0.132673	2006	tags=21%, list=6%, signal=20%	OTX2/TP73/CDKN2A/TP63
BIOCARTA_EGFR_SMRTE_PATHWAY	BIOCARTA_EGFR_SMRTE_PATHWAY	11	0.615949	1.51826	0.078125	0.235763	0.176475	8553	tags=45%, list=24%, signal=35%	EGF/NCOR2/THRA/MAP3K1/RARA
PID_TNF_PATHWAY	PID_TNF_PATHWAY	46	0.429379	1.51719	0.0472441	0.165025	0.123526	11745	tags=65%, list=33%, signal=44%	BIRC3/IKBKG/SQSTM1/STAT1/TNIK/FADD/ADAM17/MAP2K7/MAP3K1/TAB2/MAP4K3/TRAF2/NFKB1/MADD/PRKCI/RFFL/SMPD2/MAP3K3/RELA/BIRC2/CASP8/MAP3K7/TRADD/CYLD/TNFAIP3/TAB1/NSMAF/CAV1/MAP4K2/MAP4K4
ST_FAS_SIGNALING_PATHWAY	ST_FAS_SIGNALING_PATHWAY	65	0.404313	1.51619	0.0293542	0.120352	0.0900871	9957	tags=54%, list=28%, signal=39%	EPHB2/TPX2/PFN2/IL1A/MAPK8IP1/NCS1/CAD/FADD/NFKBIE/NFKB2/MAPK8IP2/MAP2K7/CASP8AP2/NFAT5/XIAP/TONSL/RALBP1/MAP3K1/FAF1/CSNK1A1/DAXX/PARP1/MAPK1/TRAF2/CXCL8/BAK1/NFKBIL1/NFKB1/MET/AGFG1/DFFA/CASP3/DEDD/ROCK1/DIABLO
REACTOME_NEDDYLATION	REACTOME_NEDDYLATION	233	0.330983	1.51616	0.00357143	0.0347181	0.0259875	9946	tags=36%, list=28%, signal=27%	ASB11/PSMA8/KLHL13/ASB15/FBXO40/ASB5/FBXW10/CCNF/DTL/KLHL11/KLHL41/BIRC5/ASB17/FBXL18/FEM1A/PSMD2/FBXO41/FBXW9/ASB4/HIF1A/PSMB9/UBXN7/KCTD7/PSMD10/CUL9/PSMD4/LRRC41/FBXL14/CUL7/KLHL42/FBXO30/FBXO11/KLHL22/DCAF16/DCUN1D5/TULP4/VHL/ASB16/FBXL12/CUL4B/FBXW11/DCAF7/FBXO32/RBBP7/KLHL20/PSMC1/PSMD14/KBTBD8/CUL2/CAND1/FBXL19/PSMD3/ASB18/SKP2/COP1/PSMD5/CUL3/SPSB2/PSMA7/PSMD1/PSMB10/PSMD7/FBXW2/SPSB3/PSM…
REACTOME_COPI_MEDIATED_ANTEROGRADE_TRANSPORT	REACTOME_COPI_MEDIATED_ANTEROGRADE_TRANSPORT	102	0.374189	1.51485	0.0266667	0.113848	0.0852184	8695	tags=35%, list=24%, signal=27%	TUBA3C/DYNC1I1/FOLR1/TUBB3/TUBA1C/TUBA1B/SPTB/TUBA3E/TUBA4A/SPTBN4/TUBB2B/TUBAL3/COPA/TUBB8/DYNC1H1/TUBA4B/COPB2/COG1/COPB1/COPG2/TUBA1A/YKT6/COG5/ARFGAP1/SPTAN1/DYNC1LI2/GBF1/SPTA1/DCTN2/DCTN1/GOLGB1/TUBB2A/ANK2/DCTN5/DYNC1I2/TUBB4B
REACTOME_INHIBITION_OF_REPLICATION_INITIATION_OF_DAMAGED_DNA_BY_RB1_E2F1	REACTOME_INHIBITION_OF_REPLICATION_INITIATION_OF_DAMAGED_DNA_BY_RB1_E2F1	13	0.579153	1.51342	0.0792952	0.236013	0.176662	6576	tags=54%, list=18%, signal=44%	E2F1/POLA1/POLA2/PRIM1/TFDP1/PRIM2/PPP2R3B
REACTOME_STABILIZATION_OF_P53	REACTOME_STABILIZATION_OF_P53	57	0.412455	1.51211	0.0269231	0.114531	0.08573	10046	tags=39%, list=28%, signal=28%	PSMA8/CDKN2A/PSMD2/PSMB9/PSMD10/PSMD4/PHF20/PSMC1/PSMD14/PSMD3/COP1/PSMD5/PSMA7/PSMD1/PSMB10/PSMD7/PSMA6/PSMD11/PSMC4/PSME3/PSMB4/PSMD8
PID_ERBB1_INTERNALIZATION_PATHWAY	PID_ERBB1_INTERNALIZATION_PATHWAY	41	0.43464	1.5107	0.0453649	0.160772	0.120342	12490	tags=51%, list=35%, signal=33%	EGF/SH3GL2/HGS/AMPH/SRC/CBL/PIK3CA/NRAS/DNM1/SOS1/SHC1/PIK3CB/SYNJ1/GRB2/KRAS/CHMP3/TSG101/SH3KBP1/CBLB/UBE2D2/PIK3CD
KEGG_PATHWAYS_IN_CANCER	KEGG_PATHWAYS_IN_CANCER	325	0.317724	1.50977	0.00327332	0.0321651	0.0240765	6516	tags=29%, list=18%, signal=24%	DCC/FGF5/FGF4/WNT7B/VEGFD/EGF/LAMC2/CCNE1/ARNT2/CTNNA2/COL4A6/LAMA3/BIRC3/AXIN2/ITGA3/FGF9/E2F1/WNT7A/FZD7/FGF13/FGF20/E2F2/EGLN3/IKBKG/CDKN2A/RAD51/BRCA2/FGF2/FGF14/FGF11/WNT8B/SLC2A1/FZD1/PRKCG/BMP4/BIRC5/IGF1R/FZD2/FASLG/MSH2/STAT1/ITGA2/CDK2/PRKCA/CDKN2B/CCNE2/DAPK2/MSH6/CDK4/PTCH1/LEF1/TCF7/PIAS3/ITGAV/WNT6/FADD/MECOM/ITGA6/HIF1A/AXIN1/LAMC1/DAPK3/FGFR1/KITLG/PIK3CG/LAMA5/PIAS4/TGFB2/DVL2/AP…
WP_REGULATION_OF_MICROTUBULE_CYTOSKELETON	WP_REGULATION_OF_MICROTUBULE_CYTOSKELETON	46	0.427172	1.50939	0.0511811	0.176389	0.132032	9900	tags=54%, list=28%, signal=39%	KIF2C/EPHB2/MAPT/STMN1/CDK1/AURKB/PRKCA/LIMK1/SRC/MAPRE1/WNT3A/MARK2/PIK3CA/PTPRA/PAK1/TAOK1/ABL1/SPRED1/F2RL2/TRIO/APC/TPPP/GSK3B/ROCK1/PARD6A
REACTOME_MET_ACTIVATES_PTK2_SIGNALING	REACTOME_MET_ACTIVATES_PTK2_SIGNALING	30	0.473898	1.50927	0.0443548	0.158135	0.118368	5167	tags=37%, list=14%, signal=31%	COL24A1/LAMC2/LAMA3/ITGA3/COL11A2/COL5A3/ITGA2/COL11A1/LAMC1/LAMA5/SRC
BIOCARTA_BARR_MAPK_PATHWAY	BIOCARTA_BARR_MAPK_PATHWAY	14	0.570505	1.50911	0.0818966	0.23877	0.178726	8673	tags=50%, list=24%, signal=38%	KCNA2/PLCB1/MAP2K2/KCNA3/DNM1/MAPK1/ADCY1
REACTOME_APOPTOSIS_INDUCED_DNA_FRAGMENTATION	REACTOME_APOPTOSIS_INDUCED_DNA_FRAGMENTATION	13	0.577358	1.50873	0.0792952	0.236013	0.176662	9950	tags=69%, list=28%, signal=50%	H1-3/H1-5/H1-4/HMGB2/KPNB1/DFFA/CASP3/DFFB/H1-0
WP_WNT_SIGNALING_PATHWAY_NETPATH	WP_WNT_SIGNALING_PATHWAY_NETPATH	51	0.422397	1.50789	0.036	0.135785	0.101639	8585	tags=43%, list=24%, signal=33%	AXIN2/ROR1/PRKCG/BCL9/TCF3/PRKCA/LEF1/AXIN1/DVL2/TSC2/DVL3/CSNK1D/CTNNB1/CDK6/SOX1/CSNK1A1/CSNK1G1/PRKCB/MAPK1/FRAT1/PIP5K1B/APC
REACTOME_PKMTS_METHYLATE_HISTONE_LYSINES	REACTOME_PKMTS_METHYLATE_HISTONE_LYSINES	69	0.396785	1.50551	0.027451	0.115742	0.0866361	9916	tags=58%, list=28%, signal=42%	PRDM9/EZH2/ASH1L/NSD2/DOT1L/H4C5/MECOM/SETDB1/SUV39H2/H3C10/KMT5C/H3C6/NFKB2/SUV39H1/H3C11/NSD1/H4-16/KMT2C/EHMT2/KMT2A/H3C14/RBBP4/H4C13/RBBP7/SETD1A/SUZ12/NSD3/H3C12/KMT2E/SMYD2/NFKB1/H4C12/EED/KMT2D/EHMT1/SETD2/PRDM16/RBBP5/RELA/H4C14
KEGG_CHRONIC_MYELOID_LEUKEMIA	KEGG_CHRONIC_MYELOID_LEUKEMIA	73	0.392673	1.50463	0.0257426	0.1111	0.0831611	10266	tags=41%, list=29%, signal=29%	E2F1/E2F2/IKBKG/CDKN2A/SHC4/CDK4/MECOM/PIK3CG/TGFB2/CBL/SMAD3/TGFB1/HDAC2/MAP2K2/CDK6/PIK3CA/NRAS/SOS1/ABL1/MAPK1/SHC1/NFKB1/PIK3CB/CRKL/RELA/BCL2L1/GRB2/HDAC1/BAD/E2F3
REACTOME_ERYTHROPOIETIN_ACTIVATES_RAS	REACTOME_ERYTHROPOIETIN_ACTIVATES_RAS	14	0.568805	1.50462	0.0818966	0.23877	0.178726	10881	tags=71%, list=30%, signal=50%	EPO/JAK2/NRAS/RAPGEF1/SOS1/SHC1/VAV1/CRKL/GRB2/KRAS
REACTOME_WNT5A_DEPENDENT_INTERNALIZATION_OF_FZD2_FZD5_AND_ROR2	REACTOME_WNT5A_DEPENDENT_INTERNALIZATION_OF_FZD2_FZD5_AND_ROR2	13	0.575759	1.50456	0.0792952	0.236013	0.176662	9520	tags=46%, list=27%, signal=34%	ROR1/FZD2/WNT5A/CLTC/AP2A1/AP2B1
REACTOME_TRANSLESION_SYNTHESIS_BY_POLK	REACTOME_TRANSLESION_SYNTHESIS_BY_POLK	17	0.537808	1.50291	0.0651261	0.211151	0.158052	11464	tags=65%, list=32%, signal=44%	RFC4/RFC3/PCNA/RPA1/RFC5/RPA2/POLK/REV3L/MAD2L2/RFC2/RFC1
REACTOME_LAMININ_INTERACTIONS	REACTOME_LAMININ_INTERACTIONS	30	0.471813	1.50262	0.046371	0.163059	0.122054	5348	tags=40%, list=15%, signal=34%	LAMC2/COL4A6/LAMA3/ITGA3/ITGB4/COL4A5/ITGA2/ITGAV/ITGA6/LAMC1/LAMA5/COL7A1
REACTOME_REPRODUCTION	REACTOME_REPRODUCTION	143	0.347018	1.50008	0.0169173	0.0855943	0.0640697	6525	tags=31%, list=18%, signal=26%	TEX15/ADAM2/SMC1B/KCNU1/DMC1/H2BC17/RAD51/H2BC13/BRCA1/BRCA2/LMNB1/H2BC3/H2BC7/PRDM9/MND1/H2BC14/SYCP2/BLM/PSMC3IP/ZP2/CDK2/CDK4/H4C5/H2AZ1/STAG1/SMC1A/RPA1/ACD/STAG2/H3C10/MRE11/H2BC8/SYCE2/TEX12/H3C6/H2AX/ZP3/H3C11/RBBP8/H4-16/SMC3/H3C14/ZP1/H4C13/RAD50
REACTOME_DEGRADATION_OF_DVL	REACTOME_DEGRADATION_OF_DVL	57	0.409132	1.49993	0.0346154	0.132767	0.0993797	10046	tags=42%, list=28%, signal=30%	PSMA8/HECW1/PSMD2/PSMB9/DVL2/PSMD10/PSMD4/DVL3/PSMC1/PSMD14/PSMD3/PSMD5/CUL3/PSMA7/PSMD1/PSMB10/PSMD7/PSMA6/PSMD11/PSMC4/KLHL12/PSME3/PSMB4/PSMD8
PID_CASPASE_PATHWAY	PID_CASPASE_PATHWAY	51	0.41972	1.49834	0.04	0.146338	0.109538	10645	tags=55%, list=30%, signal=39%	BIRC3/TFAP2A/LMNB2/LMNB1/GZMB/LIMK1/APAF1/CASP2/XIAP/PRF1/MAP3K1/NUMA1/GAS2/PARP1/PIDD1/SPTAN1/TRAF2/MADD/DFFA/LMNA/CASP3/DFFB/DIABLO/CASP1/BIRC2/CASP8/BAX/TRADD
KEGG_ARRHYTHMOGENIC_RIGHT_VENTRICULAR_CARDIOMYOPATHY_ARVC	KEGG_ARRHYTHMOGENIC_RIGHT_VENTRICULAR_CARDIOMYOPATHY_ARVC	74	0.389835	1.49763	0.0277228	0.116065	0.0868777	4448	tags=27%, list=12%, signal=24%	ACTN2/CACNG6/CACNG4/RYR2/CTNNA2/ITGA3/CACNG1/SGCG/ITGB6/CACNG3/ITGB4/CACNA2D3/DSG2/ITGA2/LEF1/TCF7/ITGAV/ITGB7/ITGA6/ITGA5
WP_ARRHYTHMOGENIC_RIGHT_VENTRICULAR_CARDIOMYOPATHY	WP_ARRHYTHMOGENIC_RIGHT_VENTRICULAR_CARDIOMYOPATHY	74	0.389835	1.49763	0.0277228	0.116065	0.0868777	4448	tags=27%, list=12%, signal=24%	ACTN2/CACNG6/CACNG4/RYR2/CTNNA2/ITGA3/CACNG1/SGCG/ITGB6/CACNG3/ITGB4/CACNA2D3/DSG2/ITGA2/LEF1/TCF7/ITGAV/ITGB7/ITGA6/ITGA5
REACTOME_UB_SPECIFIC_PROCESSING_PROTEASES	REACTOME_UB_SPECIFIC_PROCESSING_PROTEASES	198	0.331401	1.49499	0.0126354	0.0703301	0.052644	10296	tags=38%, list=29%, signal=27%	PSMA8/CLSPN/H2AC13/BIRC3/AXIN2/CDC20/CCNA2/IKBKG/H2BC17/H2BC13/H2BC3/USP37/H2BC7/H2BC14/TAF9B/HGS/PSMD2/SMURF2/HIF1A/PSMB9/H2AC16/AXIN1/CDC25A/CCP110/H2BC8/PSMD10/PSMD4/FOXO4/SMAD3/USP34/TRRAP/USP21/RCE1/PSMC1/PSMD14/CFTR/USP13/USP28/PSMD3/H2BC12/RUVBL1/SKP2/TRAF2/USP5/PSMD5/ADRM1/USP14/PSMA7/PSMD1/USP42/PSMB10/PSMD7/USP24/PSMA6/USP19/SMAD1/PSMD11/TNKS/PSMC4/USP16/DDX58/PSME3/H2BC18/USP49/USP11/U…
REACTOME_TNFR2_NON_CANONICAL_NF_KB_PATHWAY	REACTOME_TNFR2_NON_CANONICAL_NF_KB_PATHWAY	100	0.371809	1.49444	0.0307692	0.124016	0.0928292	10294	tags=41%, list=29%, signal=29%	PSMA8/EDARADD/TNFRSF9/BIRC3/MAP3K14/TNFRSF11B/LTB/FASLG/TNFRSF11A/RELB/CD27/EDA/PSMD2/CD70/PSMB9/PSMD10/PSMD4/NFKB2/TNFSF18/FBXW11/PSMC1/PSMD14/EDA2R/PSMD3/TRAF2/PSMD5/PSMA7/PSMD1/PSMB10/PSMD7/PSMA6/PSMD11/CUL1/PSMC4/PSME3/PSMB4/LTA/PSMD8/BIRC2/TNFRSF8/TRAF3
REACTOME_DIGESTION_OF_DIETARY_CARBOHYDRATE	REACTOME_DIGESTION_OF_DIETARY_CARBOHYDRATE	11	0.60491	1.49105	0.0959821	0.263259	0.197057	2826	tags=36%, list=8%, signal=34%	SI/CHIA/AMY2A/LCT
REACTOME_DECTIN_1_MEDIATED_NONCANONICAL_NF_KB_SIGNALING	REACTOME_DECTIN_1_MEDIATED_NONCANONICAL_NF_KB_SIGNALING	62	0.399655	1.4908	0.0344828	0.132472	0.0991588	10046	tags=40%, list=28%, signal=29%	PSMA8/MAP3K14/RELB/PSMD2/PSMB9/PSMD10/PSMD4/NFKB2/FBXW11/PSMC1/PSMD14/PSMD3/PSMD5/PSMA7/PSMD1/PSMB10/PSMD7/PSMA6/PSMD11/CUL1/PSMC4/PSME3/RELA/PSMB4/PSMD8
KEGG_OOCYTE_MEIOSIS	KEGG_OOCYTE_MEIOSIS	112	0.361802	1.48946	0.0242537	0.106806	0.0799475	4793	tags=24%, list=13%, signal=21%	CCNE1/SMC1B/CDC20/PPP3R2/PKMYT1/PLK1/MAD2L1/ADCY8/BUB1/SGO1/ITPR3/CCNB1/CCNB2/CDC25C/FBXO5/IGF1R/CDK1/PTTG1/ESPL1/CDK2/CCNE2/AURKA/ADCY7/PTTG2/PGR/FBXO43/SMC1A
REACTOME_GENERATION_OF_SECOND_MESSENGER_MOLECULES	REACTOME_GENERATION_OF_SECOND_MESSENGER_MOLECULES	37	0.439974	1.48591	0.054	0.182923	0.136923	11425	tags=59%, list=32%, signal=41%	TRBV7-9/TRBV12-3/CD3G/TRAV29DV5/CD3D/CD101/FYB1/ENAH/HLA-DQB2/PLCG1/TRAV8-4/LCK/PAK1/HLA-DQA2/CD3E/GRAP2/TRAV19/HLA-DPA1/NCK1/VASP/HLA-DRA/CD247
WP_PANCREATIC_ADENOCARCINOMA_PATHWAY	WP_PANCREATIC_ADENOCARCINOMA_PATHWAY	89	0.373414	1.48455	0.035503	0.134866	0.100951	9732	tags=36%, list=27%, signal=26%	PAK5/EGF/E2F1/E2F2/IKBKG/CDKN2A/RAD51/BRCA2/STAT1/CDK4/TGFB2/PAK4/SMAD3/TGFB1/MAP2K2/RALBP1/CDK6/PIK3CA/RAC3/PAK1/MAPK1/VEGFA/PRKCD/BAK1/NFKB1/JAK1/PIK3CB/POLK/TGFA/ERBB2/RELA/BCL2L1
REACTOME_GENE_SILENCING_BY_RNA	REACTOME_GENE_SILENCING_BY_RNA	136	0.346904	1.48193	0.0229446	0.10256	0.0767694	8817	tags=38%, list=25%, signal=29%	ASZ1/MAEL/TDRD12/TDRD1/H2BC17/H2BC13/H2BC3/H2BC7/PIWIL4/H2BC14/NUP205/TDRKH/NUP155/H4C5/H2AZ1/DDX4/NDC1/NUP93/TDRD9/NUP62/NUP188/MYBL1/NUP37/H3C10/H2BC8/H3C6/H2AX/NUP160/H3C11/NUP85/H4-16/RAE1/TPR/NUP107/NUP210/H3C14/NUP153/H4C13/DROSHA/POLR2B/H2BC12/NUP133/NUP214/H3C12/NUP54/POM121/SEC13/NUP43/RAN/POLR2A/XPO5/H4C12
BIOCARTA_SKP2E2F_PATHWAY	BIOCARTA_SKP2E2F_PATHWAY	10	0.619222	1.48096	0.0903084	0.255963	0.191596	8974	tags=70%, list=25%, signal=52%	CCNE1/E2F1/CDK2/TFDP1/CDC34/SKP2/CUL1
WP_INTERLEUKIN1_INDUCED_ACTIVATION_OF_NFKAPPAB	WP_INTERLEUKIN1_INDUCED_ACTIVATION_OF_NFKAPPAB	10	0.618628	1.47954	0.0903084	0.255963	0.191596	3303	tags=30%, list=9%, signal=27%	SQSTM1/IRAK1/IL1A
BIOCARTA_EFP_PATHWAY	BIOCARTA_EFP_PATHWAY	16	0.537438	1.47885	0.0757895	0.23124	0.17309	6757	tags=50%, list=19%, signal=41%	CCNB1/CCNB2/CDK1/CDK2/CDK4/SMURF2/CDK6/CDK5
BIOCARTA_IL12_PATHWAY	BIOCARTA_IL12_PATHWAY	19	0.518513	1.47883	0.072314	0.225377	0.168701	7396	tags=47%, list=21%, signal=38%	IFNG/CD3G/CD3D/ETV5/STAT4/JAK2/TYK2/CXCR3/IL12RB1
REACTOME_DCC_MEDIATED_ATTRACTIVE_SIGNALING	REACTOME_DCC_MEDIATED_ATTRACTIVE_SIGNALING	14	0.558756	1.47804	0.0926724	0.259512	0.194252	36	tags=7%, list=0%, signal=7%	DCC
REACTOME_PROTEIN_FOLDING	REACTOME_PROTEIN_FOLDING	101	0.366009	1.47488	0.0327553	0.128747	0.096371	10649	tags=51%, list=30%, signal=36%	TUBA3C/CCNE1/GNGT1/FBXW10/TUBB3/TUBA1C/TUBA1B/GNAT3/GNG13/TUBA3E/CCNE2/GNAZ/TUBA4A/FBXW9/GNAI1/TUBB2B/VBP1/TUBAL3/GNG7/CCT5/TUBA4B/XRN2/PDCL/DCAF7/TUBA1A/NOP56/CCT4/CCT2/GNAI3/CCT6A/TUBB2A/FBXW2/TUBB4B/GNG10/CSNK2A1/SPHK1/GNB3/CCT7/GBA/TBCD/KIF13A/TCP1/USP11/FBXO4/AP3M1/CCT3/GNB2/TBCC/HDAC3/FBXL5/FKBP9/GNB1
REACTOME_DEGRADATION_OF_THE_EXTRACELLULAR_MATRIX	REACTOME_DEGRADATION_OF_THE_EXTRACELLULAR_MATRIX	140	0.342276	1.47473	0.0187617	0.0899504	0.0673304	4829	tags=26%, list=13%, signal=23%	SPOCK3/PRSS2/PRSS1/CTRB2/LAMC2/MMP10/COL4A6/MMP20/LAMA3/COL9A2/CTRB1/CTSV/MMP3/KLK7/CAPN13/MMP12/COL4A5/MMP13/COL11A2/CAPN6/ADAM9/CAPN14/BCAN/CAPN9/COL5A3/MMP14/ADAMTS18/COL19A1/FBN2/ELANE/COL11A1/LAMC1/ADAMTS9/MMP7/ADAM17/MMP24/LAMA5
REACTOME_ABERRANT_REGULATION_OF_MITOTIC_EXIT_IN_CANCER_DUE_TO_RB1_DEFECTS	REACTOME_ABERRANT_REGULATION_OF_MITOTIC_EXIT_IN_CANCER_DUE_TO_RB1_DEFECTS	20	0.511328	1.47144	0.0672269	0.215654	0.161423	11361	tags=55%, list=32%, signal=38%	UBE2C/UBE2S/ANAPC2/ANAPC1/SKP2/CDC23/ANAPC5/FZR1/CDC27/UBE2E1/CDC26
WP_WNT_SIGNALING_PATHWAY_AND_PLURIPOTENCY	WP_WNT_SIGNALING_PATHWAY_AND_PLURIPOTENCY	101	0.364978	1.47073	0.0346821	0.132808	0.0994108	6576	tags=29%, list=18%, signal=24%	WNT7B/SOX2/FOXD3/NKD1/AXIN2/WNT7A/FZD7/PPP2R2C/RACGAP1/FZD1/PRKCG/NANOG/FZD2/PRKCA/PPP2R2B/LEF1/TCF7/WNT6/AXIN1/MMP7/DVL2/FZD3/DVL3/PRKCQ/CTNNB1/WNT3A/CREBBP/PRKCE/PPP2R3B
REACTOME_IL_6_TYPE_CYTOKINE_RECEPTOR_LIGAND_INTERACTIONS	REACTOME_IL_6_TYPE_CYTOKINE_RECEPTOR_LIGAND_INTERACTIONS	17	0.525483	1.46846	0.0861345	0.247078	0.184945	5347	tags=41%, list=15%, signal=35%	IL31/IL31RA/IL11/CLCF1/CNTF/JAK2/TYK2
REACTOME_COBALAMIN_CBL_VITAMIN_B12_TRANSPORT_AND_METABOLISM	REACTOME_COBALAMIN_CBL_VITAMIN_B12_TRANSPORT_AND_METABOLISM	21	0.503101	1.46842	0.0599174	0.198039	0.148238	1969	tags=24%, list=5%, signal=23%	PRSS1/CTRB2/TCN1/CTRB1/ABCC1
REACTOME_HIV_LIFE_CYCLE	REACTOME_HIV_LIFE_CYCLE	149	0.338268	1.46442	0.0285714	0.118216	0.0884881	11666	tags=51%, list=33%, signal=35%	FEN1/PSIP1/NUP205/TAF9B/HMGA1/TAF6/NUP155/TAF1L/SSRP1/LIG1/NDC1/NUP93/NUP62/NUP188/NUP37/TAF1/GTF2F1/RCC1/MVB12B/NUP160/NUP85/RAE1/TPR/NUP107/NELFE/CCNK/NELFB/NUP210/NUP153/XRCC4/TAF3/POLR2B/RNMT/SUPT16H/SUPT5H/RANGAP1/NUP133/NUP214/NUP54/TAF4/POM121/SEC13/NCBP1/NUP43/VPS37C/RAN/POLR2A/ELOA2/XRCC6/CCNT1/CCR5/NUP42/ERCC3/GTF2H3/CHMP4B/NELFA/POM121C/NUP98/TBP/XRCC5/NEDD4L/GTF2H1/RANBP1/CTDP1/NMT1/C…
REACTOME_REGULATION_OF_PTEN_STABILITY_AND_ACTIVITY	REACTOME_REGULATION_OF_PTEN_STABILITY_AND_ACTIVITY	69	0.385881	1.46414	0.0333333	0.129945	0.0972678	10123	tags=41%, list=28%, signal=29%	PSMA8/PSMD2/PSMB9/PSMD10/PSMD4/XIAP/PREX2/PSMC1/PSMD14/USP13/PSMD3/STUB1/TRIM27/PSMD5/PSMA7/PSMD1/PSMB10/PSMD7/WWP2/PSMA6/PSMD11/CSNK2A1/TNKS/PSMC4/PSME3/PSMB4/PSMD8/MKRN1
REACTOME_ACTIVATION_OF_RAC1	REACTOME_ACTIVATION_OF_RAC1	13	0.560027	1.46344	0.092511	0.259512	0.194252	7419	tags=38%, list=21%, signal=31%	PAK5/NCK2/PAK4/SOS1/PAK1
KEGG_NON_SMALL_CELL_LUNG_CANCER	KEGG_NON_SMALL_CELL_LUNG_CANCER	54	0.4041	1.46173	0.0395257	0.145131	0.108635	10266	tags=44%, list=29%, signal=32%	EGF/E2F1/E2F2/CDKN2A/PRKCG/PRKCA/CDK4/PIK3CG/MAP2K2/PLCG1/CDK6/PIK3CA/NRAS/SOS1/PDPK1/PRKCB/MAPK1/STK4/PIK3CB/TGFA/ERBB2/GRB2/BAD/E2F3
REACTOME_REPRESSION_OF_WNT_TARGET_GENES	REACTOME_REPRESSION_OF_WNT_TARGET_GENES	14	0.552364	1.46113	0.0948276	0.262538	0.196517	3850	tags=21%, list=11%, signal=19%	AXIN2/LEF1/TCF7
WNT_SIGNALING	WNT_SIGNALING	88	0.368602	1.46095	0.037182	0.138805	0.103899	4565	tags=20%, list=13%, signal=18%	WIF1/FGF4/WNT7B/PITX2/NKD1/WNT7A/FZD7/FOXN1/FZD1/BCL9/FZD2/LEF1/TCF7/HPRT1/WNT6/PORCN/AXIN1/CXXC4
REACTOME_NEGATIVE_REGULATION_OF_FGFR3_SIGNALING	REACTOME_NEGATIVE_REGULATION_OF_FGFR3_SIGNALING	29	0.459774	1.46059	0.0727273	0.22591	0.1691	2101	tags=17%, list=6%, signal=16%	FGF5/FGF4/FGF9/FGF20/FGF2
WP_MBDNF_AND_PROBDNF_REGULATION_OF_GABA_NEUROTRANSMISSION	WP_MBDNF_AND_PROBDNF_REGULATION_OF_GABA_NEUROTRANSMISSION	38	0.42929	1.4598	0.0634921	0.207111	0.155029	1070	tags=13%, list=3%, signal=13%	GABRA5/GABRB3/GABRG2/GABRA3/GABRG3
REACTOME_CELLULAR_SENESCENCE	REACTOME_CELLULAR_SENESCENCE	194	0.324034	1.45906	0.0160428	0.0827543	0.0619439	8164	tags=35%, list=23%, signal=27%	HMGA2/CBX2/CCNE1/E2F1/CCNA2/H1-3/H1-5/E2F2/CDKN2A/H2BC17/H2BC13/CDKN2C/LMNB1/H2BC3/H2BC7/EZH2/H2BC14/H1-4/IL1A/CDK2/UBE2C/CDKN2B/CDKN2D/CCNE2/HMGA1/CDK4/IFNB1/TNIK/CBX8/H4C5/H2AZ1/UBE2S/CBX6/ACD/TFDP1/H3C10/MRE11/H2BC8/H3C6/H2AX/H3C11/H4-16/MAP2K7/ASF1A/UBN1/EHMT2/H3C14/RBBP4/H4C13/RAD50/CDK6/CBX4/ANAPC2/RBBP7/ANAPC1/CABIN1/SUZ12/RNF2/H2BC12/EP400/MAPK1/RPS6KA3/KAT5/POT1/H3C12/CXCL8/TFDP2
REACTOME_EPHA_MEDIATED_GROWTH_CONE_COLLAPSE	REACTOME_EPHA_MEDIATED_GROWTH_CONE_COLLAPSE	29	0.459277	1.45901	0.0727273	0.22591	0.1691	5943	tags=31%, list=17%, signal=26%	EPHA6/EFNA5/EPHA10/EPHA5/EFNA4/EPHA7/EPHA8/SRC/ROCK2
BIOCARTA_CHEMICAL_PATHWAY	BIOCARTA_CHEMICAL_PATHWAY	18	0.515306	1.45778	0.0793319	0.236013	0.176662	11256	tags=56%, list=31%, signal=38%	STAT1/PRKCA/APAF1/PARP1/PRKCB/CASP3/BAD/BAX/TLN1/ATM
PID_ERBB1_RECEPTOR_PROXIMAL_PATHWAY	PID_ERBB1_RECEPTOR_PROXIMAL_PATHWAY	35	0.44119	1.45668	0.0698152	0.221066	0.165474	11642	tags=63%, list=33%, signal=42%	EGF/STAT1/GNAI1/NCK2/SRC/RASA1/PLCG1/PIK3CA/NRAS/SOS1/PAK1/MAPK1/SHC1/GNAI3/PIP5K1C/PIK3CB/GRB2/TLN1/KRAS/NCK1/PTPN1/GAB1
REACTOME_MET_PROMOTES_CELL_MOTILITY	REACTOME_MET_PROMOTES_CELL_MOTILITY	41	0.418699	1.45529	0.061144	0.201386	0.150743	7128	tags=39%, list=20%, signal=31%	COL24A1/LAMC2/LAMA3/ITGA3/COL11A2/DOCK7/COL5A3/ITGA2/COL11A1/LAMC1/LAMA5/SRC/LAMB3/TNS3/LAMB1/RAPGEF1
REACTOME_PI_3K_CASCADE_FGFR3	REACTOME_PI_3K_CASCADE_FGFR3	18	0.514168	1.45457	0.0814196	0.23858	0.178584	2101	tags=28%, list=6%, signal=26%	FGF5/FGF4/FGF9/FGF20/FGF2
REACTOME_DOWNSTREAM_SIGNALING_EVENTS_OF_B_CELL_RECEPTOR_BCR_	REACTOME_DOWNSTREAM_SIGNALING_EVENTS_OF_B_CELL_RECEPTOR_BCR_	81	0.372461	1.45403	0.0428016	0.154215	0.115435	10960	tags=42%, list=31%, signal=29%	PSMA8/IKBKG/NFATC3/PSMD2/PSMB9/PSMD10/PSMD4/NFKBIE/FBXW11/PSMC1/PSMD14/NRAS/PSMD3/PRKCB/PSMD5/CARD11/PSMA7/PSMD1/PSMB10/PSMD7/PSMA6/NFKB1/PSMD11/CUL1/MALT1/PSMC4/PSME3/RELA/PSMB4/PSMD8/BCL10/MAP3K7/KRAS/PSMC3
REACTOME_NEGATIVE_REGULATION_OF_MET_ACTIVITY	REACTOME_NEGATIVE_REGULATION_OF_MET_ACTIVITY	21	0.498062	1.45371	0.0661157	0.213329	0.159682	3637	tags=14%, list=10%, signal=13%	SH3GL3/SH3GL2/HGS
PID_INTEGRIN4_PATHWAY	PID_INTEGRIN4_PATHWAY	11	0.589745	1.45367	0.100446	0.270818	0.202715	7058	tags=73%, list=20%, signal=58%	LAMC2/LAMA3/ITGB4/ITGA6/LAMC1/LAMA5/LAMB3/LAMB1
BIOCARTA_PRC2_PATHWAY	BIOCARTA_PRC2_PATHWAY	14	0.549324	1.45309	0.105603	0.279649	0.209325	11863	tags=79%, list=33%, signal=53%	EZH2/HDAC2/RBBP4/CBX4/RBBP7/SUZ12/EED/BMI1/HDAC1/EZH1/RING1
REACTOME_INTRINSIC_PATHWAY_FOR_APOPTOSIS	REACTOME_INTRINSIC_PATHWAY_FOR_APOPTOSIS	53	0.402752	1.45186	0.042	0.152482	0.114137	10895	tags=43%, list=30%, signal=30%	TP73/E2F1/CDKN2A/TP63/GZMB/APAF1/TFDP1/BBC3/YWHAQ/XIAP/SEPTIN4/MAPK1/TFDP2/BAK1/CASP3/BCL2L1/YWHAG/DIABLO/BAD/CASP8/BAX/YWHAH/NMT1
REACTOME_CELLULAR_RESPONSE_TO_HYPOXIA	REACTOME_CELLULAR_RESPONSE_TO_HYPOXIA	75	0.376949	1.44968	0.0338645	0.13137	0.0983342	8793	tags=33%, list=25%, signal=25%	CA9/PSMA8/EGLN3/EPO/PSMD2/HIF1A/PSMB9/PSMD10/PSMD4/CREBBP/VHL/PSMC1/PSMD14/CUL2/PSMD3/LIMD1/PSMD5/VEGFA/PSMA7/PSMD1/PSMB10/PSMD7/ARNT/PSMA6/PSMD11
REACTOME_CONSTITUTIVE_SIGNALING_BY_OVEREXPRESSED_ERBB2	REACTOME_CONSTITUTIVE_SIGNALING_BY_OVEREXPRESSED_ERBB2	11	0.587629	1.44845	0.100446	0.270818	0.202715	13275	tags=91%, list=37%, signal=57%	CDC37/NRAS/SOS1/SHC1/ERBB2/GRB2/KRAS/ERBIN/PTPN12/HSP90AA1
PID_MYC_PATHWAY	PID_MYC_PATHWAY	25	0.475097	1.44827	0.0712831	0.223054	0.166962	9717	tags=48%, list=27%, signal=35%	CDKN2A/ACTL6A/AXIN1/TRRAP/PIN1/HBP1/RUVBL1/ZBTB17/SKP2/KAT5/GSK3B/SUPT3H
REACTOME_FGFR1_MUTANT_RECEPTOR_ACTIVATION	REACTOME_FGFR1_MUTANT_RECEPTOR_ACTIVATION	30	0.454177	1.44646	0.0745968	0.229484	0.171775	3262	tags=23%, list=9%, signal=21%	FGF5/FGF4/FGF9/FGF20/FGF2/CNTRL/STAT1
WP_H19_ACTION_RBE2F1_SIGNALING_AND_CDKBETACATENIN_ACTIVITY	WP_H19_ACTION_RBE2F1_SIGNALING_AND_CDKBETACATENIN_ACTIVITY	15	0.532537	1.44602	0.107595	0.281572	0.210765	6393	tags=47%, list=18%, signal=38%	E2F1/SOX4/CDK4/CSRP2/JAG1/TULP3/CTNNB1
REACTOME_ANCHORING_FIBRIL_FORMATION	REACTOME_ANCHORING_FIBRIL_FORMATION	15	0.532252	1.44525	0.107595	0.281572	0.210765	2283	tags=27%, list=6%, signal=25%	LAMC2/COL4A6/LAMA3/COL4A5
PID_REELIN_PATHWAY	PID_REELIN_PATHWAY	28	0.459081	1.44483	0.0525253	0.178947	0.133947	7128	tags=43%, list=20%, signal=34%	GRIN2A/ITGA3/LRP8/VLDLR/MAPT/RELN/NCK2/CBL/MAP2K7/PIK3CA/CDK5/RAPGEF1
WP_NRF2ARE_REGULATION	WP_NRF2ARE_REGULATION	22	0.492105	1.44445	0.0591966	0.197433	0.147784	5167	tags=32%, list=14%, signal=27%	SLC7A11/EPHB2/GCLM/PRKCA/NQO1/GSTA2/SRC
REACTOME_TCF_DEPENDENT_SIGNALING_IN_RESPONSE_TO_WNT	REACTOME_TCF_DEPENDENT_SIGNALING_IN_RESPONSE_TO_WNT	231	0.315259	1.44395	0.0123675	0.069363	0.0519201	9493	tags=39%, list=27%, signal=29%	WIF1/PSMA8/SOX2/SFRP2/DKK4/AXIN2/SOST/TERT/H2BC17/H2BC13/ZNRF3/RSPO4/H2BC3/WNT8B/BCL9L/H2BC7/FZD1/BCL9/H2BC14/FZD2/SOX4/RNF43/SMARCA4/RSPO1/AMER1/LGR5/HECW1/LEF1/TCF7/PSMD2/H4C5/SMURF2/H2AZ1/PSMB9/PYGO2/AXIN1/CXXC4/DVL2/H3C10/H2BC8/PSMD10/PSMD4/H3C6/H2AX/SRY/H3C11/H4-16/USP34/TRRAP/XIAP/DVL3/PPP2R5D/H3C14/CTNNB1/WNT3A/CREBBP/H4C13/CSNK1A1/PSMC1/PSMD14/CDC73/FZD6/PSMD3/H2BC12/CHD8/RUVBL1/CSNK1G2/K…
REACTOME_SIGNALING_BY_WNT	REACTOME_SIGNALING_BY_WNT	328	0.303931	1.44367	0.00658979	0.0462166	0.0345945	9339	tags=36%, list=26%, signal=27%	WIF1/WNT7B/PSMA8/SOX2/PRKG2/SFRP2/GNGT1/DKK4/AXIN2/ROR1/SOST/WNT7A/TERT/FZD7/H2BC17/ITPR3/H2BC13/WLS/ZNRF3/RSPO4/H2BC3/WNT8B/PDE6A/BCL9L/H2BC7/FZD1/PRKCG/BCL9/H2BC14/FZD2/SOX4/GNG13/RNF43/PRKCA/SMARCA4/RSPO1/AMER1/LGR5/HECW1/LEF1/TCF7/VANGL2/PSMD2/WNT6/H4C5/SMURF2/PORCN/H2AZ1/PSMB9/PYGO2/AXIN1/CXXC4/DVL2/H3C10/H2BC8/PSMD10/PSMD4/H3C6/H2AX/SRY/H3C11/FZD3/GNG7/H4-16/USP34/TRRAP/XIAP/PLCB1/DVL3/PPP2…
REACTOME_FRS_MEDIATED_FGFR3_SIGNALING	REACTOME_FRS_MEDIATED_FGFR3_SIGNALING	20	0.501343	1.44271	0.0798319	0.236414	0.176962	2101	tags=25%, list=6%, signal=24%	FGF5/FGF4/FGF9/FGF20/FGF2
REACTOME_ANTI_INFLAMMATORY_RESPONSE_FAVOURING_LEISHMANIA_PARASITE_INFECTION	REACTOME_ANTI_INFLAMMATORY_RESPONSE_FAVOURING_LEISHMANIA_PARASITE_INFECTION	223	0.31738	1.44245	0.00722022	0.0502748	0.0376321	4696	tags=30%, list=13%, signal=27%	IGLV1-47/IGKV2-28/IGHV3-30/IGLV1-40/IGKV1D-16/IGLV1-44/CALCR/GNGT1/PTHLH/GIP/IGHV3-53/GPR83/RLN2/IGLV7-43/HTR6/IGLV2-23/TAAR1/IGHV2-5/ADORA2B/DRD1/IGHV3-33/IGKV1-39/ADCY8/IGKV4-1/IGKV1-5/IGHV4-34/IGLV2-11/ITPR3/IGKV1D-39/IGLV6-57/RLN3/FCGR1A/GPR84/IGKV1-17/IGLV3-19/IGLC2/IGHV1-46/GNAT3/SCTR/CD3G/GPR25/TSHR/GCG/GPR45/IGHG1/HTR4/GNG13/IGLC3/INSL3/GPR176/IGKV2-30/IGHG4/IGKV1-16/IGKV3-11/FCGR3A/GNAZ/…
KEGG_T_CELL_RECEPTOR_SIGNALING_PATHWAY	KEGG_T_CELL_RECEPTOR_SIGNALING_PATHWAY	108	0.351871	1.44223	0.0396226	0.145181	0.108672	8097	tags=32%, list=23%, signal=25%	PAK5/PDCD1/IFNG/PPP3R2/MAP3K14/IKBKG/CD8A/CD3G/VAV3/CD8B/NFATC3/CDK4/CD3D/ICOS/NCK2/PIK3CG/NFKBIE/PAK4/CBL/MAP2K7/NFAT5/CHP2/PTPRC/MAP2K2/PRKCQ/PLCG1/PIK3CA/NRAS/SOS1/LCK/PDPK1/PAK1/MAPK1/VAV1/CARD11
REACTOME_SHC_MEDIATED_CASCADE_FGFR3	REACTOME_SHC_MEDIATED_CASCADE_FGFR3	18	0.509559	1.44153	0.091858	0.258507	0.1935	2101	tags=28%, list=6%, signal=26%	FGF5/FGF4/FGF9/FGF20/FGF2
WP_SEROTONIN_RECEPTOR_2_AND_ELKSRFGATA4_SIGNALING	WP_SEROTONIN_RECEPTOR_2_AND_ELKSRFGATA4_SIGNALING	20	0.500858	1.44131	0.0819328	0.23877	0.178726	7897	tags=30%, list=22%, signal=23%	HTR2C/RASGRF1/MAP2K2/ELK4/NRAS/MAPK1
REACTOME_SCF_SKP2_MEDIATED_DEGRADATION_OF_P27_P21	REACTOME_SCF_SKP2_MEDIATED_DEGRADATION_OF_P27_P21	60	0.390016	1.44037	0.0460653	0.162768	0.121837	10046	tags=43%, list=28%, signal=31%	CCNE1/CCNA2/CDK2/CCNE2/CDK4/PSMD2/PSMB9/PSMD10/PSMD4/CKS1B/PSMC1/PSMD14/PSMD3/SKP2/PSMD5/PSMA7/PSMD1/PSMB10/PSMD7/PSMA6/PSMD11/CUL1/PSMC4/PSME3/PSMB4/PSMD8
REACTOME_FGFR3_LIGAND_BINDING_AND_ACTIVATION	REACTOME_FGFR3_LIGAND_BINDING_AND_ACTIVATION	13	0.550776	1.43927	0.101322	0.272252	0.203788	2101	tags=38%, list=6%, signal=36%	FGF5/FGF4/FGF9/FGF20/FGF2
REACTOME_TELOMERE_EXTENSION_BY_TELOMERASE	REACTOME_TELOMERE_EXTENSION_BY_TELOMERASE	23	0.48542	1.43912	0.0652632	0.211151	0.158052	8798	tags=48%, list=25%, signal=36%	TERT/CCNA2/PIF1/CDK2/DKC1/RTEL1/ACD/RUVBL1/POT1/NHP2/SHQ1
REACTOME_PROCESSING_OF_CAPPED_INTRONLESS_PRE_MRNA	REACTOME_PROCESSING_OF_CAPPED_INTRONLESS_PRE_MRNA	28	0.456632	1.43713	0.0545455	0.184508	0.138109	11613	tags=54%, list=32%, signal=36%	CSTF2/SNRPB/CSTF2T/CLP1/FIP1L1/NCBP1/SLBP/ZNF473/SYMPK/NUDT21/CPSF3/CPSF7/LSM11/SNRPE/PCF11
REACTOME_FGFR1C_LIGAND_BINDING_AND_ACTIVATION	REACTOME_FGFR1C_LIGAND_BINDING_AND_ACTIVATION	12	0.563003	1.43705	0.108647	0.282056	0.211127	2101	tags=42%, list=6%, signal=39%	FGF5/FGF4/FGF9/FGF20/FGF2
KEGG_MELANOMA	KEGG_MELANOMA	71	0.377463	1.43699	0.0376238	0.140015	0.104805	2723	tags=18%, list=8%, signal=17%	FGF5/FGF4/EGF/FGF9/E2F1/FGF13/FGF20/E2F2/CDKN2A/FGF2/FGF14/FGF11/IGF1R
KEGG_WNT_SIGNALING_PATHWAY	KEGG_WNT_SIGNALING_PATHWAY	150	0.331801	1.43526	0.0305344	0.123488	0.0924339	6712	tags=29%, list=19%, signal=24%	WIF1/WNT7B/SFRP5/NKD1/CER1/SFRP2/DKK4/AXIN2/WNT7A/PPP3R2/FZD7/TBL1Y/WNT8B/FZD1/PRKCG/FZD2/PRKCA/NFATC3/LEF1/TCF7/VANGL2/WNT6/PORCN/AXIN1/CXXC4/MMP7/DAAM2/DVL2/APC2/CACYBP/SMAD3/FZD3/VANGL1/NFAT5/ROCK2/CHP2/PLCB1/DVL3/PPP2R5D/CTNNB1/WNT3A/CREBBP/CAMK2B/FBXW11
WP_INITIATION_OF_TRANSCRIPTION_AND_TRANSLATION_ELONGATION_AT_THE_HIV1_LTR	WP_INITIATION_OF_TRANSCRIPTION_AND_TRANSLATION_ELONGATION_AT_THE_HIV1_LTR	32	0.443229	1.43507	0.0701403	0.221434	0.16575	11233	tags=62%, list=31%, signal=43%	PPP3R2/NFATC3/HDAC9/HDAC4/NELFE/NELFB/HDAC2/CREBBP/HDAC5/SUPT5H/NFKB1/CCNT1/RELA/HDAC1/HDAC8/NELFA/HDAC3/EP300/NELFCD/SP1
WP_GPR40_PATHWAY	WP_GPR40_PATHWAY	15	0.528451	1.43493	0.107595	0.281572	0.210765	6692	tags=47%, list=19%, signal=38%	PLCH1/PLCD3/ITPR3/GNA11/PLCB1/PLCG1/PKD1
REACTOME_C_TYPE_LECTIN_RECEPTORS_CLRS_	REACTOME_C_TYPE_LECTIN_RECEPTORS_CLRS_	140	0.332652	1.43327	0.0318949	0.126621	0.0947796	9734	tags=39%, list=27%, signal=29%	PSMA8/MUC15/MUC5AC/MUC1/MUC7/MAP3K14/IKBKG/ITPR3/MUC4/RELB/MUC6/NFATC3/PSMD2/PSMB9/SYK/MUC16/RPS6KA5/SRC/PSMD10/PSMD4/NFKB2/CLEC6A/FCER1G/CREBBP/CDC34/ICAM3/FBXW11/TAB2/PSMC1/PSMD14/NRAS/TAB3/PDPK1/PAK1/PSMD3/PRKACB/PSMD5/ITPR2/CARD11/PSMA7/PSMD1/PSMB10/PSMD7/PRKCD/PSMA6/NFKB1/PSMD11/CUL1/MALT1/UBE2V1/PSMC4/PSME3/CLEC4C/RELA/CARD9
REACTOME_TRAFFICKING_OF_AMPA_RECEPTORS	REACTOME_TRAFFICKING_OF_AMPA_RECEPTORS	31	0.446716	1.43298	0.0733198	0.226729	0.169713	4221	tags=26%, list=12%, signal=23%	CACNG4/GRIA2/GRIP2/CACNG3/PRKCG/PRKCA/GRIA4/AKAP5
BIOCARTA_FAS_PATHWAY	BIOCARTA_FAS_PATHWAY	30	0.449824	1.43259	0.0806452	0.237638	0.177879	10484	tags=57%, list=29%, signal=40%	LMNB2/LMNB1/FASLG/FADD/PRKDC/MAP3K1/FAF1/DAXX/PAK1/PARP1/SPTAN1/DFFA/LMNA/CASP3/DFFB/CASP8/MAP3K7
REACTOME_VEGFR2_MEDIATED_CELL_PROLIFERATION	REACTOME_VEGFR2_MEDIATED_CELL_PROLIFERATION	19	0.501656	1.43075	0.0950413	0.262538	0.196517	9057	tags=63%, list=25%, signal=47%	ITPR3/PRKCA/SRC/RASA1/PLCG1/NRAS/PDPK1/PRKCB/ITPR2/VEGFA/PRKCD/SPHK1
REACTOME_REGULATION_OF_RAS_BY_GAPS	REACTOME_REGULATION_OF_RAS_BY_GAPS	68	0.376817	1.42727	0.0464217	0.163059	0.122054	10239	tags=41%, list=29%, signal=29%	PSMA8/PSMD2/RASAL1/PSMB9/PSMD10/PSMD4/RASA1/PSMC1/PSMD14/NRAS/PSMD3/SPRED3/DAB2IP/SPRED1/PSMD5/CUL3/PSMA7/PSMD1/PSMB10/PSMD7/PSMA6/NF1/PSMD11/PSMC4/PSME3/PSMB4/PSMD8/RASA2
KEGG_TIGHT_JUNCTION	KEGG_TIGHT_JUNCTION	131	0.336421	1.42696	0.039548	0.145131	0.108635	8370	tags=35%, list=23%, signal=27%	CLDN18/ACTN2/MYH2/CLDN10/CTNNA2/CLDN6/MYH15/MYH7B/PPP2R2C/CLDN4/MYH7/PRKCG/MYH8/RAB3B/MYH13/LLGL1/MYH1/ASH1L/PRKCA/CLDN2/CASK/CDK4/PPP2R2B/AMOTL1/GNAI1/EPB41/PATJ/SRC/TJAP1/CLDN9/PRKCQ/PARD3/CTNNB1/PRKCE/CGN/NRAS/ACTN4/MYH9/OCLN/SPTAN1/PRKCB/LLGL2/GNAI3/MYH14/MAGI3/PRKCD
REACTOME_FORMATION_OF_THE_CORNIFIED_ENVELOPE	REACTOME_FORMATION_OF_THE_CORNIFIED_ENVELOPE	127	0.336588	1.42434	0.0318352	0.126596	0.0947603	2281	tags=18%, list=6%, signal=17%	KRT12/KRT20/KRT34/KRT75/KRT4/KRT40/DSC3/KRT80/KRT39/LCE1F/DSG4/LCE1C/KLK12/KRT25/LCE6A/CELA2A/LCE1B/LCE2D/LCE1E/LIPN/KRT31/KRT38/KRT3
BIOCARTA_PTDINS_PATHWAY	BIOCARTA_PTDINS_PATHWAY	23	0.480156	1.42351	0.0757895	0.23124	0.17309	12203	tags=65%, list=34%, signal=43%	PFKP/JAG1/PLCG1/PRKCE/PDPK1/ARHGEF2/AP2A1/GSK3B/BAD/BTK/PFKM/AP2M1/VAV2/GSK3A/RPS6KB1
WP_PATHWAYS_REGULATING_HIPPO_SIGNALING	WP_PATHWAYS_REGULATING_HIPPO_SIGNALING	98	0.355777	1.4234	0.0444874	0.15837	0.118544	6575	tags=27%, list=18%, signal=22%	CDH18/CDH10/CDH17/CDH22/CDH9/CDH8/CDH6/CDH12/PRKCG/IGF1R/PRKCA/LEF1/TCF7/CDH4/FGFR1/CDH20/CDH16/SMAD3/TEAD2/GNA11/PLCB1/FGFR2/PRKCQ/YY1AP1/CTNNB1/PRKCE
WP_ERK_PATHWAY_IN_HUNTINGTONS_DISEASE	WP_ERK_PATHWAY_IN_HUNTINGTONS_DISEASE	15	0.524126	1.42318	0.109705	0.283871	0.212486	453	tags=13%, list=1%, signal=13%	GRM1/EGF
WP_JOUBERT_SYNDROME	WP_JOUBERT_SYNDROME	76	0.369189	1.42312	0.0439122	0.157264	0.117716	11319	tags=51%, list=32%, signal=35%	CETN1/PDE6A/NIN/CEP97/TCTN2/FLNA/RPGRIP1L/ARMC9/TMEM237/CCP110/MRE11/NPHP4/CPLANE1/TMEM67/CEP41/DVL3/RAD50/BBS1/TMEM17/NPHP1/PARP1/RAB3IP/BBS7/KAT5/RHEB/CC2D2A/CEP104/ARL3/PDE6D/PCNT/MYO6/MTOR/CEP164/CETN2/ARL13B/BBS9/ATM/TMEM231/CEP120
REACTOME_DISEASES_OF_PROGRAMMED_CELL_DEATH	REACTOME_DISEASES_OF_PROGRAMMED_CELL_DEATH	24	0.471343	1.4225	0.0761317	0.23151	0.173292	9637	tags=50%, list=27%, signal=37%	CDKN2A/LMNB1/CDC25C/FASLG/CDC25B/CDC25A/CAPN1/CDK5/PRDX1/CAPN2/LMNA/CDK5R1
REACTOME_PROCESSING_OF_INTRONLESS_PRE_MRNAS	REACTOME_PROCESSING_OF_INTRONLESS_PRE_MRNAS	19	0.49853	1.42184	0.0991736	0.269525	0.201747	11613	tags=53%, list=32%, signal=36%	CSTF2/CSTF2T/CLP1/FIP1L1/NCBP1/SYMPK/NUDT21/CPSF3/CPSF7/PCF11
REACTOME_STIMULI_SENSING_CHANNELS	REACTOME_STIMULI_SENSING_CHANNELS	106	0.348742	1.42082	0.0436433	0.156563	0.117192	3752	tags=19%, list=10%, signal=17%	CLCA1/TRPV5/TRPC3/TRPV6/TRPM3/RYR2/TTYH1/TRPM5/CLCN1/ASIC1/TRPA1/CASQ1/MCOLN3/ASIC5/ANO9/TRPM2/TTYH3/CLCN2/SLC9C1/TRPC7
REACTOME_RUNX3_REGULATES_P14_ARF	REACTOME_RUNX3_REGULATES_P14_ARF	10	0.594058	1.42078	0.10793	0.281605	0.210789	10902	tags=70%, list=30%, signal=49%	CDKN2A/HDAC4/TGFB1/CBFB/BRD2/KRAS/EP300
REACTOME_ASSEMBLY_OF_COLLAGEN_FIBRILS_AND_OTHER_MULTIMERIC_STRUCTURES	REACTOME_ASSEMBLY_OF_COLLAGEN_FIBRILS_AND_OTHER_MULTIMERIC_STRUCTURES	61	0.380999	1.42039	0.0608365	0.200651	0.150193	4649	tags=28%, list=13%, signal=24%	COL24A1/LAMC2/COL4A6/MMP20/LAMA3/COL9A2/CTSV/MMP3/ITGB4/COL4A5/MMP13/COL11A2/COL5A3/LOXL4/COL11A1/ITGA6/MMP7
REACTOME_DISEASES_OF_IMMUNE_SYSTEM	REACTOME_DISEASES_OF_IMMUNE_SYSTEM	24	0.470494	1.41994	0.0761317	0.23151	0.173292	11023	tags=58%, list=31%, signal=40%	TLR10/IKBKG/TLR6/TLR1/TLR5/NFKB2/TICAM1/CD36/TLR3/NFKB1/RELA/TRAF3/TIRAP/BTK
KEGG_FOCAL_ADHESION	KEGG_FOCAL_ADHESION	199	0.314565	1.41925	0.0216216	0.097564	0.0730294	8099	tags=32%, list=23%, signal=25%	PAK5/ACTN2/VEGFD/EGF/LAMC2/FLNC/COL4A6/LAMA3/BIRC3/IBSP/ITGA3/MYLK2/RASGRF1/ITGB6/ITGB4/COL11A2/PRKCG/COMP/IGF1R/COL5A3/ITGA2/PRKCA/SHC4/FLNA/VAV3/RELN/ITGAV/PDGFD/COL11A1/ITGB7/ITGA6/ITGA5/LAMC1/PIK3CG/LAMA5/MYLK3/ILK/SRC/PDGFC/PAK4/THBS4/XIAP/ROCK2/ITGA4/LAMB3/CTNNB1/CAV3/ITGA8/PIK3CA/ACTN4/LAMB1/RAPGEF1/SOS1/RAC3/PDPK1/PAK1/BCAR1/PRKCB/MAPK1/SPP1/SHC1/VAV1/VEGFA
REACTOME_TRAFFICKING_OF_GLUR2_CONTAINING_AMPA_RECEPTORS	REACTOME_TRAFFICKING_OF_GLUR2_CONTAINING_AMPA_RECEPTORS	17	0.507523	1.41827	0.107143	0.281572	0.210765	3360	tags=29%, list=9%, signal=27%	GRIA2/GRIP2/PRKCG/PRKCA/GRIA4
REACTOME_DOWNSTREAM_SIGNALING_OF_ACTIVATED_FGFR3	REACTOME_DOWNSTREAM_SIGNALING_OF_ACTIVATED_FGFR3	25	0.464895	1.41717	0.0794297	0.236013	0.176662	2101	tags=20%, list=6%, signal=19%	FGF5/FGF4/FGF9/FGF20/FGF2
BIOCARTA_ATM_PATHWAY	BIOCARTA_ATM_PATHWAY	20	0.491264	1.4137	0.0945378	0.262538	0.196517	7533	tags=40%, list=21%, signal=32%	TP73/RAD51/BRCA1/CHEK1/MRE11/RBBP8/RAD50/ABL1
REACTOME_ACTIVATION_OF_BH3_ONLY_PROTEINS	REACTOME_ACTIVATION_OF_BH3_ONLY_PROTEINS	30	0.443729	1.41318	0.0846774	0.244076	0.182698	5813	tags=20%, list=16%, signal=17%	TP73/E2F1/TP63/TFDP1/BBC3/YWHAQ
WP_MAMMALIAN_DISORDER_OF_SEXUAL_DEVELOPMENT	WP_MAMMALIAN_DISORDER_OF_SEXUAL_DEVELOPMENT	25	0.463204	1.41201	0.0794297	0.236013	0.176662	6393	tags=48%, list=18%, signal=39%	CBX2/AMH/DMRT1/FGF9/WT1/INSL3/NR5A1/RSPO1/SRY/EMX2/FGFR2/CTNNB1
REACTOME_LYSOSOME_VESICLE_BIOGENESIS	REACTOME_LYSOSOME_VESICLE_BIOGENESIS	35	0.427007	1.40985	0.0841889	0.243258	0.182085	6522	tags=23%, list=18%, signal=19%	CLVS2/SH3GL2/DNAJC6/HGS/AP1M2/DNM2/VAMP7/HSPA8
REACTOME_CELL_SURFACE_INTERACTIONS_AT_THE_VASCULAR_WALL	REACTOME_CELL_SURFACE_INTERACTIONS_AT_THE_VASCULAR_WALL	194	0.312726	1.40814	0.0231729	0.103193	0.077243	7308	tags=36%, list=20%, signal=28%	SLC7A11/IGLV1-47/IGKV2-28/IGHV3-30/IGLV1-40/IGKV1D-16/IGLV1-44/CEACAM5/PSG5/IGHV3-53/PSG2/IGLV7-43/ITGA3/IGLV2-23/IGHV2-5/IGHV3-33/IGKV1-39/IGKV4-1/IGKV1-5/IGHV4-34/IGLV2-11/IGKV1D-39/IGLV6-57/ITGAM/CD177/IGKV1-17/IGLV3-19/IGLC2/IGHV1-46/MERTK/IGLC3/SLC7A6/IGKV2-30/IGKV1-16/IGKV3-11/IGKV2D-28/GRB7/SIRPG/OLR1/ITGAV/IGHV3-7/ITGA6/ITGA5/IGLV2-14/IGHV2-70/SRC/GPC1/L1CAM/IGLV2-8/IGLL1/IGKV1-12/TGFB1/S…
REACTOME_SIGNALING_BY_FGFR1_IN_DISEASE	REACTOME_SIGNALING_BY_FGFR1_IN_DISEASE	37	0.416914	1.40803	0.086	0.24699	0.184879	3262	tags=19%, list=9%, signal=17%	FGF5/FGF4/FGF9/FGF20/FGF2/CNTRL/STAT1
REACTOME_ION_CHANNEL_TRANSPORT	REACTOME_ION_CHANNEL_TRANSPORT	183	0.315365	1.40591	0.0314815	0.125787	0.094155	3752	tags=17%, list=10%, signal=16%	CLCA1/TRPV5/TRPC3/TRPV6/TRPM3/RYR2/ATP12A/ATP1A4/TTYH1/TRPM5/ATP4A/ATP6V0A4/FXYD3/CLCN1/ASIC1/TRPA1/ATP2C2/ATP10A/CASQ1/MCOLN3/ASIC5/ANO9/ATP8A2/TRPM2/ATP13A2/TTYH3/CLCN2/ATP6V1E2/ATP7A/SLC9C1/ATP1A1/TRPC7
REACTOME_MECP2_REGULATES_NEURONAL_RECEPTORS_AND_CHANNELS	REACTOME_MECP2_REGULATES_NEURONAL_RECEPTORS_AND_CHANNELS	18	0.495998	1.40316	0.110647	0.285688	0.213846	7217	tags=50%, list=20%, signal=40%	TRPC3/GRIA2/GRIN2A/GPRIN1/MECP2/OPRK1/HDAC2/NOTCH1/SIN3A
BIOCARTA_PTEN_PATHWAY	BIOCARTA_PTEN_PATHWAY	18	0.495385	1.40143	0.112735	0.288883	0.216237	8059	tags=44%, list=23%, signal=34%	FASLG/ILK/PIK3CA/SOS1/PDPK1/BCAR1/MAPK1/SHC1
REACTOME_TNF_SIGNALING	REACTOME_TNF_SIGNALING	43	0.398382	1.40097	0.0749507	0.229681	0.171923	11434	tags=56%, list=32%, signal=38%	BIRC3/IKBKG/FADD/ADAM17/RNF31/OTUD7B/XIAP/USP21/TAB2/TAB3/TRAF2/OTULIN/SPPL2B/MADD/SMPD2/BIRC2/CASP8/MAP3K7/TRADD/CYLD/TAX1BP1/TNFAIP3/TAB1/NSMAF
REACTOME_FGFR1_LIGAND_BINDING_AND_ACTIVATION	REACTOME_FGFR1_LIGAND_BINDING_AND_ACTIVATION	16	0.50897	1.40052	0.111579	0.287159	0.214946	2101	tags=31%, list=6%, signal=29%	FGF5/FGF4/FGF9/FGF20/FGF2
REACTOME_G_ALPHA_Q_SIGNALLING_EVENTS	REACTOME_G_ALPHA_Q_SIGNALLING_EVENTS	215	0.307482	1.3993	0.0214669	0.0974204	0.0729219	3355	tags=18%, list=9%, signal=17%	CCKBR/HTR2C/MLN/GRM5/GRM1/TACR3/RGSL1/GRP/TRPC3/EDN3/GNGT1/GAST/GPRC6A/MCHR1/MCHR2/UTS2/TAC3/TACR2/GNRH2/DGKB/TRH/ITPR3/GRPR/MMP3/RGS17/NMU/LPAR2/PTGFR/CASR/RGS13/NPFFR2/QRFP/GCG/RGS16/P2RY6/GNG13/FFAR4/BRS3/PRKCA
REACTOME_GLYCOLYSIS	REACTOME_GLYCOLYSIS	71	0.367344	1.39847	0.0514851	0.177009	0.132496	8369	tags=45%, list=23%, signal=35%	PGK2/PFKP/PGM2L1/PFKFB4/PKM/NUP205/NUP155/PFKFB3/ENO2/NDC1/NUP93/NUP62/PGK1/NUP188/NUP37/NUP160/NUP85/RAE1/TPR/NUP107/PPP2R5D/NUP210/NUP153/ALDOA/ENO1/NUP133/NUP214/PRKACB/NUP54/POM121/SEC13/NUP43
WP_PKCGAMMA_CALCIUM_SIGNALING_PATHWAY_IN_ATAXIA	WP_PKCGAMMA_CALCIUM_SIGNALING_PATHWAY_IN_ATAXIA	22	0.476177	1.3977	0.0909091	0.257134	0.192472	6503	tags=45%, list=18%, signal=37%	GRM1/TRPC3/GRIA2/PRKCG/CA8/GRIA4/HOMER3/GNA11/PLCB1/RYR3
REACTOME_UCH_PROTEINASES	REACTOME_UCH_PROTEINASES	101	0.346681	1.39699	0.0539499	0.182923	0.136923	10046	tags=40%, list=28%, signal=29%	PSMA8/UCHL1/H2AC13/BARD1/HCFC1/PSMD2/PSMB9/H2AC16/ACTL6A/ASXL2/FOXK1/PSMD10/PSMD4/NFRKB/TGFB1/KDM1B/PSMC1/PSMD14/PSMD3/ASXL1/RUVBL1/PSMD5/ADRM1/PSMA7/PSMD1/PSMB10/PSMD7/ACTR5/PSMA6/PSMD11/MCRS1/MBD5/PSMC4/INO80/INO80C/PSME3/FOXK2/PSMB4/H2AC21/PSMD8
WP_INTRACELLULAR_TRAFFICKING_PROTEINS_INVOLVED_IN_CMT_NEUROPATHY	WP_INTRACELLULAR_TRAFFICKING_PROTEINS_INVOLVED_IN_CMT_NEUROPATHY	27	0.445491	1.39665	0.0826613	0.240598	0.180094	6309	tags=30%, list=18%, signal=24%	RAB25/NEFL/RAB3B/DNM2/MPZ/KIF1B/SBF2/MTMR2
REACTOME_SIGNALING_BY_EGFR	REACTOME_SIGNALING_BY_EGFR	50	0.3927	1.39651	0.062753	0.205546	0.153857	8131	tags=32%, list=23%, signal=25%	SH3GL3/EGF/SH3GL2/HGS/BTC/ADAM17/SRC/CBL/PLCG1/PIK3CA/NRAS/SOS1/SH3GL1/EPS15L1/SHC1/PTPRK
PID_IL2_PI3K_PATHWAY	PID_IL2_PI3K_PATHWAY	34	0.422264	1.39537	0.0831643	0.241372	0.180674	9755	tags=44%, list=27%, signal=32%	IL2RG/E2F1/TERT/MYB/IL2RB/PIK3CA/SOS1/LCK/EIF3A/SHC1/NFKB1/JAK1/RELA/BCL2L1/GRB2
REACTOME_EGR2_AND_SOX10_MEDIATED_INITIATION_OF_SCHWANN_CELL_MYELINATION	REACTOME_EGR2_AND_SOX10_MEDIATED_INITIATION_OF_SCHWANN_CELL_MYELINATION	28	0.443256	1.39503	0.0808081	0.237824	0.178018	7673	tags=50%, list=21%, signal=39%	POU3F2/DRP2/SMARCA4/SCD5/POU3F1/MPZ/LAMC1/WWTR1/YAP1/PRX/HDAC2/LAMB1/DAG1/TEAD1
REACTOME_NEGATIVE_REGULATION_OF_FGFR1_SIGNALING	REACTOME_NEGATIVE_REGULATION_OF_FGFR1_SIGNALING	33	0.427179	1.39485	0.0843373	0.243391	0.182185	2101	tags=15%, list=6%, signal=14%	FGF5/FGF4/FGF9/FGF20/FGF2
KEGG_P53_SIGNALING_PATHWAY	KEGG_P53_SIGNALING_PATHWAY	68	0.36785	1.3933	0.0522244	0.17869	0.133755	5166	tags=26%, list=14%, signal=23%	RPRM/CCNE1/TP73/GTSE1/CDKN2A/CCNB1/CCNB2/RRM2/TP53AIP1/CHEK1/CDK1/CDK2/CCNE2/CDK4/APAF1/TP53I3/BBC3/TSC2
REACTOME_SIGNALING_BY_FGFR3	REACTOME_SIGNALING_BY_FGFR3	40	0.402947	1.38917	0.0790514	0.236013	0.176662	2101	tags=12%, list=6%, signal=12%	FGF5/FGF4/FGF9/FGF20/FGF2
REACTOME_PI_3K_CASCADE_FGFR1	REACTOME_PI_3K_CASCADE_FGFR1	21	0.475031	1.38649	0.10124	0.272252	0.203788	2101	tags=24%, list=6%, signal=22%	FGF5/FGF4/FGF9/FGF20/FGF2
REACTOME_BASE_EXCISION_REPAIR	REACTOME_BASE_EXCISION_REPAIR	90	0.348165	1.38295	0.0571992	0.192272	0.143921	7995	tags=36%, list=22%, signal=28%	NEIL3/H2BC17/H2BC13/H2BC3/H2BC7/H2BC14/FEN1/RFC4/RFC3/PCNA/POLD1/XRCC1/H4C5/H2AZ1/POLD3/LIG1/RPA1/ACD/H2BC8/H2AX/H4-16/RFC5/POLE3/POLE2/LIG3/H4C13/PARG/RPA2/PARP1/H2BC12/POT1/POLE
WP_HOSTPATHOGEN_INTERACTION_OF_HUMAN_CORONA_VIRUSES_AUTOPHAGY	WP_HOSTPATHOGEN_INTERACTION_OF_HUMAN_CORONA_VIRUSES_AUTOPHAGY	19	0.484732	1.38248	0.113636	0.290055	0.217114	14162	tags=74%, list=40%, signal=45%	ULK1/ATG10/PIK3C3/PIK3R4/BECN1/MTOR/ATG3/ATG7/ATG13/MAP1LC3A/ATG16L1/ATG12/WIPI1/ATG5
REACTOME_DEGRADATION_OF_GLI1_BY_THE_PROTEASOME	REACTOME_DEGRADATION_OF_GLI1_BY_THE_PROTEASOME	60	0.37415	1.38177	0.0671785	0.215654	0.161423	10046	tags=37%, list=28%, signal=26%	PSMA8/PSMD2/PSMB9/PSMD10/PSMD4/GLI1/PSMC1/PSMD14/PSMD3/PRKACB/PSMD5/PSMA7/PSMD1/PSMB10/PSMD7/PSMA6/PSMD11/CUL1/PSMC4/PSME3/PSMB4/PSMD8
REACTOME_LEISHMANIA_INFECTION	REACTOME_LEISHMANIA_INFECTION	306	0.293048	1.38085	0.0167224	0.0851518	0.0637385	4696	tags=24%, list=13%, signal=21%	IGLV1-47/IGKV2-28/IGHV3-30/MYH2/IGLV1-40/IGKV1D-16/IGLV1-44/CALCR/GNGT1/PTHLH/GIP/IGHV3-53/GPR83/RLN2/IGLV7-43/HTR6/IGLV2-23/TAAR1/FZD7/IGHV2-5/ADORA2B/DRD1/IGHV3-33/IGKV1-39/ADCY8/IGKV4-1/IGKV1-5/IGHV4-34/IGLV2-11/ITPR3/IGKV1D-39/NOX1/IGLV6-57/RLN3/FCGR1A/GPR84/IGKV1-17/IGLV3-19/IGLC2/IGHV1-46/GNAT3/SCTR/CD3G/GPR25/TSHR/GCG/GPR45/IGHG1/HTR4/GNG13/IGLC3/INSL3/GPR176/IGKV2-30/IL1A/IGHG4/IGKV1-16/V…
WP_APOPTOSIS	WP_APOPTOSIS	84	0.349625	1.37952	0.0599613	0.198039	0.148238	10645	tags=49%, list=30%, signal=34%	BIRC3/TP73/IKBKG/CDKN2A/TP63/GZMB/BIRC5/IGF1R/FASLG/HELLS/APAF1/FADD/CASP2/IRF1/BBC3/NFKBIE/IGF2/XIAP/PRF1/MAP3K1/TNFSF10/TRAF2/HRK/BAK1/NFKB1/DFFA/CASP3/RELA/BCL2L1/DFFB/TNFRSF21/DIABLO/CASP1/LTA/IRF2/BAD/BIRC2/CASP8/TRAF3/BAX/TRADD
REACTOME_EXTRACELLULAR_MATRIX_ORGANIZATION	REACTOME_EXTRACELLULAR_MATRIX_ORGANIZATION	300	0.292331	1.37897	0.019802	0.0919773	0.0688476	4911	tags=24%, list=14%, signal=21%	SPOCK3/MATN3/PRSS2/MUSK/PRSS1/NRXN1/CTRB2/COL24A1/BMP7/LAMC2/COL20A1/MMP10/COL4A6/MMP20/LAMA3/IBSP/ITGA3/HAPLN1/COL9A2/COL21A1/COLGALT2/CTRB1/CTSV/LRP4/ITGB6/MMP3/FGF2/ITGB4/KLK7/CAPN13/MMP12/COL4A5/ITGAM/MMP13/COL11A2/COMP/CAPN6/BMP4/ADAM9/EMILIN3/DMP1/CAPN14/BCAN/CAPN9/COL5A3/MMP14/ADAMTS18/MATN4/ITGA2/LOXL4/PRKCA/COL19A1/CASK/MFAP2/PTPRS/LTBP1/FBN2/ELANE/NCAM1/ITGAV/COL11A1/ITGB7/ITGA6/AGRN/IT…
KEGG_COLORECTAL_CANCER	KEGG_COLORECTAL_CANCER	62	0.369222	1.37728	0.0804598	0.237386	0.17769	6716	tags=24%, list=19%, signal=20%	DCC/AXIN2/BIRC5/MSH2/MSH6/LEF1/TCF7/AXIN1/PIK3CG/TGFB2/APC2/SMAD3/TGFB1/CTNNB1/PIK3CA
REACTOME_EGFR_DOWNREGULATION	REACTOME_EGFR_DOWNREGULATION	31	0.42884	1.37564	0.0977597	0.266597	0.199555	1882	tags=10%, list=5%, signal=9%	SH3GL3/EGF/SH3GL2
REACTOME_FRS_MEDIATED_FGFR1_SIGNALING	REACTOME_FRS_MEDIATED_FGFR1_SIGNALING	23	0.463881	1.37527	0.0926316	0.259512	0.194252	2101	tags=22%, list=6%, signal=20%	FGF5/FGF4/FGF9/FGF20/FGF2
REACTOME_SHC_MEDIATED_CASCADE_FGFR1	REACTOME_SHC_MEDIATED_CASCADE_FGFR1	21	0.471028	1.3748	0.109504	0.283661	0.212328	2101	tags=24%, list=6%, signal=22%	FGF5/FGF4/FGF9/FGF20/FGF2
REACTOME_NOTCH3_INTRACELLULAR_DOMAIN_REGULATES_TRANSCRIPTION	REACTOME_NOTCH3_INTRACELLULAR_DOMAIN_REGULATES_TRANSCRIPTION	25	0.450907	1.37453	0.0936864	0.260569	0.195043	7237	tags=36%, list=20%, signal=29%	FABP7/DLGAP5/STAT1/MAMLD1/MAML3/CREBBP/MAML1/NOTCH1/MAML2
BIOCARTA_TNFR1_PATHWAY	BIOCARTA_TNFR1_PATHWAY	29	0.432649	1.37442	0.0989899	0.269334	0.201604	10645	tags=62%, list=30%, signal=44%	LMNB2/LMNB1/FADD/CASP2/PRKDC/MAP3K1/PAK1/PARP1/SPTAN1/TRAF2/MADD/DFFA/LMNA/CASP3/DFFB/CASP8/MAP3K7/TRADD
KEGG_GLYCEROLIPID_METABOLISM	KEGG_GLYCEROLIPID_METABOLISM	49	0.387889	1.37207	0.0742972	0.228858	0.171307	5301	tags=27%, list=15%, signal=23%	PNLIPRP1/CEL/PNLIP/MBOAT1/DGKB/MBOAT2/PLPP2/GPAT2/PNLIPRP2/AWAT2/DGKI/GK2/GLA
PID_WNT_SIGNALING_PATHWAY	PID_WNT_SIGNALING_PATHWAY	27	0.437479	1.37153	0.0927419	0.259512	0.194252	3434	tags=26%, list=10%, signal=23%	WIF1/WNT7B/WNT7A/FZD7/FZD1/FZD2/RSPO1
WP_ENDOPLASMIC_RETICULUM_STRESS_RESPONSE_IN_CORONAVIRUS_INFECTION	WP_ENDOPLASMIC_RETICULUM_STRESS_RESPONSE_IN_CORONAVIRUS_INFECTION	46	0.387609	1.3696	0.100394	0.270818	0.202715	168	tags=4%, list=0%, signal=4%	PPP1R3A/PPP1R1B
REACTOME_SIGNALING_BY_ERBB4	REACTOME_SIGNALING_BY_ERBB4	58	0.372	1.36947	0.0788462	0.236013	0.176662	5424	tags=22%, list=15%, signal=19%	GABRB3/EGF/GABRG2/NRG3/GABRG3/STMN1/S100B/GABRQ/BTC/PGR/ADAM17/SRC/YAP1
WP_TYPE_2_PAPILLARY_RENAL_CELL_CARCINOMA	WP_TYPE_2_PAPILLARY_RENAL_CELL_CARCINOMA	34	0.414342	1.36919	0.0953347	0.262851	0.196752	9720	tags=59%, list=27%, signal=43%	ARNT2/COL21A1/EGLN3/SLC2A1/HIF1A/TGFB2/DVL2/CADM2/TFEB/TGFB1/CREBBP/VHL/PRCC/CUL2/VEGFA/ARNT/SFPQ/TGFA/SETD2/TFE3
KEGG_SPLICEOSOME	KEGG_SPLICEOSOME	127	0.322922	1.36651	0.0599251	0.198039	0.148238	11991	tags=50%, list=33%, signal=34%	SF3B4/PRPF3/ALYREF/XAB2/THOC2/HSPA1L/SF3A2/DHX38/EIF4A3/HNRNPM/SF3B3/SNRNP200/SNRNP40/EFTUD2/DDX46/HSPA8/SNRPB/HNRNPA1/PRPF38A/SF3A1/RBMX/LSM7/DHX8/CTNNBL1/CHERP/SF3B2/DDX23/U2AF2/PRPF8/SF3A3/NCBP1/DHX15/PRPF40B/SRSF9/SART1/ZMAT2/HNRNPU/PRPF40A/PRPF4/WBP11/SNRPA/RBM8A/PRPF19/USP39/DHX16/HNRNPA3/PRPF6/MAGOH/PCBP1/DDX42/PPIH/SLU7/RBM17/LSM8/CDC5L/SNW1/SNRPE/CRNKL1/SNRPB2/AQR/HNRNPK/SNRPC/CDC40/SNRP…
PID_AJDISS_2PATHWAY	PID_AJDISS_2PATHWAY	48	0.385321	1.36637	0.0851485	0.245137	0.183492	9879	tags=42%, list=28%, signal=30%	EGF/GDNF/MMP3/IGF1R/SLIT1/HGS/DNM2/MMP7/SRC/IGF2/CTNNB1/CREBBP/ABL1/IQGAP1/GNA13/MET/CASP3/DSP/GNA12/ZBTB33
BIOCARTA_NKCELLS_PATHWAY	BIOCARTA_NKCELLS_PATHWAY	20	0.474755	1.36619	0.113445	0.290055	0.217114	8060	tags=40%, list=23%, signal=31%	KLRC3/KLRC1/KLRC2/SYK/KLRC4/PIK3CA/PAK1/VAV1
WP_MICROGLIA_PATHOGEN_PHAGOCYTOSIS_PATHWAY	WP_MICROGLIA_PATHOGEN_PHAGOCYTOSIS_PATHWAY	40	0.395641	1.36398	0.0889328	0.253272	0.189581	9182	tags=40%, list=26%, signal=30%	ITGAM/FCGR1A/VAV3/NCF2/SYK/PIK3CG/TREM2/FCER1G/TREM1/PIK3CA/CYBB/RAC3/NCF1/VAV1/PIK3CB/PIK3C3
REACTOME_NUCLEOTIDE_BINDING_DOMAIN_LEUCINE_RICH_REPEAT_CONTAINING_RECEPTOR_NLR_SIGNALING_PATHWAYS	REACTOME_NUCLEOTIDE_BINDING_DOMAIN_LEUCINE_RICH_REPEAT_CONTAINING_RECEPTOR_NLR_SIGNALING_PATHWAYS	55	0.377466	1.36353	0.0796813	0.236262	0.176849	11654	tags=47%, list=33%, signal=32%	BIRC3/AIM2/IKBKG/IRAK1/CASP2/NFKB2/IRAK2/HSP90AB1/TAB2/TAB3/NFKB1/PANX1/UBE2V1/RELA/BCL2L1/CARD9/CASP1/BIRC2/CASP8/MAP3K7/CYLD/TNFAIP3/TAB1/NLRP1/AAMP/PYCARD
KEGG_NATURAL_KILLER_CELL_MEDIATED_CYTOTOXICITY	KEGG_NATURAL_KILLER_CELL_MEDIATED_CYTOTOXICITY	130	0.32125	1.36351	0.0531309	0.180493	0.135104	8060	tags=34%, list=23%, signal=26%	RAET1L/IFNG/PPP3R2/KIR2DL4/ULBP1/KLRC3/KIR2DL3/PRKCG/GZMB/FASLG/PRKCA/SHC4/VAV3/NFATC3/FCGR3A/KLRC1/IFNB1/KLRC2/SYK/PIK3CG/RAET1G/RAET1E/MICB/NFAT5/CHP2/PRF1/FCER1G/MAP2K2/PLCG1/KIR3DL2/PIK3CA/SH2D1A/NRAS/SOS1/RAC3/LCK/CD244/PAK1/KIR2DS4/PRKCB/TNFSF10/MAPK1/SHC1/VAV1
WP_EGFEGFR_SIGNALING_PATHWAY	WP_EGFEGFR_SIGNALING_PATHWAY	161	0.311397	1.36339	0.0478821	0.166467	0.124606	11739	tags=50%, list=33%, signal=34%	SH3GL3/EGF/E2F1/SH3GL2/PTPRR/STMN1/MYBL2/STAT1/PRKCA/PCNA/AURKA/VAV3/HGS/PIAS3/NCK2/JAK2/RPS6KA5/SRC/FOXO4/CBL/RASA1/INPPL1/MAP2K2/ELK4/PLCG1/RALBP1/MAP3K1/RIN1/DNM1/SOS1/ATF1/PDPK1/PAK1/PIK3C2B/ABL1/BCAR1/PRKCB/EPS15L1/MAPK1/RPS6KA3/SHC1/VAV1/PRKCD/IQGAP1/STAM/JAK1/PRKCI/ELK1/MAP2K5/AP2A1/SYNJ1/MAP3K4/CAV2/AP2B1/ERBB2/MAP3K3/CRKL/GRB2/ROCK1/RPS6KA1/ABI1/ARHGEF1/ASAP1/GJA1/MTOR/STAM2/MAPK7/MAPK9/…
BIOCARTA_CERAMIDE_PATHWAY	BIOCARTA_CERAMIDE_PATHWAY	21	0.46505	1.35735	0.117769	0.296353	0.221829	11434	tags=52%, list=32%, signal=36%	FADD/MAP3K1/MAPK1/TRAF2/NFKB1/RELA/BAD/CASP8/BAX/TRADD/NSMAF
REACTOME_REGULATION_OF_HSF1_MEDIATED_HEAT_SHOCK_RESPONSE	REACTOME_REGULATION_OF_HSF1_MEDIATED_HEAT_SHOCK_RESPONSE	82	0.345793	1.35699	0.0703125	0.221434	0.16575	8441	tags=38%, list=24%, signal=29%	COL4A6/NUP205/CRYBA4/NUP155/NDC1/NUP93/NUP62/RPA1/NUP188/NUP37/HSPA1L/HSPA12A/NUP160/NUP85/RAE1/TPR/NUP107/HSPA14/NUP210/NUP153/HSPA8/RPA2/NUP133/NUP214/MAPK1/HSPA13/NUP54/POM121/SEC13/NUP43/ATR
BIOCARTA_RAC1_PATHWAY	BIOCARTA_RAC1_PATHWAY	21	0.464923	1.35698	0.117769	0.296353	0.221829	9637	tags=62%, list=27%, signal=45%	LIMK1/NCF2/PIK3CG/RALBP1/MAP3K1/PIK3CA/CDK5/PAK1/WASF1/VAV1/TRIO/ARFIP2/CDK5R1
REACTOME_AMINO_ACID_TRANSPORT_ACROSS_THE_PLASMA_MEMBRANE	REACTOME_AMINO_ACID_TRANSPORT_ACROSS_THE_PLASMA_MEMBRANE	33	0.414723	1.35418	0.108434	0.282056	0.211127	6241	tags=39%, list=17%, signal=33%	SLC7A3/SLC7A11/SLC6A15/SLC1A5/SLC6A20/SLC6A6/SLC7A6/SLC38A1/SLC1A4/SLC36A2/SLC7A7/SLC7A1/SLC36A1
REACTOME_ECM_PROTEOGLYCANS	REACTOME_ECM_PROTEOGLYCANS	76	0.350325	1.35041	0.0758483	0.23124	0.17309	4911	tags=30%, list=14%, signal=26%	MATN3/MUSK/COL4A6/LAMA3/IBSP/HAPLN1/COL9A2/LRP4/ITGB6/COL4A5/COMP/DMP1/BCAN/COL5A3/MATN4/ITGA2/PTPRS/NCAM1/ITGAV/AGRN/LAMC1/LAMA5/TGFB2
KEGG_BLADDER_CANCER	KEGG_BLADDER_CANCER	42	0.384426	1.34583	0.0928854	0.259512	0.194252	5102	tags=21%, list=14%, signal=18%	VEGFD/EGF/E2F1/E2F2/CDKN2A/DAPK2/CDK4/DAPK3/RPS6KA5
PID_CDC42_PATHWAY	PID_CDC42_PATHWAY	70	0.354666	1.34501	0.0712871	0.223054	0.166962	10995	tags=47%, list=31%, signal=33%	RASGRF1/LIMK1/PAX6/IQGAP3/SRC/ENAH/PAK4/CBL/MAP2K7/CTNNB1/PRKCE/MAP3K1/CDC42BPA/PIK3CA/ARHGDIA/PAK1/BCAR1/F2RL2/MAPK1/IQGAP1/APC/EXOC7/ATF2/GSK3B/SEPTIN2/PARD6A/ACTR3/DIAPH3/DLG1/ARPC5/MTOR/MAPK9/BRAF
KEGG_ENDOMETRIAL_CANCER	KEGG_ENDOMETRIAL_CANCER	52	0.37257	1.34405	0.0957031	0.262851	0.196752	10065	tags=44%, list=28%, signal=32%	EGF/CTNNA2/AXIN2/LEF1/TCF7/AXIN1/PIK3CG/ILK/APC2/MAP2K2/CTNNB1/PIK3CA/NRAS/SOS1/PDPK1/MAPK1/APC/PIK3CB/ELK1/GSK3B/ERBB2/GRB2/BAD
REACTOME_APOPTOTIC_EXECUTION_PHASE	REACTOME_APOPTOTIC_EXECUTION_PHASE	52	0.372417	1.3435	0.0976562	0.266597	0.199555	10272	tags=54%, list=29%, signal=38%	CLSPN/H1-3/H1-5/MAPT/LMNB1/H1-4/DSG2/STK26/DSG1/HMGB2/STK24/PRKCQ/CTNNB1/GAS2/KPNB1/OCLN/SPTAN1/PRKCD/APC/DFFA/LMNA/CASP3/DSP/ROCK1/DFFB/H1-0/BIRC2/CASP8
WP_NEPHROTIC_SYNDROME	WP_NEPHROTIC_SYNDROME	45	0.378941	1.33989	0.107632	0.281572	0.210765	2892	tags=18%, list=8%, signal=16%	NPHS1/NPHS2/ANLN/ITGA3/WT1/ITGB4/COL4A5/LMX1B
REACTOME_PROTEIN_UBIQUITINATION	REACTOME_PROTEIN_UBIQUITINATION	79	0.343096	1.33767	0.07393	0.228319	0.170903	8030	tags=33%, list=22%, signal=26%	H2BC17/H2BC13/H2BC3/H2BC7/RNF144A/H2BC14/UBE2T/SHPRH/UBE2C/PCNA/UBE2S/RNF40/RNF20/H2BC8/UBE2A/UBE2E3/UBE2Z/CDC34/PRKDC/CDC73/H2BC12/RAD18/VCP/PEX10/USP5/OTULIN
KEGG_PROTEASOME	KEGG_PROTEASOME	46	0.378413	1.33711	0.110236	0.284937	0.213283	10046	tags=39%, list=28%, signal=28%	PSMA8/IFNG/PSMD2/PSMB9/PSMD4/PSMC1/PSMD14/PSMD3/PSMA7/PSMD1/PSMB10/PSMD7/PSMA6/PSMD11/PSMC4/PSME3/PSMB4/PSMD8
REACTOME_DEATH_RECEPTOR_SIGNALLING	REACTOME_DEATH_RECEPTOR_SIGNALLING	141	0.309387	1.33705	0.0672897	0.215654	0.161423	10914	tags=48%, list=30%, signal=33%	BIRC3/ECT2/IKBKG/SQSTM1/ARHGEF18/FGD1/FASLG/IRAK1/ARHGEF39/LINGO1/VAV3/FADD/CASP2/ADAM17/ARHGEF38/ARHGEF11/ITGB3BP/RNF31/BEX3/OTUD7B/ARHGEF37/ARHGEF3/XIAP/USP21/HDAC2/TAB2/RASGRF2/ARHGDIA/ARHGEF40/AATF/SOS1/TAB3/PRDM4/TNFSF10/MAGED1/TRAF2/OTULIN/APH1A/VAV1/TRIO/SPPL2B/NFKB1/RTN4R/GNA13/MADD/PRKCI/ARHGEF2/ARHGEF16/ARHGEF9/CASP3/SMPD2/RELA/HDAC1/BAD/ARHGEF33/BIRC2/ARHGEF35/CASP8/NCSTN/ARHGEF1/MAP3K…
REACTOME_O_LINKED_GLYCOSYLATION_OF_MUCINS	REACTOME_O_LINKED_GLYCOSYLATION_OF_MUCINS	62	0.357877	1.33496	0.10728	0.281572	0.210765	5820	tags=37%, list=16%, signal=31%	MUC15/MUC5AC/MUC1/A4GNT/GCNT3/MUC7/GALNTL5/B3GNT6/B3GNT3/GCNT4/GALNT4/B3GNT8/B3GNT5/MUC4/ST6GALNAC2/MUC6/GALNT10/MUC16/GALNT1/GALNT18/B3GNTL1/B3GNT9/B3GNT4
REACTOME_RETROGRADE_TRANSPORT_AT_THE_TRANS_GOLGI_NETWORK	REACTOME_RETROGRADE_TRANSPORT_AT_THE_TRANS_GOLGI_NETWORK	49	0.377289	1.33458	0.100402	0.270818	0.202715	12639	tags=55%, list=35%, signal=36%	PLIN3/RGP1/RAB6B/IGF2R/RIC1/COG1/STX6/COG5/NAA35/RAB43/VAMP3/VAMP4/VPS51/VPS54/M6PR/ARFIP2/COG2/COG7/GCC1/GOLGA1/GCC2/COG8/VPS52/TMF1/NSF/ARFRP1/USP6NL
REACTOME_EFFECTS_OF_PIP2_HYDROLYSIS	REACTOME_EFFECTS_OF_PIP2_HYDROLYSIS	27	0.424912	1.33213	0.116935	0.295508	0.221196	8370	tags=44%, list=23%, signal=34%	TRPC3/DGKB/ITPR3/TRPC7/DGKI/DAGLA/DGKG/PRKCQ/PRKCE/ITPR2/DGKZ/PRKCD
REACTOME_TRANSCRIPTION_COUPLED_NUCLEOTIDE_EXCISION_REPAIR_TC_NER_	REACTOME_TRANSCRIPTION_COUPLED_NUCLEOTIDE_EXCISION_REPAIR_TC_NER_	78	0.342705	1.33127	0.0769231	0.233618	0.17487	11687	tags=47%, list=33%, signal=32%	RFC4/RFC3/PCNA/POLD1/XRCC1/POLD3/LIG1/RPA1/XAB2/RFC5/POLE3/POLE2/LIG3/CUL4B/POLR2B/RPA2/POLE/POLR2A/COPS7B/POLK/DDB1/ERCC3/ERCC4/GTF2H3/PRPF19/GPS1/GTF2H1/ERCC1/EP300/CDK7/ELL/RFC2/USP7/RFC1/POLR2E/AQR/ZNF830
REACTOME_ONCOGENE_INDUCED_SENESCENCE	REACTOME_ONCOGENE_INDUCED_SENESCENCE	33	0.407444	1.33041	0.11245	0.288883	0.216237	5007	tags=24%, list=14%, signal=21%	E2F1/E2F2/CDKN2A/CDKN2C/CDKN2B/CDKN2D/CDK4/TFDP1
PID_HIV_NEF_PATHWAY	PID_HIV_NEF_PATHWAY	35	0.402907	1.33028	0.106776	0.281572	0.210765	10645	tags=46%, list=30%, signal=32%	BIRC3/MAP3K14/FASLG/APAF1/FADD/CASP2/MAP2K7/DAXX/TRAF2/NFKB1/DFFA/CASP3/RELA/DFFB/CASP8/TRADD
WP_INTEGRATED_BREAST_CANCER_PATHWAY	WP_INTEGRATED_BREAST_CANCER_PATHWAY	152	0.306379	1.32976	0.0642722	0.209369	0.156719	8807	tags=36%, list=25%, signal=27%	RAD54L/E2F1/PLK1/RAD51/BRCA1/BRCA2/CHEK1/BARD1/BLM/MSH2/STAT1/CDK2/CDC25B/SMARCA4/AURKA/MSH6/CDK4/JAKMIP1/FADD/CDC25A/MRE11/GDI1/TSC2/PIAS1/NUP85/TPR/USP21/HIPK2/CSNK1D/CTNNB1/RAD50/PKIA/MAP3K13/XRCC3/DAG1/ATF1/PAK1/AHR/ABL1/BACH1/MAPK1/IRS1/VEGFA/STK11/RHEB/BAK1/ATR/ZMIZ1/MYT1/NFKB1/SMAD1/NF1/ZMYND8/JAK1
WP_GASTRIC_CANCER_NETWORK_2	WP_GASTRIC_CANCER_NETWORK_2	31	0.414397	1.32931	0.11609	0.294622	0.220533	5187	tags=32%, list=14%, signal=28%	TOP2A/LMNB2/FANCI/UBE2T/RFC4/CHTF18/RFC3/UBE2C/DSCC1/CACYBP
WP_ECTODERM_DIFFERENTIATION	WP_ECTODERM_DIFFERENTIATION	140	0.308242	1.32809	0.065666	0.212166	0.158812	4314	tags=19%, list=12%, signal=17%	PAX3/SOX2/LHX1/CTNNA2/CDH8/NLGN1/CDH6/SORCS1/TFAP2A/CTNND2/TNFRSF11B/CELSR2/BMP4/TCF3/TRPM2/TOX3/PAX6/BCOR/EDA/ANKS1B/JAKMIP1/TFAP2C/PI4KA/CAP2/ST8SIA4/CDON/ZBTB7B
REACTOME_REGULATION_OF_RUNX3_EXPRESSION_AND_ACTIVITY	REACTOME_REGULATION_OF_RUNX3_EXPRESSION_AND_ACTIVITY	55	0.366998	1.32572	0.0996016	0.27038	0.202387	10046	tags=42%, list=28%, signal=30%	CDKN2A/PSMD2/SMURF2/PSMB9/SRC/PSMD10/PSMD4/TGFB1/PSMC1/PSMD14/PSMD3/CBFB/PSMD5/PSMA7/PSMD1/PSMB10/PSMD7/PSMA6/PSMD11/PSMC4/PSME3/PSMB4/PSMD8
KEGG_REGULATION_OF_ACTIN_CYTOSKELETON	KEGG_REGULATION_OF_ACTIN_CYTOSKELETON	213	0.291168	1.32294	0.0445633	0.158403	0.118569	7523	tags=28%, list=21%, signal=22%	PAK5/FGF5/FGF4/ACTN2/EGF/INSRR/ITGA3/FGF9/MYLK2/CHRM4/FGF13/FGF20/SCIN/ITGB6/FGF2/ITGB4/FGF14/FGF11/ITGAM/FGD1/PFN2/ITGA2/LIMK1/VAV3/CHRM3/ITGAV/PDGFD/ITGB7/ITGA6/TMSB4Y/ITGA5/FGFR1/PFN4/PIK3CG/MYLK3/IQGAP3/APC2/ENAH/PDGFC/PAK4/GIT1/PIP5K1A/ROCK2/WASF2/FGFR2/MAP2K2/ITGA4/ITGA8/PIK3CA/NRAS/ACTN4/SSH2/SOS1/RAC3/PAK1/NCKAP1/WASF1/MYH9/MSN
REACTOME_DEADENYLATION_DEPENDENT_MRNA_DECAY	REACTOME_DEADENYLATION_DEPENDENT_MRNA_DECAY	56	0.361343	1.31801	0.104854	0.27823	0.208263	12950	tags=62%, list=36%, signal=40%	EDC4/TUT4/CNOT1/EIF4A3/CNOT6/LSM7/EXOSC9/EDC3/EXOSC2/CNOT3/EIF4G1/CNOT9/TTC37/TNKS1BP1/EXOSC3/CNOT10/EIF4A2/DCP1B/DCP2/EIF4B/PARN/TUT7/DDX6/XRN1/CNOT8/SKIV2L/NT5C3B/CNOT7/PAIP1/LSM2/DIS3/HBS1L/PATL1/DCP1A/CNOT4
REACTOME_NETRIN_1_SIGNALING	REACTOME_NETRIN_1_SIGNALING	50	0.370066	1.31602	0.107287	0.281572	0.210765	7427	tags=30%, list=21%, signal=24%	DCC/TRPC3/SLIT1/TRPC7/NEO1/SRC/UNC5B/NTN1/TRPC5/ABLIM2/PRKCQ/PLCG1/DSCAML1/PAK1/TRPC1
REACTOME_REGULATION_OF_BETA_CELL_DEVELOPMENT	REACTOME_REGULATION_OF_BETA_CELL_DEVELOPMENT	42	0.375864	1.31585	0.112648	0.288883	0.216237	7237	tags=38%, list=20%, signal=30%	NEUROD1/PTF1A/RFX6/NKX2-2/NEUROG3/NKX6-1/PAX6/HNF1B/MAMLD1/ONECUT1/MAML3/CREBBP/MAML1/NOTCH1/MAFA/MAML2
REACTOME_BETA_CATENIN_INDEPENDENT_WNT_SIGNALING	REACTOME_BETA_CATENIN_INDEPENDENT_WNT_SIGNALING	146	0.304345	1.31533	0.0685714	0.218583	0.163615	9302	tags=33%, list=26%, signal=24%	PSMA8/PRKG2/GNGT1/AXIN2/ROR1/FZD7/ITPR3/PDE6A/FZD1/PRKCG/FZD2/GNG13/PRKCA/LEF1/TCF7/VANGL2/PSMD2/SMURF2/PSMB9/DVL2/PSMD10/PSMD4/FZD3/GNG7/PLCB1/DVL3/CTNNB1/PSMC1/PSMD14/RAC3/FZD6/PSMD3/PRKCB/PSMD5/ITPR2/PSMA7/PSMD1/PSMB10/PSMD7/WNT5A/PSMA6/PSMD11/GNG10/AGO1/GNB3/CLTC/AP2A1/PSMC4
REACTOME_NOD1_2_SIGNALING_PATHWAY	REACTOME_NOD1_2_SIGNALING_PATHWAY	36	0.391488	1.3079	0.115226	0.293371	0.219596	11508	tags=47%, list=32%, signal=32%	BIRC3/IKBKG/IRAK1/CASP2/IRAK2/TAB2/TAB3/UBE2V1/CARD9/CASP1/BIRC2/CASP8/MAP3K7/CYLD/TNFAIP3/TAB1/AAMP
REACTOME_COLLAGEN_FORMATION	REACTOME_COLLAGEN_FORMATION	90	0.328956	1.30665	0.0788955	0.236013	0.176662	4650	tags=24%, list=13%, signal=21%	COL24A1/LAMC2/COL20A1/COL4A6/MMP20/LAMA3/COL9A2/COL21A1/COLGALT2/CTSV/MMP3/ITGB4/COL4A5/MMP13/COL11A2/COL5A3/LOXL4/COL19A1/COL11A1/ITGA6/MMP7/P4HA2
REACTOME_SIGNALING_BY_NOTCH3	REACTOME_SIGNALING_BY_NOTCH3	49	0.368103	1.30208	0.118474	0.297813	0.222921	8639	tags=33%, list=24%, signal=25%	EGF/FABP7/DLGAP5/TACC3/STAT1/MAMLD1/JAG1/MAML3/CREBBP/MAML1/NOTCH1/MAML2/APH1A/WWP2/NEURL1B/MIB1
KEGG_ADHERENS_JUNCTION	KEGG_ADHERENS_JUNCTION	73	0.339605	1.30129	0.10495	0.27823	0.208263	7897	tags=30%, list=22%, signal=24%	ACTN2/NECTIN4/CTNNA2/IGF1R/SNAI2/LEF1/TCF7/NECTIN1/SSX2IP/FGFR1/SRC/SMAD3/WASF2/PARD3/NECTIN3/CTNNB1/CREBBP/ACTN4/RAC3/WASF1/PTPRF/MAPK1
REACTOME_REGULATION_OF_RUNX2_EXPRESSION_AND_ACTIVITY	REACTOME_REGULATION_OF_RUNX2_EXPRESSION_AND_ACTIVITY	73	0.339295	1.3001	0.10495	0.27823	0.208263	10046	tags=40%, list=28%, signal=29%	PSMA8/STAT1/NKX3-2/DLX6/PSMD2/PSMB9/HIVEP3/PSMD10/PSMD4/PSMC1/PSMD14/PSMD3/STUB1/CBFB/SKP2/PSMD5/PSMA7/PSMD1/PSMB10/PSMD7/PSMA6/PSMD11/CUL1/RUNX2/PSMC4/GSK3B/PSME3/PSMB4/PSMD8
REACTOME_SIGNALING_BY_ROBO_RECEPTORS	REACTOME_SIGNALING_BY_ROBO_RECEPTORS	218	0.28469	1.29711	0.0572451	0.192272	0.143921	8368	tags=26%, list=23%, signal=20%	PAK5/DCC/PSMA8/RPS4Y2/LHX9/ISL1/COL4A5/RPL10L/PFN2/SLIT1/RPL39L/SRGAP2/PRKCA/PSMD2/CAP2/AKAP5/PSMB9/NCK2/UPF3B/SRGAP3/SRC/PSMD10/ENAH/PSMD4/GPC1/PAK4/NTN1/SRGAP1/ARHGAP39/LHX4/MYO9B/EIF4A3/HOXA2/NELL2/CASC3/PSMC1/PSMD14/ABL2/CUL2/SOS1/DAG1/PAK1/PSMD3/ABL1/RPL10/PRKAR2A/RNPS1/PRKACB/LHX2/PSMD5/LDB1/PSMA7/PSMD1/NCBP1/EIF4G1/PSMB10/PSMD7
PID_SMAD2_3NUCLEAR_PATHWAY	PID_SMAD2_3NUCLEAR_PATHWAY	82	0.330312	1.29623	0.0957031	0.262851	0.196752	9886	tags=46%, list=28%, signal=34%	DLX1/MYOD1/NKX2-5/RBL1/TCF3/FOXG1/CDK2/CDKN2B/CDK4/PIAS3/IFNB1/LAMC1/PIAS4/TFDP1/FOXO4/SAP30/SMAD3/HDAC2/CREBBP/RBBP4/HSPA8/RBBP7/SIN3A/CBFB/ZBTB17/SP3/E2F4/CITED1/SIN3B/ITGB5/SERPINE1/RUNX2/ATF2/VDR/TFE3/MED15/NCOA1/HDAC1
REACTOME_AUF1_HNRNP_D0_BINDS_AND_DESTABILIZES_MRNA	REACTOME_AUF1_HNRNP_D0_BINDS_AND_DESTABILIZES_MRNA	55	0.358664	1.29561	0.115538	0.293535	0.219719	10046	tags=38%, list=28%, signal=28%	PSMA8/PSMD2/PSMB9/PSMD10/PSMD4/HSPA8/PSMC1/PSMD14/PSMD3/PSMD5/PSMA7/PSMD1/EIF4G1/PSMB10/PSMD7/PSMA6/PSMD11/PSMC4/PSME3/PSMB4/PSMD8
REACTOME_CARDIAC_CONDUCTION	REACTOME_CARDIAC_CONDUCTION	137	0.301996	1.29279	0.0833333	0.241372	0.180674	2271	tags=15%, list=6%, signal=14%	KCNK2/CACNG6/CACNG4/CORIN/RYR2/NPPC/ATP1A4/FXYD3/KCNH2/FGF13/KCNK9/ITPR3/CACNG3/TBX5/FGF14/CACNA2D3/KCNJ11/NKX2-5/FGF11/CASQ1
WP_GENES_INVOLVED_IN_MALE_INFERTILITY	WP_GENES_INVOLVED_IN_MALE_INFERTILITY	144	0.298808	1.29232	0.0864662	0.247512	0.18527	4442	tags=17%, list=12%, signal=15%	BRDT/TEX15/VCX/DAZL/CYP26B1/CYP1A1/H2BW1/TAS2R38/TRIP13/SPATA17/XRCC2/BRCA2/CYP17A1/PRDM9/RAG1/PIWIL4/FASLG/HMGA1/NOS1/SEMG1/NQO1/SIRPG/PIWIL3/ETV5/DDX4
REACTOME_HEDGEHOG_ON_STATE	REACTOME_HEDGEHOG_ON_STATE	86	0.325612	1.29165	0.0912621	0.257134	0.192472	10046	tags=40%, list=28%, signal=29%	PSMA8/GPR161/EFCAB7/DZIP1/PTCH1/PSMD2/CDON/SMURF2/PSMB9/IQCE/PSMD10/PSMD4/GLI1/EVC2/CSNK1A1/PSMC1/PSMD14/CDC73/SMO/GLI3/PSMD3/PSMD5/CUL3/PSMA7/PSMD1/PSMB10/PSMD7/PSMA6/PSMD11/KIF3A/PSMC4/PSME3/PSMB4/PSMD8
REACTOME_OXIDATIVE_STRESS_INDUCED_SENESCENCE	REACTOME_OXIDATIVE_STRESS_INDUCED_SENESCENCE	122	0.306315	1.28686	0.0793358	0.236013	0.176662	8164	tags=33%, list=23%, signal=25%	CBX2/E2F1/E2F2/CDKN2A/H2BC17/H2BC13/CDKN2C/H2BC3/H2BC7/EZH2/H2BC14/CDKN2B/CDKN2D/CDK4/IFNB1/TNIK/CBX8/H4C5/H2AZ1/CBX6/TFDP1/H3C10/H2BC8/H3C6/H2AX/H3C11/H4-16/MAP2K7/H3C14/RBBP4/H4C13/CDK6/CBX4/RBBP7/SUZ12/RNF2/H2BC12/MAPK1/H3C12/TFDP2
REACTOME_COSTIMULATION_BY_THE_CD28_FAMILY	REACTOME_COSTIMULATION_BY_THE_CD28_FAMILY	72	0.336129	1.28585	0.109344	0.283555	0.212249	10739	tags=39%, list=30%, signal=27%	PDCD1/MAP3K14/TRBV7-9/TRBV12-3/CD3G/TRAV29DV5/CD3D/ICOS/CD274/SRC/PPP2R5D/HLA-DQB2/PIK3CA/TRAV8-4/LCK/PDPK1/PAK1/HLA-DQA2/VAV1/CTLA4/MLST8/GRB2/MAPKAP1/CD3E/GRAP2/MTOR/TRAV19/HLA-DPA1
WP_MAPK_SIGNALING_PATHWAY	WP_MAPK_SIGNALING_PATHWAY	246	0.280112	1.28193	0.0515098	0.177009	0.132496	3626	tags=15%, list=10%, signal=13%	FGF5/FGF4/CACNG6/EGF/CACNG4/FLNC/FGF9/CACNA1I/PPP3R2/CACNG1/FGF13/DUSP4/FGF20/NTF4/MAP3K14/IKBKG/RASGRF1/CACNG3/CACNA1E/FGF2/MAPT/FGF14/CACNA2D3/FGF11/PTPRR/PRKCG/STMN1/FASLG/CACNA1G/IL1A/CDC25B/RELB/PRKCA/FLNA/MAPK8IP1/NFATC3
REACTOME_KERATINIZATION	REACTOME_KERATINIZATION	210	0.281562	1.28017	0.0652557	0.211151	0.158052	2281	tags=13%, list=6%, signal=13%	KRT12/KRT20/KRT34/KRT75/KRTAP19-1/KRT4/KRT40/KRTAP20-2/DSC3/KRT80/KRT39/LCE1F/DSG4/LCE1C/KRTAP4-1/KLK12/KRT25/KRTAP19-5/LCE6A/CELA2A/LCE1B/LCE2D/LCE1E/LIPN/KRT31/KRTAP19-3/KRT38/KRT3
REACTOME_EPIGENETIC_REGULATION_OF_GENE_EXPRESSION	REACTOME_EPIGENETIC_REGULATION_OF_GENE_EXPRESSION	146	0.295119	1.27545	0.100952	0.271874	0.203505	10974	tags=49%, list=31%, signal=34%	UHRF1/DNMT1/H2BC17/H2BC13/H2BC3/H2BC7/PHF19/EZH2/H2BC14/H4C5/H2AZ1/CD3EAP/DEK/H3C10/H2BC8/H3C6/H2AX/SAP30/SUV39H1/BAZ1B/H3C11/TTF1/CHD4/H4-16/JARID2/GATAD2B/HDAC2/EHMT2/H3C14/POLR1A/RBBP4/UBTF/H4C13/TAF1A/MTF2/RBBP7/BAZ2A/SIN3A/DNMT3B/SUZ12/TAF1B/H2BC12/SAP130/SMARCA5/H3C12/MTA2/TET2/SIN3B/DNMT3A/SAP30L/H4C12/EED/CBX3/MTA3/GSK3B/ERCC3/TWISTNB/HDAC1/GTF2H3/H4C14/ARID4B/MYBBP1A/H2AZ2/KAT2B/GATAD2A/…
REACTOME_EPH_EPHRIN_SIGNALING	REACTOME_EPH_EPHRIN_SIGNALING	92	0.319238	1.27399	0.101761	0.273124	0.204441	5943	tags=18%, list=17%, signal=15%	EPHA6/EPHB6/EFNA5/EPHA10/EPHB2/EPHA5/EPHB3/EFNA4/EPHA7/LIMK1/VAV3/NCK2/EPHA8/SRC/GIT1/RASA1/ROCK2
WP_SMALL_CELL_LUNG_CANCER	WP_SMALL_CELL_LUNG_CANCER	96	0.316412	1.26899	0.104854	0.27823	0.208263	4829	tags=21%, list=13%, signal=18%	LAMC2/CCNE1/COL4A6/LAMA3/BIRC3/ITGA3/E2F1/E2F2/IKBKG/COL4A5/ITGA2/CDK2/CDKN2B/CCNE2/CDK4/ITGAV/APAF1/ITGA6/LAMC1/LAMA5
WP_FOCAL_ADHESION	WP_FOCAL_ADHESION	198	0.279427	1.26053	0.0902527	0.255963	0.191596	8099	tags=31%, list=23%, signal=24%	VEGFD/EGF/STYK1/LAMC2/FLNC/COL4A6/LAMA3/BIRC3/IBSP/ITGA3/MYLK2/RASGRF1/ITGB6/ITGB4/PRKCG/COMP/IGF1R/COL5A3/ITGA2/PRKCA/SHC4/FLNA/VAV3/RELN/MYLK4/ITGAV/PDGFD/ITGB7/ITGA6/ITGA5/LAMC1/SRMS/LAMA5/MYLK3/ILK/SRC/PDGFC/PAK4/THBS4/XIAP/ROCK2/ITGA4/LAMB3/CTNNB1/CAV3/ITGA8/PIK3CA/ACTN4/LAMB1/RAPGEF1/SOS1/RAC3/PDPK1/PAK1/BCAR1/PRKCB/MAPK1/SPP1/SHC1/VAV1/VEGFA
[truncated: 337 more rows]
