# Supplementary material for: KEAP1 overexpression is correlated with poor prognosis and immune infiltration in liver hepatocellular carcinoma
Source: Front Med (Lausanne). 2024 Jun 13;11:1391843. doi: 10.3389/fmed.2024.1391843 (PMC11208630; doi:10.3389/fmed.2024.1391843)
Supplement: Supplementary file 4 [file Table_4.XLSX]

## Sheet: Sheet 1
sample_id	cells	KEAP1	ssGSEA_score
TCGA-2V-A95S-01A-11R-A37K-07	Cytotoxic cells	High	0.560127
TCGA-2Y-A9GS-01A-12R-A38B-07	Cytotoxic cells	Low	0.313313
TCGA-2Y-A9GT-01A-11R-A38B-07	Cytotoxic cells	Low	0.526192
TCGA-2Y-A9GU-01A-11R-A38B-07	Cytotoxic cells	High	0.354671
TCGA-2Y-A9GV-01A-11R-A38B-07	Cytotoxic cells	Low	0.422284
TCGA-2Y-A9GW-01A-11R-A38B-07	Cytotoxic cells	Low	0.409076
TCGA-2Y-A9GX-01A-11R-A38B-07	Cytotoxic cells	Low	0.456044
TCGA-2Y-A9GY-01A-11R-A38B-07	Cytotoxic cells	High	0.497107
TCGA-2Y-A9GZ-01A-11R-A39D-07	Cytotoxic cells	Low	0.342629
TCGA-2Y-A9H0-01A-11R-A38B-07	Cytotoxic cells	Low	0.399677
TCGA-2Y-A9H1-01A-11R-A38B-07	Cytotoxic cells	Low	0.487773
TCGA-2Y-A9H2-01A-12R-A38B-07	Cytotoxic cells	Low	0.389457
TCGA-2Y-A9H3-01A-11R-A38B-07	Cytotoxic cells	Low	0.537233
TCGA-2Y-A9H4-01A-11R-A38B-07	Cytotoxic cells	High	0.424324
TCGA-2Y-A9H5-01A-11R-A38B-07	Cytotoxic cells	Low	0.332573
TCGA-2Y-A9H6-01A-11R-A39D-07	Cytotoxic cells	Low	0.430856
TCGA-2Y-A9H7-01A-11R-A39D-07	Cytotoxic cells	Low	0.382345
TCGA-2Y-A9H8-01A-11R-A39D-07	Cytotoxic cells	High	0.433896
TCGA-2Y-A9H9-01A-21R-A39D-07	Cytotoxic cells	Low	0.412735
TCGA-2Y-A9HA-01A-11R-A39D-07	Cytotoxic cells	Low	0.357451
TCGA-2Y-A9HB-01A-11R-A39D-07	Cytotoxic cells	High	0.486778
TCGA-3K-AAZ8-01A-12R-A39D-07	Cytotoxic cells	High	0.447789
TCGA-4R-AA8I-01A-11R-A38B-07	Cytotoxic cells	High	0.362973
TCGA-5C-A9VG-01A-11R-A37K-07	Cytotoxic cells	High	0.317832
TCGA-5C-A9VH-01A-11R-A37K-07	Cytotoxic cells	Low	0.333154
TCGA-5C-AAPD-01A-21R-A39D-07	Cytotoxic cells	High	0.457207
TCGA-5R-AA1C-01A-11R-A41C-07	Cytotoxic cells	High	0.398907
TCGA-5R-AA1D-01A-11R-A38B-07	Cytotoxic cells	Low	0.455745
TCGA-5R-AAAM-01A-12R-A41C-07	Cytotoxic cells	Low	0.492685
TCGA-BC-4072-01B-11R-A155-07	Cytotoxic cells	Low	0.455432
TCGA-BC-4073-01B-02R-A131-07	Cytotoxic cells	High	0.432728
TCGA-BC-A10Q-01A-11R-A131-07	Cytotoxic cells	Low	0.355839
TCGA-BC-A10R-01A-11R-A131-07	Cytotoxic cells	High	0.31862
TCGA-BC-A10S-01A-22R-A131-07	Cytotoxic cells	Low	0.503149
TCGA-BC-A10T-01A-11R-A131-07	Cytotoxic cells	Low	0.393797
TCGA-BC-A10U-01A-11R-A131-07	Cytotoxic cells	High	0.3245
TCGA-BC-A10W-01A-11R-A131-07	Cytotoxic cells	High	0.312827
TCGA-BC-A10X-01A-11R-A131-07	Cytotoxic cells	Low	0.475668
TCGA-BC-A10Y-01A-11R-A131-07	Cytotoxic cells	High	0.383736
TCGA-BC-A10Z-01A-11R-A131-07	Cytotoxic cells	High	0.169361
TCGA-BC-A110-01A-11R-A131-07	Cytotoxic cells	Low	0.477456
TCGA-BC-A112-01A-11R-A131-07	Cytotoxic cells	High	0.253722
TCGA-BC-A216-01A-11R-A155-07	Cytotoxic cells	High	0.500725
TCGA-BC-A217-01A-11R-A155-07	Cytotoxic cells	High	0.404653
TCGA-BC-A3KF-01A-11R-A213-07	Cytotoxic cells	Low	0.33013
TCGA-BC-A3KG-01A-11R-A213-07	Cytotoxic cells	Low	0.258274
TCGA-BC-A5W4-01A-11R-A28V-07	Cytotoxic cells	High	0.276961
TCGA-BC-A69H-01A-11R-A311-07	Cytotoxic cells	Low	0.386462
TCGA-BC-A69I-01A-11R-A311-07	Cytotoxic cells	Low	0.442511
TCGA-BC-A8YO-01A-11R-A37K-07	Cytotoxic cells	High	0.46931
TCGA-BD-A2L6-01A-11R-A213-07	Cytotoxic cells	Low	0.440604
TCGA-BD-A3EP-01A-11R-A22L-07	Cytotoxic cells	Low	0.421513
TCGA-BD-A3ER-01A-11R-A213-07	Cytotoxic cells	Low	0.324378
TCGA-BW-A5NO-01A-11R-A27V-07	Cytotoxic cells	High	0.38983
TCGA-BW-A5NP-01A-11R-A27V-07	Cytotoxic cells	High	0.272088
TCGA-BW-A5NQ-01A-11R-A27V-07	Cytotoxic cells	High	0.417833
TCGA-CC-5258-01A-01R-A131-07	Cytotoxic cells	Low	0.368
TCGA-CC-5259-01A-31R-A213-07	Cytotoxic cells	Low	0.412902
TCGA-CC-5260-01A-01R-A131-07	Cytotoxic cells	High	0.387389
TCGA-CC-5261-01A-01R-A131-07	Cytotoxic cells	High	0.37481
TCGA-CC-5262-01A-01R-A131-07	Cytotoxic cells	High	0.447592
TCGA-CC-5263-01A-01R-A131-07	Cytotoxic cells	High	0.246602
TCGA-CC-5264-01A-01R-A131-07	Cytotoxic cells	High	0.26035
TCGA-CC-A123-01A-11R-A131-07	Cytotoxic cells	Low	0.382708
TCGA-CC-A1HT-01A-11R-A131-07	Cytotoxic cells	High	0.470446
TCGA-CC-A3M9-01A-11R-A213-07	Cytotoxic cells	High	0.504026
TCGA-CC-A3MA-01A-11R-A213-07	Cytotoxic cells	High	0.306122
TCGA-CC-A3MB-01A-11R-A213-07	Cytotoxic cells	High	0.329975
TCGA-CC-A3MC-01A-11R-A22L-07	Cytotoxic cells	Low	0.385433
TCGA-CC-A5UC-01A-11R-A28V-07	Cytotoxic cells	Low	0.367897
TCGA-CC-A5UD-01A-11R-A28V-07	Cytotoxic cells	Low	0.313639
TCGA-CC-A5UE-01A-11R-A28V-07	Cytotoxic cells	High	0.294993
TCGA-CC-A7IE-01A-21R-A38B-07	Cytotoxic cells	Low	0.457925
TCGA-CC-A7IF-01A-11R-A33J-07	Cytotoxic cells	Low	0.347708
TCGA-CC-A7IG-01A-11R-A33J-07	Cytotoxic cells	High	0.312986
TCGA-CC-A7IH-01A-11R-A33J-07	Cytotoxic cells	High	0.33607
TCGA-CC-A7II-01A-11R-A33J-07	Cytotoxic cells	High	0.275292
TCGA-CC-A7IJ-01A-11R-A33R-07	Cytotoxic cells	High	0.414255
TCGA-CC-A7IK-01A-12R-A33R-07	Cytotoxic cells	High	0.353513
TCGA-CC-A7IL-01A-11R-A33R-07	Cytotoxic cells	Low	0.301027
TCGA-CC-A8HS-01A-11R-A36F-07	Cytotoxic cells	Low	0.350621
TCGA-CC-A8HT-01A-11R-A36F-07	Cytotoxic cells	High	0.379068
TCGA-CC-A8HU-01A-11R-A36F-07	Cytotoxic cells	High	0.257916
TCGA-CC-A8HV-01A-11R-A36F-07	Cytotoxic cells	High	0.219943
TCGA-CC-A9FS-01A-11R-A37K-07	Cytotoxic cells	High	0.39303
TCGA-CC-A9FU-01A-11R-A37K-07	Cytotoxic cells	High	0.329443
TCGA-CC-A9FV-01A-11R-A37K-07	Cytotoxic cells	Low	0.515691
TCGA-CC-A9FW-01A-11R-A37K-07	Cytotoxic cells	High	0.342509
TCGA-DD-A113-01A-11R-A131-07	Cytotoxic cells	High	0.312344
TCGA-DD-A114-01A-11R-A131-07	Cytotoxic cells	High	0.46471
TCGA-DD-A115-01A-11R-A131-07	Cytotoxic cells	High	0.433442
TCGA-DD-A116-01A-11R-A131-07	Cytotoxic cells	High	0.445184
TCGA-DD-A118-01A-11R-A131-07	Cytotoxic cells	Low	0.30223
TCGA-DD-A119-01A-11R-A131-07	Cytotoxic cells	Low	0.379657
TCGA-DD-A11A-01A-11R-A131-07	Cytotoxic cells	Low	0.33281
TCGA-DD-A11B-01A-11R-A131-07	Cytotoxic cells	Low	0.346586
TCGA-DD-A11C-01A-11R-A131-07	Cytotoxic cells	High	0.402608
TCGA-DD-A11D-01A-11R-A131-07	Cytotoxic cells	High	0.373793
TCGA-DD-A1EA-01A-11R-A131-07	Cytotoxic cells	High	0.404895
TCGA-DD-A1EB-01A-11R-A131-07	Cytotoxic cells	High	0.411684
TCGA-DD-A1EC-01A-21R-A131-07	Cytotoxic cells	High	0.597323
TCGA-DD-A1ED-01A-11R-A155-07	Cytotoxic cells	Low	0.46706
TCGA-DD-A1EE-01A-11R-A131-07	Cytotoxic cells	High	0.28038
TCGA-DD-A1EF-01A-11R-A131-07	Cytotoxic cells	High	0.409388
TCGA-DD-A1EG-01A-11R-A213-07	Cytotoxic cells	Low	0.43789
TCGA-DD-A1EH-01A-11R-A131-07	Cytotoxic cells	Low	0.372565
TCGA-DD-A1EI-01A-11R-A131-07	Cytotoxic cells	High	0.351061
TCGA-DD-A1EJ-01A-11R-A155-07	Cytotoxic cells	High	0.273281
TCGA-DD-A1EK-01A-11R-A213-07	Cytotoxic cells	Low	0.382085
TCGA-DD-A1EL-01A-11R-A155-07	Cytotoxic cells	High	0.305241
TCGA-DD-A39V-01A-11R-A213-07	Cytotoxic cells	High	0.507674
TCGA-DD-A39W-01A-11R-A213-07	Cytotoxic cells	High	0.334586
TCGA-DD-A39X-01A-11R-A213-07	Cytotoxic cells	Low	0.43241
TCGA-DD-A39Y-01A-11R-A213-07	Cytotoxic cells	High	0.320298
TCGA-DD-A39Z-01A-11R-A213-07	Cytotoxic cells	Low	0.38535
TCGA-DD-A3A1-01A-11R-A213-07	Cytotoxic cells	High	0.405119
TCGA-DD-A3A2-01A-11R-A213-07	Cytotoxic cells	Low	0.419897
TCGA-DD-A3A3-01A-11R-A22L-07	Cytotoxic cells	Low	0.407692
TCGA-DD-A3A4-01A-11R-A22L-07	Cytotoxic cells	Low	0.298652
TCGA-DD-A3A5-01A-11R-A22L-07	Cytotoxic cells	High	0.431293
TCGA-DD-A3A6-01A-11R-A22L-07	Cytotoxic cells	Low	0.558321
TCGA-DD-A3A7-01A-11R-A22L-07	Cytotoxic cells	High	0.380817
TCGA-DD-A3A8-01A-11R-A22L-07	Cytotoxic cells	Low	0.408341
TCGA-DD-A3A9-01A-11R-A266-07	Cytotoxic cells	High	0.44143
TCGA-DD-A4NA-01A-11R-A266-07	Cytotoxic cells	High	0.343595
TCGA-DD-A4NB-01A-12R-A266-07	Cytotoxic cells	Low	0.453754
TCGA-DD-A4ND-01A-11R-A266-07	Cytotoxic cells	Low	0.452033
TCGA-DD-A4NE-01A-11R-A27V-07	Cytotoxic cells	Low	0.272507
TCGA-DD-A4NF-01A-11R-A27V-07	Cytotoxic cells	High	0.325043
TCGA-DD-A4NG-01A-11R-A27V-07	Cytotoxic cells	Low	0.364425
TCGA-DD-A4NH-01A-11R-A27V-07	Cytotoxic cells	Low	0.301115
TCGA-DD-A4NI-01A-11R-A27V-07	Cytotoxic cells	Low	0.49873
TCGA-DD-A4NJ-01A-11R-A27V-07	Cytotoxic cells	Low	0.345201
TCGA-DD-A4NK-01A-11R-A28V-07	Cytotoxic cells	Low	0.403488
TCGA-DD-A4NL-01A-11R-A28V-07	Cytotoxic cells	Low	0.401993
TCGA-DD-A4NN-01A-11R-A28V-07	Cytotoxic cells	High	0.26672
TCGA-DD-A4NO-01A-11R-A28V-07	Cytotoxic cells	High	0.355585
TCGA-DD-A4NP-01A-11R-A28V-07	Cytotoxic cells	Low	0.396318
TCGA-DD-A4NQ-01A-21R-A28V-07	Cytotoxic cells	Low	0.307983
TCGA-DD-A4NR-01A-11R-A311-07	Cytotoxic cells	Low	0.559718
TCGA-DD-A4NS-01A-11R-A311-07	Cytotoxic cells	High	0.469999
TCGA-DD-A4NV-01A-11R-A311-07	Cytotoxic cells	High	0.419866
TCGA-DD-A73A-01A-12R-A32O-07	Cytotoxic cells	Low	0.472557
TCGA-DD-A73B-01A-12R-A32O-07	Cytotoxic cells	High	0.36609
TCGA-DD-A73C-01A-12R-A33J-07	Cytotoxic cells	High	0.458944
TCGA-DD-A73D-01A-12R-A32O-07	Cytotoxic cells	Low	0.294745
TCGA-DD-A73E-01A-12R-A32O-07	Cytotoxic cells	High	0.272366
TCGA-DD-A73F-01A-11R-A32O-07	Cytotoxic cells	Low	0.529081
TCGA-DD-A73G-01A-22R-A32O-07	Cytotoxic cells	High	0.40135
TCGA-DD-AA3A-01A-11R-A37K-07	Cytotoxic cells	High	0.288544
TCGA-DD-AAC8-01A-11R-A41C-07	Cytotoxic cells	High	0.345925
TCGA-DD-AAC9-01A-11R-A41C-07	Cytotoxic cells	Low	0.431049
TCGA-DD-AACA-01A-11R-A41C-07	Cytotoxic cells	High	0.348581
TCGA-DD-AACA-02A-11R-A41C-07	Cytotoxic cells	High	0.248547
TCGA-DD-AACA-02B-11R-A41C-07	Cytotoxic cells	High	0.280934
TCGA-DD-AACB-01A-11R-A41C-07	Cytotoxic cells	Low	0.492979
TCGA-DD-AACC-01A-11R-A41C-07	Cytotoxic cells	Low	0.585758
TCGA-DD-AACD-01A-11R-A41C-07	Cytotoxic cells	Low	0.486658
TCGA-DD-AACE-01A-11R-A41C-07	Cytotoxic cells	Low	0.327843
TCGA-DD-AACF-01A-11R-A41C-07	Cytotoxic cells	High	0.445832
TCGA-DD-AACG-01A-11R-A41C-07	Cytotoxic cells	Low	0.422831
TCGA-DD-AACH-01A-11R-A41C-07	Cytotoxic cells	High	0.377542
TCGA-DD-AACI-01A-11R-A41C-07	Cytotoxic cells	High	0.513202
TCGA-DD-AACJ-01A-11R-A41C-07	Cytotoxic cells	High	0.313139
TCGA-DD-AACK-01A-11R-A41C-07	Cytotoxic cells	High	0.33047
TCGA-DD-AACL-01A-11R-A41C-07	Cytotoxic cells	Low	0.465948
TCGA-DD-AACN-01A-11R-A41C-07	Cytotoxic cells	Low	0.388653
TCGA-DD-AACO-01A-11R-A41C-07	Cytotoxic cells	Low	0.47024
TCGA-DD-AACP-01A-11R-A41C-07	Cytotoxic cells	Low	0.288326
TCGA-DD-AACQ-01A-11R-A41C-07	Cytotoxic cells	High	0.309197
TCGA-DD-AACS-01A-11R-A41C-07	Cytotoxic cells	High	0.28483
TCGA-DD-AACT-01A-11R-A41C-07	Cytotoxic cells	Low	0.462854
TCGA-DD-AACU-01A-11R-A41C-07	Cytotoxic cells	High	0.344693
TCGA-DD-AACV-01A-11R-A41C-07	Cytotoxic cells	High	0.296611
TCGA-DD-AACW-01A-11R-A41C-07	Cytotoxic cells	Low	0.389491
TCGA-DD-AACX-01A-11R-A41C-07	Cytotoxic cells	High	0.313408
TCGA-DD-AACY-01A-11R-A41C-07	Cytotoxic cells	Low	0.391199
TCGA-DD-AACZ-01A-11R-A41C-07	Cytotoxic cells	High	0.486897
TCGA-DD-AAD0-01A-11R-A41C-07	Cytotoxic cells	High	0.321523
TCGA-DD-AAD1-01A-11R-A41C-07	Cytotoxic cells	High	0.446078
TCGA-DD-AAD2-01A-11R-A41C-07	Cytotoxic cells	Low	0.430285
TCGA-DD-AAD3-01A-11R-A41C-07	Cytotoxic cells	Low	0.40016
TCGA-DD-AAD5-01A-11R-A41C-07	Cytotoxic cells	Low	0.315253
TCGA-DD-AAD6-01A-11R-A41C-07	Cytotoxic cells	Low	0.245445
TCGA-DD-AAD8-01A-11R-A41C-07	Cytotoxic cells	Low	0.381385
TCGA-DD-AADA-01A-11R-A41C-07	Cytotoxic cells	Low	0.456213
TCGA-DD-AADB-01A-11R-A41C-07	Cytotoxic cells	Low	0.446534
TCGA-DD-AADC-01A-11R-A41C-07	Cytotoxic cells	Low	0.33972
TCGA-DD-AADD-01A-11R-A41C-07	Cytotoxic cells	Low	0.311117
TCGA-DD-AADF-01A-11R-A41C-07	Cytotoxic cells	High	0.409482
TCGA-DD-AADG-01A-11R-A41C-07	Cytotoxic cells	Low	0.358369
TCGA-DD-AADI-01A-11R-A41C-07	Cytotoxic cells	High	0.526643
TCGA-DD-AADJ-01A-11R-A41C-07	Cytotoxic cells	High	0.419348
TCGA-DD-AADK-01A-11R-A41C-07	Cytotoxic cells	Low	0.408518
TCGA-DD-AADL-01A-11R-A41C-07	Cytotoxic cells	Low	0.357245
TCGA-DD-AADM-01A-11R-A41C-07	Cytotoxic cells	High	0.400509
TCGA-DD-AADN-01A-11R-A41C-07	Cytotoxic cells	High	0.546701
TCGA-DD-AADO-01A-11R-A41C-07	Cytotoxic cells	Low	0.484404
TCGA-DD-AADP-01A-11R-A39D-07	Cytotoxic cells	Low	0.373509
TCGA-DD-AADQ-01A-11R-A41C-07	Cytotoxic cells	Low	0.41267
TCGA-DD-AADR-01A-11R-A41C-07	Cytotoxic cells	High	0.462976
TCGA-DD-AADS-01A-11R-A41C-07	Cytotoxic cells	Low	0.534085
TCGA-DD-AADU-01A-11R-A41C-07	Cytotoxic cells	Low	0.408623
TCGA-DD-AADV-01A-11R-A39D-07	Cytotoxic cells	High	0.368661
TCGA-DD-AADW-01A-11R-A39D-07	Cytotoxic cells	High	0.268059
TCGA-DD-AADY-01A-11R-A41C-07	Cytotoxic cells	High	0.313803
TCGA-DD-AAE0-01A-11R-A41C-07	Cytotoxic cells	High	0.357296
TCGA-DD-AAE1-01A-11R-A41C-07	Cytotoxic cells	Low	0.383324
TCGA-DD-AAE2-01A-11R-A41C-07	Cytotoxic cells	High	0.454294
TCGA-DD-AAE3-01A-11R-A41C-07	Cytotoxic cells	High	0.379043
TCGA-DD-AAE4-01A-11R-A41C-07	Cytotoxic cells	Low	0.562956
TCGA-DD-AAE6-01A-11R-A41C-07	Cytotoxic cells	Low	0.261304
TCGA-DD-AAE7-01A-11R-A41C-07	Cytotoxic cells	Low	0.496473
TCGA-DD-AAE9-01A-11R-A41C-07	Cytotoxic cells	High	0.341016
TCGA-DD-AAEA-01A-11R-A41C-07	Cytotoxic cells	Low	0.463171
TCGA-DD-AAEB-01A-11R-A41C-07	Cytotoxic cells	Low	0.482667
TCGA-DD-AAED-01A-12R-A41C-07	Cytotoxic cells	Low	0.345904
TCGA-DD-AAEE-01A-11R-A41C-07	Cytotoxic cells	Low	0.318507
TCGA-DD-AAEG-01A-11R-A39D-07	Cytotoxic cells	Low	0.341048
TCGA-DD-AAEH-01A-11R-A41C-07	Cytotoxic cells	High	0.545139
TCGA-DD-AAEI-01A-11R-A41C-07	Cytotoxic cells	High	0.445277
TCGA-DD-AAEK-01A-11R-A41C-07	Cytotoxic cells	High	0.468442
TCGA-DD-AAVP-01A-11R-A41C-07	Cytotoxic cells	High	0.372586
TCGA-DD-AAVQ-01A-11R-A41C-07	Cytotoxic cells	Low	0.537291
TCGA-DD-AAVR-01A-11R-A41C-07	Cytotoxic cells	Low	0.483004
TCGA-DD-AAVS-01A-11R-A41C-07	Cytotoxic cells	High	0.420551
TCGA-DD-AAVU-01A-11R-A41C-07	Cytotoxic cells	High	0.33929
TCGA-DD-AAVV-01A-11R-A41C-07	Cytotoxic cells	High	0.439508
TCGA-DD-AAVW-01A-11R-A41C-07	Cytotoxic cells	Low	0.396519
TCGA-DD-AAVX-01A-11R-A41C-07	Cytotoxic cells	Low	0.460435
TCGA-DD-AAVY-01A-11R-A41C-07	Cytotoxic cells	High	0.362235
TCGA-DD-AAVZ-01A-11R-A41C-07	Cytotoxic cells	Low	0.375921
TCGA-DD-AAW0-01A-11R-A41C-07	Cytotoxic cells	High	0.406424
TCGA-DD-AAW1-01A-11R-A41C-07	Cytotoxic cells	Low	0.345012
TCGA-DD-AAW2-01A-11R-A41C-07	Cytotoxic cells	Low	0.363906
TCGA-DD-AAW3-01A-11R-A41C-07	Cytotoxic cells	Low	0.333881
TCGA-ED-A459-01A-11R-A266-07	Cytotoxic cells	High	0.28241
TCGA-ED-A4XI-01A-11R-A266-07	Cytotoxic cells	Low	0.448796
TCGA-ED-A5KG-01A-11R-A27V-07	Cytotoxic cells	High	0.60414
TCGA-ED-A627-01A-12R-A311-07	Cytotoxic cells	Low	0.554142
TCGA-ED-A66X-01A-11R-A311-07	Cytotoxic cells	Low	0.343357
TCGA-ED-A66Y-01A-11R-A311-07	Cytotoxic cells	High	0.232698
TCGA-ED-A7PX-01A-51R-A352-07	Cytotoxic cells	High	0.31956
TCGA-ED-A7PY-01A-11R-A33R-07	Cytotoxic cells	Low	0.37014
TCGA-ED-A7PZ-01A-11R-A33R-07	Cytotoxic cells	Low	0.199028
TCGA-ED-A7XO-01A-11R-A352-07	Cytotoxic cells	High	0.458395
TCGA-ED-A7XP-01A-11R-A352-07	Cytotoxic cells	High	0.391424
TCGA-ED-A82E-01A-11R-A352-07	Cytotoxic cells	High	0.292578
TCGA-ED-A8O5-01A-11R-A36F-07	Cytotoxic cells	Low	0.386844
TCGA-ED-A8O6-01A-11R-A36F-07	Cytotoxic cells	Low	0.351041
TCGA-ED-A97K-01A-21R-A38B-07	Cytotoxic cells	Low	0.282751
TCGA-EP-A12J-01A-11R-A131-07	Cytotoxic cells	High	0.408584
TCGA-EP-A26S-01A-11R-A16W-07	Cytotoxic cells	High	0.396158
TCGA-EP-A2KA-01A-11R-A180-07	Cytotoxic cells	High	0.492903
TCGA-EP-A2KB-01A-11R-A180-07	Cytotoxic cells	High	0.349786
TCGA-EP-A2KC-01A-11R-A213-07	Cytotoxic cells	High	0.30499
TCGA-EP-A3JL-01A-11R-A213-07	Cytotoxic cells	Low	0.486054
TCGA-EP-A3RK-01A-11R-A22L-07	Cytotoxic cells	High	0.46944
TCGA-ES-A2HS-01A-11R-A180-07	Cytotoxic cells	High	0.364789
TCGA-ES-A2HT-01A-12R-A180-07	Cytotoxic cells	Low	0.419219
TCGA-FV-A23B-01A-11R-A16W-07	Cytotoxic cells	Low	0.400566
TCGA-FV-A2QQ-01A-11R-A22L-07	Cytotoxic cells	High	0.445937
TCGA-FV-A2QR-01A-11R-A213-07	Cytotoxic cells	High	0.34983
TCGA-FV-A3I0-01A-11R-A22L-07	Cytotoxic cells	Low	0.353993
TCGA-FV-A3I1-01A-11R-A22L-07	Cytotoxic cells	High	0.321914
TCGA-FV-A3R2-01A-11R-A22L-07	Cytotoxic cells	High	0.354518
TCGA-FV-A3R3-01A-11R-A22L-07	Cytotoxic cells	Low	0.433386
TCGA-FV-A495-01A-11R-A266-07	Cytotoxic cells	High	0.50015
TCGA-FV-A496-01A-11R-A266-07	Cytotoxic cells	Low	0.232577
TCGA-FV-A4ZP-01A-12R-A266-07	Cytotoxic cells	Low	0.418568
TCGA-FV-A4ZQ-01A-11R-A266-07	Cytotoxic cells	High	0.472458
TCGA-G3-A25S-01A-11R-A16W-07	Cytotoxic cells	High	0.395277
TCGA-G3-A25T-01A-11R-A16W-07	Cytotoxic cells	High	0.402515
TCGA-G3-A25U-01A-11R-A16W-07	Cytotoxic cells	High	0.353014
TCGA-G3-A25V-01A-11R-A16W-07	Cytotoxic cells	Low	0.431424
TCGA-G3-A25X-01A-11R-A16W-07	Cytotoxic cells	High	0.497318
TCGA-G3-A25Y-01A-11R-A16W-07	Cytotoxic cells	High	0.392026
TCGA-G3-A25Z-01A-11R-A16W-07	Cytotoxic cells	Low	0.310714
TCGA-G3-A3CG-01A-11R-A213-07	Cytotoxic cells	High	0.422569
TCGA-G3-A3CH-01A-11R-A22L-07	Cytotoxic cells	Low	0.456957
TCGA-G3-A3CI-01A-11R-A213-07	Cytotoxic cells	Low	0.457537
TCGA-G3-A3CJ-01A-11R-A213-07	Cytotoxic cells	Low	0.426419
TCGA-G3-A3CK-01A-11R-A213-07	Cytotoxic cells	Low	0.433993
TCGA-G3-A5SI-01A-31R-A27V-07	Cytotoxic cells	Low	0.274699
TCGA-G3-A5SJ-01A-11R-A27V-07	Cytotoxic cells	Low	0.403524
TCGA-G3-A5SK-01A-11R-A27V-07	Cytotoxic cells	Low	0.547694
TCGA-G3-A5SL-01A-11R-A27V-07	Cytotoxic cells	Low	0.386326
TCGA-G3-A5SM-01A-12R-A28V-07	Cytotoxic cells	Low	0.39047
TCGA-G3-A6UC-01A-21R-A33J-07	Cytotoxic cells	High	0.360806
TCGA-G3-A7M5-01A-11R-A33R-07	Cytotoxic cells	Low	0.463955
TCGA-G3-A7M6-01A-11R-A33R-07	Cytotoxic cells	High	0.292052
TCGA-G3-A7M7-01A-12R-A352-07	Cytotoxic cells	High	0.377537
TCGA-G3-A7M8-01A-11R-A33R-07	Cytotoxic cells	Low	0.329775
TCGA-G3-A7M9-01A-23R-A352-07	Cytotoxic cells	High	0.263193
TCGA-G3-AAUZ-01A-11R-A38B-07	Cytotoxic cells	Low	0.487992
TCGA-G3-AAV0-01A-11R-A37K-07	Cytotoxic cells	High	0.466592
TCGA-G3-AAV1-01A-11R-A38B-07	Cytotoxic cells	Low	0.311385
TCGA-G3-AAV2-01A-11R-A37K-07	Cytotoxic cells	High	0.37178
TCGA-G3-AAV3-01A-11R-A37K-07	Cytotoxic cells	High	0.472609
TCGA-G3-AAV4-01A-11R-A38B-07	Cytotoxic cells	High	0.368685
TCGA-G3-AAV5-01A-11R-A37K-07	Cytotoxic cells	High	0.36896
TCGA-G3-AAV6-01A-21R-A37K-07	Cytotoxic cells	Low	0.265651
TCGA-G3-AAV7-01A-11R-A38B-07	Cytotoxic cells	High	0.241647
TCGA-GJ-A3OU-01A-31R-A38B-07	Cytotoxic cells	Low	0.447241
TCGA-GJ-A6C0-01A-12R-A311-07	Cytotoxic cells	Low	0.377299
TCGA-GJ-A9DB-01A-11R-A37K-07	Cytotoxic cells	High	0.350074
TCGA-HP-A5MZ-01A-21R-A27V-07	Cytotoxic cells	Low	0.464463
TCGA-HP-A5N0-01A-11R-A28V-07	Cytotoxic cells	High	0.447522
TCGA-K7-A5RF-01A-11R-A28V-07	Cytotoxic cells	Low	0.468673
TCGA-K7-A5RG-01A-11R-A28V-07	Cytotoxic cells	High	0.542375
TCGA-K7-A6G5-01A-11R-A311-07	Cytotoxic cells	Low	0.449668
TCGA-K7-AAU7-01A-11R-A38B-07	Cytotoxic cells	High	0.285543
TCGA-KR-A7K0-01A-12R-A33R-07	Cytotoxic cells	Low	0.36644
TCGA-KR-A7K2-01A-12R-A33R-07	Cytotoxic cells	Low	0.428855
TCGA-KR-A7K7-01A-11R-A33J-07	Cytotoxic cells	High	0.496508
TCGA-KR-A7K8-01A-11R-A33J-07	Cytotoxic cells	High	0.536572
TCGA-LG-A6GG-01A-11R-A311-07	Cytotoxic cells	Low	0.318712
TCGA-LG-A9QC-01A-11R-A37K-07	Cytotoxic cells	High	0.350313
TCGA-LG-A9QD-01A-11R-A38B-07	Cytotoxic cells	Low	0.443002
TCGA-MI-A75C-01A-11R-A32O-07	Cytotoxic cells	Low	0.428284
TCGA-MI-A75E-01A-11R-A32O-07	Cytotoxic cells	High	0.450137
TCGA-MI-A75G-01A-11R-A32O-07	Cytotoxic cells	High	0.330955
TCGA-MI-A75H-01A-11R-A32O-07	Cytotoxic cells	High	0.512488
TCGA-MI-A75I-01A-11R-A32O-07	Cytotoxic cells	Low	0.322757
TCGA-MR-A520-01A-11R-A266-07	Cytotoxic cells	Low	0.421697
TCGA-MR-A8JO-01A-12R-A36F-07	Cytotoxic cells	Low	0.495095
TCGA-NI-A4U2-01A-11R-A28V-07	Cytotoxic cells	Low	0.357594
TCGA-NI-A8LF-01A-11R-A36F-07	Cytotoxic cells	Low	0.391184
TCGA-O8-A75V-01A-11R-A32O-07	Cytotoxic cells	High	0.428642
TCGA-PD-A5DF-01A-11R-A27V-07	Cytotoxic cells	High	0.312238
TCGA-QA-A7B7-01A-11R-A32O-07	Cytotoxic cells	High	0.354948
TCGA-RC-A6M3-01A-11R-A32O-07	Cytotoxic cells	Low	0.392565
TCGA-RC-A6M4-01A-11R-A32O-07	Cytotoxic cells	Low	0.275029
TCGA-RC-A6M5-01A-11R-A32O-07	Cytotoxic cells	Low	0.391595
TCGA-RC-A6M6-01A-11R-A32O-07	Cytotoxic cells	High	0.314866
TCGA-RC-A7S9-01A-11R-A33R-07	Cytotoxic cells	Low	0.377927
TCGA-RC-A7SB-01A-21R-A352-07	Cytotoxic cells	Low	0.322797
TCGA-RC-A7SF-01A-11R-A352-07	Cytotoxic cells	Low	0.391496
TCGA-RC-A7SH-01A-11R-A38B-07	Cytotoxic cells	High	0.332479
TCGA-RC-A7SK-01A-11R-A352-07	Cytotoxic cells	High	0.299903
TCGA-RG-A7D4-01A-12R-A33R-07	Cytotoxic cells	Low	0.449058
TCGA-T1-A6J8-01A-11R-A32O-07	Cytotoxic cells	Low	0.34482
TCGA-UB-A7MA-01A-11R-A33R-07	Cytotoxic cells	High	0.26654
TCGA-UB-A7MB-01A-11R-A33R-07	Cytotoxic cells	High	0.346256
TCGA-UB-A7MC-01A-11R-A33R-07	Cytotoxic cells	High	0.282195
TCGA-UB-A7MD-01A-12R-A352-07	Cytotoxic cells	High	0.40277
TCGA-UB-A7ME-01A-11R-A33J-07	Cytotoxic cells	High	0.438347
TCGA-UB-A7MF-01A-11R-A33J-07	Cytotoxic cells	High	0.527795
TCGA-UB-AA0U-01A-11R-A38B-07	Cytotoxic cells	Low	0.376227
TCGA-UB-AA0V-01A-11R-A38B-07	Cytotoxic cells	Low	0.42021
TCGA-WJ-A86L-01A-12R-A39D-07	Cytotoxic cells	Low	0.331332
TCGA-WQ-A9G7-01A-11R-A37K-07	Cytotoxic cells	Low	0.312378
TCGA-WQ-AB4B-01A-11R-A41C-07	Cytotoxic cells	Low	0.413918
TCGA-WX-AA44-01A-11R-A39D-07	Cytotoxic cells	High	0.354322
TCGA-WX-AA46-01A-11R-A39D-07	Cytotoxic cells	Low	0.427527
TCGA-WX-AA47-01A-11R-A39D-07	Cytotoxic cells	Low	0.293781
TCGA-XR-A8TC-01A-11R-A36F-07	Cytotoxic cells	Low	0.321767
TCGA-XR-A8TD-01A-12R-A39D-07	Cytotoxic cells	Low	0.560126
TCGA-XR-A8TE-01A-11R-A36F-07	Cytotoxic cells	High	0.354689
TCGA-XR-A8TF-01A-11R-A36F-07	Cytotoxic cells	Low	0.407362
TCGA-XR-A8TG-01A-11R-A36F-07	Cytotoxic cells	High	0.338333
TCGA-YA-A8S7-01A-11R-A37K-07	Cytotoxic cells	High	0.367406
TCGA-ZP-A9CV-01A-11R-A38B-07	Cytotoxic cells	Low	0.454448
TCGA-ZP-A9CY-01A-11R-A38B-07	Cytotoxic cells	Low	0.393339
TCGA-ZP-A9CZ-01A-11R-A38B-07	Cytotoxic cells	High	0.411702
TCGA-ZP-A9D0-01A-11R-A37K-07	Cytotoxic cells	High	0.329142
TCGA-ZP-A9D1-01A-11R-A38B-07	Cytotoxic cells	High	0.454349
TCGA-ZP-A9D2-01A-11R-A38B-07	Cytotoxic cells	High	0.284959
TCGA-ZP-A9D4-01A-11R-A37K-07	Cytotoxic cells	High	0.288993
TCGA-ZS-A9CD-01A-11R-A37K-07	Cytotoxic cells	High	0.408485
TCGA-ZS-A9CE-01A-11R-A37K-07	Cytotoxic cells	Low	0.280955
TCGA-ZS-A9CF-01A-11R-A38B-07	Cytotoxic cells	High	0.425599
TCGA-ZS-A9CF-02A-11R-A38B-07	Cytotoxic cells	High	0.395063
TCGA-ZS-A9CG-01A-11R-A37K-07	Cytotoxic cells	Low	0.416729
TCGA-2V-A95S-01A-11R-A37K-07	DC	High	0.42164
TCGA-2Y-A9GS-01A-12R-A38B-07	DC	Low	0.426269
TCGA-2Y-A9GT-01A-11R-A38B-07	DC	Low	0.395318
TCGA-2Y-A9GU-01A-11R-A38B-07	DC	High	0.367643
TCGA-2Y-A9GV-01A-11R-A38B-07	DC	Low	0.483712
TCGA-2Y-A9GW-01A-11R-A38B-07	DC	Low	0.466539
TCGA-2Y-A9GX-01A-11R-A38B-07	DC	Low	0.434173
TCGA-2Y-A9GY-01A-11R-A38B-07	DC	High	0.388943
TCGA-2Y-A9GZ-01A-11R-A39D-07	DC	Low	0.384869
TCGA-2Y-A9H0-01A-11R-A38B-07	DC	Low	0.374881
TCGA-2Y-A9H1-01A-11R-A38B-07	DC	Low	0.49115
TCGA-2Y-A9H2-01A-12R-A38B-07	DC	Low	0.343027
TCGA-2Y-A9H3-01A-11R-A38B-07	DC	Low	0.390495
TCGA-2Y-A9H4-01A-11R-A38B-07	DC	High	0.354754
TCGA-2Y-A9H5-01A-11R-A38B-07	DC	Low	0.36314
TCGA-2Y-A9H6-01A-11R-A39D-07	DC	Low	0.461203
TCGA-2Y-A9H7-01A-11R-A39D-07	DC	Low	0.407767
TCGA-2Y-A9H8-01A-11R-A39D-07	DC	High	0.340773
TCGA-2Y-A9H9-01A-21R-A39D-07	DC	Low	0.358326
TCGA-2Y-A9HA-01A-11R-A39D-07	DC	Low	0.372868
TCGA-2Y-A9HB-01A-11R-A39D-07	DC	High	0.367193
TCGA-3K-AAZ8-01A-12R-A39D-07	DC	High	0.40606
TCGA-4R-AA8I-01A-11R-A38B-07	DC	High	0.345775
TCGA-5C-A9VG-01A-11R-A37K-07	DC	High	0.279654
TCGA-5C-A9VH-01A-11R-A37K-07	DC	Low	0.290773
TCGA-5C-AAPD-01A-21R-A39D-07	DC	High	0.446815
TCGA-5R-AA1C-01A-11R-A41C-07	DC	High	0.188681
TCGA-5R-AA1D-01A-11R-A38B-07	DC	Low	0.45601
TCGA-5R-AAAM-01A-12R-A41C-07	DC	Low	0.436375
TCGA-BC-4072-01B-11R-A155-07	DC	Low	0.397373
TCGA-BC-4073-01B-02R-A131-07	DC	High	0.397198
TCGA-BC-A10Q-01A-11R-A131-07	DC	Low	0.140546
TCGA-BC-A10R-01A-11R-A131-07	DC	High	0.42318
TCGA-BC-A10S-01A-22R-A131-07	DC	Low	0.475452
TCGA-BC-A10T-01A-11R-A131-07	DC	Low	0.419972
TCGA-BC-A10U-01A-11R-A131-07	DC	High	0.320768
TCGA-BC-A10W-01A-11R-A131-07	DC	High	0.302386
TCGA-BC-A10X-01A-11R-A131-07	DC	Low	0.413043
TCGA-BC-A10Y-01A-11R-A131-07	DC	High	0.406719
TCGA-BC-A10Z-01A-11R-A131-07	DC	High	0.275382
TCGA-BC-A110-01A-11R-A131-07	DC	Low	0.505089
TCGA-BC-A112-01A-11R-A131-07	DC	High	0.269949
TCGA-BC-A216-01A-11R-A155-07	DC	High	0.211607
TCGA-BC-A217-01A-11R-A155-07	DC	High	0.471279
TCGA-BC-A3KF-01A-11R-A213-07	DC	Low	0.377408
TCGA-BC-A3KG-01A-11R-A213-07	DC	Low	0.211336
TCGA-BC-A5W4-01A-11R-A28V-07	DC	High	0.308362
TCGA-BC-A69H-01A-11R-A311-07	DC	Low	0.382559
TCGA-BC-A69I-01A-11R-A311-07	DC	Low	0.411198
TCGA-BC-A8YO-01A-11R-A37K-07	DC	High	0.283973
TCGA-BD-A2L6-01A-11R-A213-07	DC	Low	0.382496
TCGA-BD-A3EP-01A-11R-A22L-07	DC	Low	0.434552
TCGA-BD-A3ER-01A-11R-A213-07	DC	Low	0.441523
TCGA-BW-A5NO-01A-11R-A27V-07	DC	High	0.46322
TCGA-BW-A5NP-01A-11R-A27V-07	DC	High	0.25561
TCGA-BW-A5NQ-01A-11R-A27V-07	DC	High	0.304861
TCGA-CC-5258-01A-01R-A131-07	DC	Low	0.345344
TCGA-CC-5259-01A-31R-A213-07	DC	Low	0.33139
TCGA-CC-5260-01A-01R-A131-07	DC	High	0.300629
TCGA-CC-5261-01A-01R-A131-07	DC	High	0.429172
TCGA-CC-5262-01A-01R-A131-07	DC	High	0.414035
TCGA-CC-5263-01A-01R-A131-07	DC	High	0.282671
TCGA-CC-5264-01A-01R-A131-07	DC	High	0.282151
TCGA-CC-A123-01A-11R-A131-07	DC	Low	0.398729
TCGA-CC-A1HT-01A-11R-A131-07	DC	High	0.355136
TCGA-CC-A3M9-01A-11R-A213-07	DC	High	0.408624
TCGA-CC-A3MA-01A-11R-A213-07	DC	High	0.308731
TCGA-CC-A3MB-01A-11R-A213-07	DC	High	0.354263
TCGA-CC-A3MC-01A-11R-A22L-07	DC	Low	0.343886
TCGA-CC-A5UC-01A-11R-A28V-07	DC	Low	0.376916
TCGA-CC-A5UD-01A-11R-A28V-07	DC	Low	0.267074
TCGA-CC-A5UE-01A-11R-A28V-07	DC	High	0.38426
TCGA-CC-A7IE-01A-21R-A38B-07	DC	Low	0.290249
TCGA-CC-A7IF-01A-11R-A33J-07	DC	Low	0.377201
TCGA-CC-A7IG-01A-11R-A33J-07	DC	High	0.363707
TCGA-CC-A7IH-01A-11R-A33J-07	DC	High	0.31402
TCGA-CC-A7II-01A-11R-A33J-07	DC	High	0.170909
TCGA-CC-A7IJ-01A-11R-A33R-07	DC	High	0.346432
TCGA-CC-A7IK-01A-12R-A33R-07	DC	High	0.257333
TCGA-CC-A7IL-01A-11R-A33R-07	DC	Low	0.138439
TCGA-CC-A8HS-01A-11R-A36F-07	DC	Low	0.259848
TCGA-CC-A8HT-01A-11R-A36F-07	DC	High	0.37813
TCGA-CC-A8HU-01A-11R-A36F-07	DC	High	0.301957
TCGA-CC-A8HV-01A-11R-A36F-07	DC	High	0.206346
TCGA-CC-A9FS-01A-11R-A37K-07	DC	High	0.37051
TCGA-CC-A9FU-01A-11R-A37K-07	DC	High	0.224765
TCGA-CC-A9FV-01A-11R-A37K-07	DC	Low	0.444899
TCGA-CC-A9FW-01A-11R-A37K-07	DC	High	0.312153
TCGA-DD-A113-01A-11R-A131-07	DC	High	0.31813
TCGA-DD-A114-01A-11R-A131-07	DC	High	0.437393
TCGA-DD-A115-01A-11R-A131-07	DC	High	0.415382
TCGA-DD-A116-01A-11R-A131-07	DC	High	0.294902
TCGA-DD-A118-01A-11R-A131-07	DC	Low	0.326835
TCGA-DD-A119-01A-11R-A131-07	DC	Low	0.396877
TCGA-DD-A11A-01A-11R-A131-07	DC	Low	0.302176
TCGA-DD-A11B-01A-11R-A131-07	DC	Low	0.321045
TCGA-DD-A11C-01A-11R-A131-07	DC	High	0.44441
TCGA-DD-A11D-01A-11R-A131-07	DC	High	0.41063
TCGA-DD-A1EA-01A-11R-A131-07	DC	High	0.394504
TCGA-DD-A1EB-01A-11R-A131-07	DC	High	0.302992
TCGA-DD-A1EC-01A-21R-A131-07	DC	High	0.338635
TCGA-DD-A1ED-01A-11R-A155-07	DC	Low	0.47185
TCGA-DD-A1EE-01A-11R-A131-07	DC	High	0.358784
TCGA-DD-A1EF-01A-11R-A131-07	DC	High	0.319913
TCGA-DD-A1EG-01A-11R-A213-07	DC	Low	0.464697
TCGA-DD-A1EH-01A-11R-A131-07	DC	Low	0.383853
TCGA-DD-A1EI-01A-11R-A131-07	DC	High	0.371741
TCGA-DD-A1EJ-01A-11R-A155-07	DC	High	0.339078
TCGA-DD-A1EK-01A-11R-A213-07	DC	Low	0.472316
TCGA-DD-A1EL-01A-11R-A155-07	DC	High	0.389647
TCGA-DD-A39V-01A-11R-A213-07	DC	High	0.403787
TCGA-DD-A39W-01A-11R-A213-07	DC	High	0.358861
TCGA-DD-A39X-01A-11R-A213-07	DC	Low	0.406853
TCGA-DD-A39Y-01A-11R-A213-07	DC	High	0.266351
TCGA-DD-A39Z-01A-11R-A213-07	DC	Low	0.381101
TCGA-DD-A3A1-01A-11R-A213-07	DC	High	0.431078
TCGA-DD-A3A2-01A-11R-A213-07	DC	Low	0.389817
TCGA-DD-A3A3-01A-11R-A22L-07	DC	Low	0.325658
TCGA-DD-A3A4-01A-11R-A22L-07	DC	Low	0.194534
TCGA-DD-A3A5-01A-11R-A22L-07	DC	High	0.391909
TCGA-DD-A3A6-01A-11R-A22L-07	DC	Low	0.437788
TCGA-DD-A3A7-01A-11R-A22L-07	DC	High	0.34134
TCGA-DD-A3A8-01A-11R-A22L-07	DC	Low	0.300886
TCGA-DD-A3A9-01A-11R-A266-07	DC	High	0.476096
TCGA-DD-A4NA-01A-11R-A266-07	DC	High	0.263668
TCGA-DD-A4NB-01A-12R-A266-07	DC	Low	0.38324
TCGA-DD-A4ND-01A-11R-A266-07	DC	Low	0.385454
TCGA-DD-A4NE-01A-11R-A27V-07	DC	Low	0.130133
TCGA-DD-A4NF-01A-11R-A27V-07	DC	High	0.261311
TCGA-DD-A4NG-01A-11R-A27V-07	DC	Low	0.397596
TCGA-DD-A4NH-01A-11R-A27V-07	DC	Low	0.339817
TCGA-DD-A4NI-01A-11R-A27V-07	DC	Low	0.355132
TCGA-DD-A4NJ-01A-11R-A27V-07	DC	Low	0.47965
TCGA-DD-A4NK-01A-11R-A28V-07	DC	Low	0.259354
TCGA-DD-A4NL-01A-11R-A28V-07	DC	Low	0.420357
TCGA-DD-A4NN-01A-11R-A28V-07	DC	High	0.306668
TCGA-DD-A4NO-01A-11R-A28V-07	DC	High	0.385441
TCGA-DD-A4NP-01A-11R-A28V-07	DC	Low	0.276111
TCGA-DD-A4NQ-01A-21R-A28V-07	DC	Low	0.294849
TCGA-DD-A4NR-01A-11R-A311-07	DC	Low	0.410575
TCGA-DD-A4NS-01A-11R-A311-07	DC	High	0.398097
TCGA-DD-A4NV-01A-11R-A311-07	DC	High	0.375831
TCGA-DD-A73A-01A-12R-A32O-07	DC	Low	0.389126
TCGA-DD-A73B-01A-12R-A32O-07	DC	High	0.350368
TCGA-DD-A73C-01A-12R-A33J-07	DC	High	0.376819
TCGA-DD-A73D-01A-12R-A32O-07	DC	Low	0.312749
TCGA-DD-A73E-01A-12R-A32O-07	DC	High	0.241514
TCGA-DD-A73F-01A-11R-A32O-07	DC	Low	0.414826
TCGA-DD-A73G-01A-22R-A32O-07	DC	High	0.403553
TCGA-DD-AA3A-01A-11R-A37K-07	DC	High	0.282055
TCGA-DD-AAC8-01A-11R-A41C-07	DC	High	0.447495
TCGA-DD-AAC9-01A-11R-A41C-07	DC	Low	0.453722
TCGA-DD-AACA-01A-11R-A41C-07	DC	High	0.313683
TCGA-DD-AACA-02A-11R-A41C-07	DC	High	0.253147
TCGA-DD-AACA-02B-11R-A41C-07	DC	High	0.100206
TCGA-DD-AACB-01A-11R-A41C-07	DC	Low	0.413825
TCGA-DD-AACC-01A-11R-A41C-07	DC	Low	0.449985
TCGA-DD-AACD-01A-11R-A41C-07	DC	Low	0.480438
TCGA-DD-AACE-01A-11R-A41C-07	DC	Low	0.375423
TCGA-DD-AACF-01A-11R-A41C-07	DC	High	0.406732
TCGA-DD-AACG-01A-11R-A41C-07	DC	Low	0.381576
TCGA-DD-AACH-01A-11R-A41C-07	DC	High	0.29587
TCGA-DD-AACI-01A-11R-A41C-07	DC	High	0.411087
TCGA-DD-AACJ-01A-11R-A41C-07	DC	High	0.329852
TCGA-DD-AACK-01A-11R-A41C-07	DC	High	0.362308
TCGA-DD-AACL-01A-11R-A41C-07	DC	Low	0.482168
TCGA-DD-AACN-01A-11R-A41C-07	DC	Low	0.372176
TCGA-DD-AACO-01A-11R-A41C-07	DC	Low	0.398015
TCGA-DD-AACP-01A-11R-A41C-07	DC	Low	0.31326
TCGA-DD-AACQ-01A-11R-A41C-07	DC	High	0.325479
TCGA-DD-AACS-01A-11R-A41C-07	DC	High	0.330514
TCGA-DD-AACT-01A-11R-A41C-07	DC	Low	0.431525
TCGA-DD-AACU-01A-11R-A41C-07	DC	High	0.388364
TCGA-DD-AACV-01A-11R-A41C-07	DC	High	0.337285
TCGA-DD-AACW-01A-11R-A41C-07	DC	Low	0.332815
TCGA-DD-AACX-01A-11R-A41C-07	DC	High	0.367026
TCGA-DD-AACY-01A-11R-A41C-07	DC	Low	0.347119
TCGA-DD-AACZ-01A-11R-A41C-07	DC	High	0.439569
TCGA-DD-AAD0-01A-11R-A41C-07	DC	High	0.330605
TCGA-DD-AAD1-01A-11R-A41C-07	DC	High	0.413503
TCGA-DD-AAD2-01A-11R-A41C-07	DC	Low	0.40984
TCGA-DD-AAD3-01A-11R-A41C-07	DC	Low	0.437547
TCGA-DD-AAD5-01A-11R-A41C-07	DC	Low	0.324068
TCGA-DD-AAD6-01A-11R-A41C-07	DC	Low	0.275517
TCGA-DD-AAD8-01A-11R-A41C-07	DC	Low	0.361494
TCGA-DD-AADA-01A-11R-A41C-07	DC	Low	0.397087
TCGA-DD-AADB-01A-11R-A41C-07	DC	Low	0.267068
TCGA-DD-AADC-01A-11R-A41C-07	DC	Low	0.273645
TCGA-DD-AADD-01A-11R-A41C-07	DC	Low	0.365719
TCGA-DD-AADF-01A-11R-A41C-07	DC	High	0.377557
TCGA-DD-AADG-01A-11R-A41C-07	DC	Low	0.335645
TCGA-DD-AADI-01A-11R-A41C-07	DC	High	0.484156
TCGA-DD-AADJ-01A-11R-A41C-07	DC	High	0.330903
TCGA-DD-AADK-01A-11R-A41C-07	DC	Low	0.399687
TCGA-DD-AADL-01A-11R-A41C-07	DC	Low	0.323651
TCGA-DD-AADM-01A-11R-A41C-07	DC	High	0.416988
TCGA-DD-AADN-01A-11R-A41C-07	DC	High	0.300069
TCGA-DD-AADO-01A-11R-A41C-07	DC	Low	0.382577
TCGA-DD-AADP-01A-11R-A39D-07	DC	Low	0.39265
TCGA-DD-AADQ-01A-11R-A41C-07	DC	Low	0.327797
TCGA-DD-AADR-01A-11R-A41C-07	DC	High	0.404247
TCGA-DD-AADS-01A-11R-A41C-07	DC	Low	0.500026
TCGA-DD-AADU-01A-11R-A41C-07	DC	Low	0.334112
TCGA-DD-AADV-01A-11R-A39D-07	DC	High	0.38968
TCGA-DD-AADW-01A-11R-A39D-07	DC	High	0.297351
TCGA-DD-AADY-01A-11R-A41C-07	DC	High	0.370587
TCGA-DD-AAE0-01A-11R-A41C-07	DC	High	0.29817
TCGA-DD-AAE1-01A-11R-A41C-07	DC	Low	0.361935
TCGA-DD-AAE2-01A-11R-A41C-07	DC	High	0.344259
TCGA-DD-AAE3-01A-11R-A41C-07	DC	High	0.394025
TCGA-DD-AAE4-01A-11R-A41C-07	DC	Low	0.508706
TCGA-DD-AAE6-01A-11R-A41C-07	DC	Low	0.313939
TCGA-DD-AAE7-01A-11R-A41C-07	DC	Low	0.419386
TCGA-DD-AAE9-01A-11R-A41C-07	DC	High	0.405896
TCGA-DD-AAEA-01A-11R-A41C-07	DC	Low	0.411572
TCGA-DD-AAEB-01A-11R-A41C-07	DC	Low	0.429462
TCGA-DD-AAED-01A-12R-A41C-07	DC	Low	0.289677
TCGA-DD-AAEE-01A-11R-A41C-07	DC	Low	0.334101
TCGA-DD-AAEG-01A-11R-A39D-07	DC	Low	0.323215
TCGA-DD-AAEH-01A-11R-A41C-07	DC	High	0.3956
TCGA-DD-AAEI-01A-11R-A41C-07	DC	High	0.382763
TCGA-DD-AAEK-01A-11R-A41C-07	DC	High	0.401226
TCGA-DD-AAVP-01A-11R-A41C-07	DC	High	0.307226
TCGA-DD-AAVQ-01A-11R-A41C-07	DC	Low	0.416805
TCGA-DD-AAVR-01A-11R-A41C-07	DC	Low	0.481409
TCGA-DD-AAVS-01A-11R-A41C-07	DC	High	0.324081
TCGA-DD-AAVU-01A-11R-A41C-07	DC	High	0.443198
TCGA-DD-AAVV-01A-11R-A41C-07	DC	High	0.42912
TCGA-DD-AAVW-01A-11R-A41C-07	DC	Low	0.368103
TCGA-DD-AAVX-01A-11R-A41C-07	DC	Low	0.435829
TCGA-DD-AAVY-01A-11R-A41C-07	DC	High	0.0743154
TCGA-DD-AAVZ-01A-11R-A41C-07	DC	Low	0.35127
TCGA-DD-AAW0-01A-11R-A41C-07	DC	High	0.443413
TCGA-DD-AAW1-01A-11R-A41C-07	DC	Low	0.358848
TCGA-DD-AAW2-01A-11R-A41C-07	DC	Low	0.34391
TCGA-DD-AAW3-01A-11R-A41C-07	DC	Low	0.32133
TCGA-ED-A459-01A-11R-A266-07	DC	High	0.400108
TCGA-ED-A4XI-01A-11R-A266-07	DC	Low	0.448765
TCGA-ED-A5KG-01A-11R-A27V-07	DC	High	0.403739
TCGA-ED-A627-01A-12R-A311-07	DC	Low	0.431447
TCGA-ED-A66X-01A-11R-A311-07	DC	Low	0.30532
TCGA-ED-A66Y-01A-11R-A311-07	DC	High	0.268049
TCGA-ED-A7PX-01A-51R-A352-07	DC	High	0.293949
TCGA-ED-A7PY-01A-11R-A33R-07	DC	Low	0.325801
TCGA-ED-A7PZ-01A-11R-A33R-07	DC	Low	0.18138
TCGA-ED-A7XO-01A-11R-A352-07	DC	High	0.397088
TCGA-ED-A7XP-01A-11R-A352-07	DC	High	0.369536
TCGA-ED-A82E-01A-11R-A352-07	DC	High	0.325619
TCGA-ED-A8O5-01A-11R-A36F-07	DC	Low	0.28476
TCGA-ED-A8O6-01A-11R-A36F-07	DC	Low	0.241756
TCGA-ED-A97K-01A-21R-A38B-07	DC	Low	0.338634
TCGA-EP-A12J-01A-11R-A131-07	DC	High	0.362687
TCGA-EP-A26S-01A-11R-A16W-07	DC	High	0.360455
TCGA-EP-A2KA-01A-11R-A180-07	DC	High	0.382487
TCGA-EP-A2KB-01A-11R-A180-07	DC	High	0.344835
TCGA-EP-A2KC-01A-11R-A213-07	DC	High	0.350113
TCGA-EP-A3JL-01A-11R-A213-07	DC	Low	0.488302
TCGA-EP-A3RK-01A-11R-A22L-07	DC	High	0.58494
TCGA-ES-A2HS-01A-11R-A180-07	DC	High	0.430702
TCGA-ES-A2HT-01A-12R-A180-07	DC	Low	0.475759
TCGA-FV-A23B-01A-11R-A16W-07	DC	Low	0.34198
TCGA-FV-A2QQ-01A-11R-A22L-07	DC	High	0.4506
TCGA-FV-A2QR-01A-11R-A213-07	DC	High	0.255675
TCGA-FV-A3I0-01A-11R-A22L-07	DC	Low	0.299126
TCGA-FV-A3I1-01A-11R-A22L-07	DC	High	0.406249
TCGA-FV-A3R2-01A-11R-A22L-07	DC	High	0.374346
TCGA-FV-A3R3-01A-11R-A22L-07	DC	Low	0.429764
TCGA-FV-A495-01A-11R-A266-07	DC	High	0.462828
TCGA-FV-A496-01A-11R-A266-07	DC	Low	0.236798
TCGA-FV-A4ZP-01A-12R-A266-07	DC	Low	0.334957
TCGA-FV-A4ZQ-01A-11R-A266-07	DC	High	0.299781
TCGA-G3-A25S-01A-11R-A16W-07	DC	High	0.464337
TCGA-G3-A25T-01A-11R-A16W-07	DC	High	0.372739
TCGA-G3-A25U-01A-11R-A16W-07	DC	High	0.226758
TCGA-G3-A25V-01A-11R-A16W-07	DC	Low	0.481904
TCGA-G3-A25X-01A-11R-A16W-07	DC	High	0.371017
TCGA-G3-A25Y-01A-11R-A16W-07	DC	High	0.384713
TCGA-G3-A25Z-01A-11R-A16W-07	DC	Low	0.400962
TCGA-G3-A3CG-01A-11R-A213-07	DC	High	0.389316
TCGA-G3-A3CH-01A-11R-A22L-07	DC	Low	0.438908
TCGA-G3-A3CI-01A-11R-A213-07	DC	Low	0.45865
TCGA-G3-A3CJ-01A-11R-A213-07	DC	Low	0.308913
TCGA-G3-A3CK-01A-11R-A213-07	DC	Low	0.39338
TCGA-G3-A5SI-01A-31R-A27V-07	DC	Low	0.124474
TCGA-G3-A5SJ-01A-11R-A27V-07	DC	Low	0.338089
TCGA-G3-A5SK-01A-11R-A27V-07	DC	Low	0.401356
TCGA-G3-A5SL-01A-11R-A27V-07	DC	Low	0.386845
TCGA-G3-A5SM-01A-12R-A28V-07	DC	Low	0.402502
TCGA-G3-A6UC-01A-21R-A33J-07	DC	High	0.253967
TCGA-G3-A7M5-01A-11R-A33R-07	DC	Low	0.413939
TCGA-G3-A7M6-01A-11R-A33R-07	DC	High	0.363046
TCGA-G3-A7M7-01A-12R-A352-07	DC	High	0.393529
TCGA-G3-A7M8-01A-11R-A33R-07	DC	Low	0.377764
TCGA-G3-A7M9-01A-23R-A352-07	DC	High	0.176324
TCGA-G3-AAUZ-01A-11R-A38B-07	DC	Low	0.443244
TCGA-G3-AAV0-01A-11R-A37K-07	DC	High	0.394559
TCGA-G3-AAV1-01A-11R-A38B-07	DC	Low	0.38337
TCGA-G3-AAV2-01A-11R-A37K-07	DC	High	0.377516
TCGA-G3-AAV3-01A-11R-A37K-07	DC	High	0.450331
TCGA-G3-AAV4-01A-11R-A38B-07	DC	High	0.355061
TCGA-G3-AAV5-01A-11R-A37K-07	DC	High	0.402765
TCGA-G3-AAV6-01A-21R-A37K-07	DC	Low	0.27015
TCGA-G3-AAV7-01A-11R-A38B-07	DC	High	0.290663
TCGA-GJ-A3OU-01A-31R-A38B-07	DC	Low	0.535571
TCGA-GJ-A6C0-01A-12R-A311-07	DC	Low	0.423661
TCGA-GJ-A9DB-01A-11R-A37K-07	DC	High	0.374239
TCGA-HP-A5MZ-01A-21R-A27V-07	DC	Low	0.458041
TCGA-HP-A5N0-01A-11R-A28V-07	DC	High	0.419695
TCGA-K7-A5RF-01A-11R-A28V-07	DC	Low	0.431959
TCGA-K7-A5RG-01A-11R-A28V-07	DC	High	0.420851
TCGA-K7-A6G5-01A-11R-A311-07	DC	Low	0.444276
TCGA-K7-AAU7-01A-11R-A38B-07	DC	High	0.240869
TCGA-KR-A7K0-01A-12R-A33R-07	DC	Low	0.307966
TCGA-KR-A7K2-01A-12R-A33R-07	DC	Low	0.343373
TCGA-KR-A7K7-01A-11R-A33J-07	DC	High	0.384084
TCGA-KR-A7K8-01A-11R-A33J-07	DC	High	0.453225
TCGA-LG-A6GG-01A-11R-A311-07	DC	Low	0.309384
TCGA-LG-A9QC-01A-11R-A37K-07	DC	High	0.308187
TCGA-LG-A9QD-01A-11R-A38B-07	DC	Low	0.433416
TCGA-MI-A75C-01A-11R-A32O-07	DC	Low	0.390988
TCGA-MI-A75E-01A-11R-A32O-07	DC	High	0.402452
TCGA-MI-A75G-01A-11R-A32O-07	DC	High	0.35038
TCGA-MI-A75H-01A-11R-A32O-07	DC	High	0.365199
TCGA-MI-A75I-01A-11R-A32O-07	DC	Low	0.368907
TCGA-MR-A520-01A-11R-A266-07	DC	Low	0.392464
TCGA-MR-A8JO-01A-12R-A36F-07	DC	Low	0.352613
TCGA-NI-A4U2-01A-11R-A28V-07	DC	Low	0.41998
TCGA-NI-A8LF-01A-11R-A36F-07	DC	Low	0.369331
TCGA-O8-A75V-01A-11R-A32O-07	DC	High	0.459511
TCGA-PD-A5DF-01A-11R-A27V-07	DC	High	0.396518
TCGA-QA-A7B7-01A-11R-A32O-07	DC	High	0.399012
TCGA-RC-A6M3-01A-11R-A32O-07	DC	Low	0.257344
TCGA-RC-A6M4-01A-11R-A32O-07	DC	Low	0.345374
TCGA-RC-A6M5-01A-11R-A32O-07	DC	Low	0.430763
TCGA-RC-A6M6-01A-11R-A32O-07	DC	High	0.246317
TCGA-RC-A7S9-01A-11R-A33R-07	DC	Low	0.302355
TCGA-RC-A7SB-01A-21R-A352-07	DC	Low	0.344597
TCGA-RC-A7SF-01A-11R-A352-07	DC	Low	0.313094
TCGA-RC-A7SH-01A-11R-A38B-07	DC	High	0.135605
TCGA-RC-A7SK-01A-11R-A352-07	DC	High	0.266027
TCGA-RG-A7D4-01A-12R-A33R-07	DC	Low	0.306214
TCGA-T1-A6J8-01A-11R-A32O-07	DC	Low	0.405231
TCGA-UB-A7MA-01A-11R-A33R-07	DC	High	0.123402
TCGA-UB-A7MB-01A-11R-A33R-07	DC	High	0.294997
TCGA-UB-A7MC-01A-11R-A33R-07	DC	High	0.196992
TCGA-UB-A7MD-01A-12R-A352-07	DC	High	0.399177
TCGA-UB-A7ME-01A-11R-A33J-07	DC	High	0.388422
TCGA-UB-A7MF-01A-11R-A33J-07	DC	High	0.33739
TCGA-UB-AA0U-01A-11R-A38B-07	DC	Low	0.445667
TCGA-UB-AA0V-01A-11R-A38B-07	DC	Low	0.401168
TCGA-WJ-A86L-01A-12R-A39D-07	DC	Low	0.35681
TCGA-WQ-A9G7-01A-11R-A37K-07	DC	Low	0.280982
TCGA-WQ-AB4B-01A-11R-A41C-07	DC	Low	0.396402
TCGA-WX-AA44-01A-11R-A39D-07	DC	High	0.380542
TCGA-WX-AA46-01A-11R-A39D-07	DC	Low	0.407992
TCGA-WX-AA47-01A-11R-A39D-07	DC	Low	0.122254
TCGA-XR-A8TC-01A-11R-A36F-07	DC	Low	0.329017
TCGA-XR-A8TD-01A-12R-A39D-07	DC	Low	0.420215
TCGA-XR-A8TE-01A-11R-A36F-07	DC	High	0.305277
TCGA-XR-A8TF-01A-11R-A36F-07	DC	Low	0.270506
TCGA-XR-A8TG-01A-11R-A36F-07	DC	High	0.339827
TCGA-YA-A8S7-01A-11R-A37K-07	DC	High	0.381549
TCGA-ZP-A9CV-01A-11R-A38B-07	DC	Low	0.431769
TCGA-ZP-A9CY-01A-11R-A38B-07	DC	Low	0.423007
TCGA-ZP-A9CZ-01A-11R-A38B-07	DC	High	0.439256
TCGA-ZP-A9D0-01A-11R-A37K-07	DC	High	0.393035
TCGA-ZP-A9D1-01A-11R-A38B-07	DC	High	0.40251
TCGA-ZP-A9D2-01A-11R-A38B-07	DC	High	0.348197
TCGA-ZP-A9D4-01A-11R-A37K-07	DC	High	0.255061
TCGA-ZS-A9CD-01A-11R-A37K-07	DC	High	0.436903
TCGA-ZS-A9CE-01A-11R-A37K-07	DC	Low	0.295276
TCGA-ZS-A9CF-01A-11R-A38B-07	DC	High	0.452389
TCGA-ZS-A9CF-02A-11R-A38B-07	DC	High	0.457579
TCGA-ZS-A9CG-01A-11R-A37K-07	DC	Low	0.375891
TCGA-2V-A95S-01A-11R-A37K-07	T helper cells	High	0.562094
TCGA-2Y-A9GS-01A-12R-A38B-07	T helper cells	Low	0.527919
TCGA-2Y-A9GT-01A-11R-A38B-07	T helper cells	Low	0.554812
TCGA-2Y-A9GU-01A-11R-A38B-07	T helper cells	High	0.535619
TCGA-2Y-A9GV-01A-11R-A38B-07	T helper cells	Low	0.530996
TCGA-2Y-A9GW-01A-11R-A38B-07	T helper cells	Low	0.533627
TCGA-2Y-A9GX-01A-11R-A38B-07	T helper cells	Low	0.54841
TCGA-2Y-A9GY-01A-11R-A38B-07	T helper cells	High	0.560671
TCGA-2Y-A9GZ-01A-11R-A39D-07	T helper cells	Low	0.514497
TCGA-2Y-A9H0-01A-11R-A38B-07	T helper cells	Low	0.523416
TCGA-2Y-A9H1-01A-11R-A38B-07	T helper cells	Low	0.482353
TCGA-2Y-A9H2-01A-12R-A38B-07	T helper cells	Low	0.491018
TCGA-2Y-A9H3-01A-11R-A38B-07	T helper cells	Low	0.51696
TCGA-2Y-A9H4-01A-11R-A38B-07	T helper cells	High	0.498715
TCGA-2Y-A9H5-01A-11R-A38B-07	T helper cells	Low	0.525985
TCGA-2Y-A9H6-01A-11R-A39D-07	T helper cells	Low	0.517489
TCGA-2Y-A9H7-01A-11R-A39D-07	T helper cells	Low	0.522471
TCGA-2Y-A9H8-01A-11R-A39D-07	T helper cells	High	0.520804
TCGA-2Y-A9H9-01A-21R-A39D-07	T helper cells	Low	0.514684
TCGA-2Y-A9HA-01A-11R-A39D-07	T helper cells	Low	0.521826
TCGA-2Y-A9HB-01A-11R-A39D-07	T helper cells	High	0.547969
TCGA-3K-AAZ8-01A-12R-A39D-07	T helper cells	High	0.509913
TCGA-4R-AA8I-01A-11R-A38B-07	T helper cells	High	0.498245
TCGA-5C-A9VG-01A-11R-A37K-07	T helper cells	High	0.53288
TCGA-5C-A9VH-01A-11R-A37K-07	T helper cells	Low	0.504279
TCGA-5C-AAPD-01A-21R-A39D-07	T helper cells	High	0.516894
TCGA-5R-AA1C-01A-11R-A41C-07	T helper cells	High	0.519001
TCGA-5R-AA1D-01A-11R-A38B-07	T helper cells	Low	0.546849
TCGA-5R-AAAM-01A-12R-A41C-07	T helper cells	Low	0.511139
TCGA-BC-4072-01B-11R-A155-07	T helper cells	Low	0.55296
TCGA-BC-4073-01B-02R-A131-07	T helper cells	High	0.573414
TCGA-BC-A10Q-01A-11R-A131-07	T helper cells	Low	0.491326
TCGA-BC-A10R-01A-11R-A131-07	T helper cells	High	0.485291
TCGA-BC-A10S-01A-22R-A131-07	T helper cells	Low	0.488901
TCGA-BC-A10T-01A-11R-A131-07	T helper cells	Low	0.511171
TCGA-BC-A10U-01A-11R-A131-07	T helper cells	High	0.509991
TCGA-BC-A10W-01A-11R-A131-07	T helper cells	High	0.54112
TCGA-BC-A10X-01A-11R-A131-07	T helper cells	Low	0.510497
TCGA-BC-A10Y-01A-11R-A131-07	T helper cells	High	0.522003
TCGA-BC-A10Z-01A-11R-A131-07	T helper cells	High	0.499711
TCGA-BC-A110-01A-11R-A131-07	T helper cells	Low	0.49614
TCGA-BC-A112-01A-11R-A131-07	T helper cells	High	0.512087
TCGA-BC-A216-01A-11R-A155-07	T helper cells	High	0.565403
TCGA-BC-A217-01A-11R-A155-07	T helper cells	High	0.523605
TCGA-BC-A3KF-01A-11R-A213-07	T helper cells	Low	0.497783
TCGA-BC-A3KG-01A-11R-A213-07	T helper cells	Low	0.566708
TCGA-BC-A5W4-01A-11R-A28V-07	T helper cells	High	0.43633
TCGA-BC-A69H-01A-11R-A311-07	T helper cells	Low	0.486551
TCGA-BC-A69I-01A-11R-A311-07	T helper cells	Low	0.506601
TCGA-BC-A8YO-01A-11R-A37K-07	T helper cells	High	0.569423
TCGA-BD-A2L6-01A-11R-A213-07	T helper cells	Low	0.51417
TCGA-BD-A3EP-01A-11R-A22L-07	T helper cells	Low	0.541195
TCGA-BD-A3ER-01A-11R-A213-07	T helper cells	Low	0.524799
TCGA-BW-A5NO-01A-11R-A27V-07	T helper cells	High	0.503019
TCGA-BW-A5NP-01A-11R-A27V-07	T helper cells	High	0.529661
TCGA-BW-A5NQ-01A-11R-A27V-07	T helper cells	High	0.577761
TCGA-CC-5258-01A-01R-A131-07	T helper cells	Low	0.550873
TCGA-CC-5259-01A-31R-A213-07	T helper cells	Low	0.49617
TCGA-CC-5260-01A-01R-A131-07	T helper cells	High	0.513344
TCGA-CC-5261-01A-01R-A131-07	T helper cells	High	0.560648
TCGA-CC-5262-01A-01R-A131-07	T helper cells	High	0.526386
TCGA-CC-5263-01A-01R-A131-07	T helper cells	High	0.592784
TCGA-CC-5264-01A-01R-A131-07	T helper cells	High	0.531472
TCGA-CC-A123-01A-11R-A131-07	T helper cells	Low	0.500005
TCGA-CC-A1HT-01A-11R-A131-07	T helper cells	High	0.555704
TCGA-CC-A3M9-01A-11R-A213-07	T helper cells	High	0.60207
TCGA-CC-A3MA-01A-11R-A213-07	T helper cells	High	0.50179
TCGA-CC-A3MB-01A-11R-A213-07	T helper cells	High	0.518029
TCGA-CC-A3MC-01A-11R-A22L-07	T helper cells	Low	0.49859
TCGA-CC-A5UC-01A-11R-A28V-07	T helper cells	Low	0.531024
TCGA-CC-A5UD-01A-11R-A28V-07	T helper cells	Low	0.558727
TCGA-CC-A5UE-01A-11R-A28V-07	T helper cells	High	0.495566
TCGA-CC-A7IE-01A-21R-A38B-07	T helper cells	Low	0.545386
TCGA-CC-A7IF-01A-11R-A33J-07	T helper cells	Low	0.4843
TCGA-CC-A7IG-01A-11R-A33J-07	T helper cells	High	0.499545
TCGA-CC-A7IH-01A-11R-A33J-07	T helper cells	High	0.522365
TCGA-CC-A7II-01A-11R-A33J-07	T helper cells	High	0.5161
TCGA-CC-A7IJ-01A-11R-A33R-07	T helper cells	High	0.585752
TCGA-CC-A7IK-01A-12R-A33R-07	T helper cells	High	0.546015
TCGA-CC-A7IL-01A-11R-A33R-07	T helper cells	Low	0.50495
TCGA-CC-A8HS-01A-11R-A36F-07	T helper cells	Low	0.544136
TCGA-CC-A8HT-01A-11R-A36F-07	T helper cells	High	0.535039
TCGA-CC-A8HU-01A-11R-A36F-07	T helper cells	High	0.470385
TCGA-CC-A8HV-01A-11R-A36F-07	T helper cells	High	0.527553
TCGA-CC-A9FS-01A-11R-A37K-07	T helper cells	High	0.494429
TCGA-CC-A9FU-01A-11R-A37K-07	T helper cells	High	0.545221
TCGA-CC-A9FV-01A-11R-A37K-07	T helper cells	Low	0.57103
TCGA-CC-A9FW-01A-11R-A37K-07	T helper cells	High	0.527426
TCGA-DD-A113-01A-11R-A131-07	T helper cells	High	0.534163
TCGA-DD-A114-01A-11R-A131-07	T helper cells	High	0.556458
TCGA-DD-A115-01A-11R-A131-07	T helper cells	High	0.51511
TCGA-DD-A116-01A-11R-A131-07	T helper cells	High	0.474003
TCGA-DD-A118-01A-11R-A131-07	T helper cells	Low	0.500003
TCGA-DD-A119-01A-11R-A131-07	T helper cells	Low	0.47059
TCGA-DD-A11A-01A-11R-A131-07	T helper cells	Low	0.488473
TCGA-DD-A11B-01A-11R-A131-07	T helper cells	Low	0.526968
TCGA-DD-A11C-01A-11R-A131-07	T helper cells	High	0.522703
TCGA-DD-A11D-01A-11R-A131-07	T helper cells	High	0.502514
TCGA-DD-A1EA-01A-11R-A131-07	T helper cells	High	0.553927
TCGA-DD-A1EB-01A-11R-A131-07	T helper cells	High	0.539968
TCGA-DD-A1EC-01A-21R-A131-07	T helper cells	High	0.571888
TCGA-DD-A1ED-01A-11R-A155-07	T helper cells	Low	0.544005
TCGA-DD-A1EE-01A-11R-A131-07	T helper cells	High	0.539258
TCGA-DD-A1EF-01A-11R-A131-07	T helper cells	High	0.549384
TCGA-DD-A1EG-01A-11R-A213-07	T helper cells	Low	0.523344
TCGA-DD-A1EH-01A-11R-A131-07	T helper cells	Low	0.520084
TCGA-DD-A1EI-01A-11R-A131-07	T helper cells	High	0.511439
TCGA-DD-A1EJ-01A-11R-A155-07	T helper cells	High	0.514679
TCGA-DD-A1EK-01A-11R-A213-07	T helper cells	Low	0.504759
TCGA-DD-A1EL-01A-11R-A155-07	T helper cells	High	0.553793
TCGA-DD-A39V-01A-11R-A213-07	T helper cells	High	0.518775
TCGA-DD-A39W-01A-11R-A213-07	T helper cells	High	0.542412
TCGA-DD-A39X-01A-11R-A213-07	T helper cells	Low	0.473973
TCGA-DD-A39Y-01A-11R-A213-07	T helper cells	High	0.520812
TCGA-DD-A39Z-01A-11R-A213-07	T helper cells	Low	0.480278
TCGA-DD-A3A1-01A-11R-A213-07	T helper cells	High	0.493052
TCGA-DD-A3A2-01A-11R-A213-07	T helper cells	Low	0.505397
TCGA-DD-A3A3-01A-11R-A22L-07	T helper cells	Low	0.456215
TCGA-DD-A3A4-01A-11R-A22L-07	T helper cells	Low	0.531448
TCGA-DD-A3A5-01A-11R-A22L-07	T helper cells	High	0.497583
TCGA-DD-A3A6-01A-11R-A22L-07	T helper cells	Low	0.521125
TCGA-DD-A3A7-01A-11R-A22L-07	T helper cells	High	0.486031
TCGA-DD-A3A8-01A-11R-A22L-07	T helper cells	Low	0.488804
TCGA-DD-A3A9-01A-11R-A266-07	T helper cells	High	0.511946
TCGA-DD-A4NA-01A-11R-A266-07	T helper cells	High	0.548724
TCGA-DD-A4NB-01A-12R-A266-07	T helper cells	Low	0.541348
TCGA-DD-A4ND-01A-11R-A266-07	T helper cells	Low	0.566636
TCGA-DD-A4NE-01A-11R-A27V-07	T helper cells	Low	0.5212
TCGA-DD-A4NF-01A-11R-A27V-07	T helper cells	High	0.540251
TCGA-DD-A4NG-01A-11R-A27V-07	T helper cells	Low	0.524712
TCGA-DD-A4NH-01A-11R-A27V-07	T helper cells	Low	0.512031
TCGA-DD-A4NI-01A-11R-A27V-07	T helper cells	Low	0.54696
TCGA-DD-A4NJ-01A-11R-A27V-07	T helper cells	Low	0.514768
TCGA-DD-A4NK-01A-11R-A28V-07	T helper cells	Low	0.491815
TCGA-DD-A4NL-01A-11R-A28V-07	T helper cells	Low	0.53873
TCGA-DD-A4NN-01A-11R-A28V-07	T helper cells	High	0.48473
TCGA-DD-A4NO-01A-11R-A28V-07	T helper cells	High	0.507408
TCGA-DD-A4NP-01A-11R-A28V-07	T helper cells	Low	0.496902
TCGA-DD-A4NQ-01A-21R-A28V-07	T helper cells	Low	0.525714
TCGA-DD-A4NR-01A-11R-A311-07	T helper cells	Low	0.557613
TCGA-DD-A4NS-01A-11R-A311-07	T helper cells	High	0.527096
TCGA-DD-A4NV-01A-11R-A311-07	T helper cells	High	0.512889
TCGA-DD-A73A-01A-12R-A32O-07	T helper cells	Low	0.539663
TCGA-DD-A73B-01A-12R-A32O-07	T helper cells	High	0.514533
TCGA-DD-A73C-01A-12R-A33J-07	T helper cells	High	0.538603
TCGA-DD-A73D-01A-12R-A32O-07	T helper cells	Low	0.503661
TCGA-DD-A73E-01A-12R-A32O-07	T helper cells	High	0.510238
TCGA-DD-A73F-01A-11R-A32O-07	T helper cells	Low	0.555954
TCGA-DD-A73G-01A-22R-A32O-07	T helper cells	High	0.445218
TCGA-DD-AA3A-01A-11R-A37K-07	T helper cells	High	0.499795
TCGA-DD-AAC8-01A-11R-A41C-07	T helper cells	High	0.517956
TCGA-DD-AAC9-01A-11R-A41C-07	T helper cells	Low	0.516166
TCGA-DD-AACA-01A-11R-A41C-07	T helper cells	High	0.511336
TCGA-DD-AACA-02A-11R-A41C-07	T helper cells	High	0.493851
TCGA-DD-AACA-02B-11R-A41C-07	T helper cells	High	0.484346
TCGA-DD-AACB-01A-11R-A41C-07	T helper cells	Low	0.534366
TCGA-DD-AACC-01A-11R-A41C-07	T helper cells	Low	0.552281
TCGA-DD-AACD-01A-11R-A41C-07	T helper cells	Low	0.456316
TCGA-DD-AACE-01A-11R-A41C-07	T helper cells	Low	0.507515
TCGA-DD-AACF-01A-11R-A41C-07	T helper cells	High	0.503023
TCGA-DD-AACG-01A-11R-A41C-07	T helper cells	Low	0.504633
TCGA-DD-AACH-01A-11R-A41C-07	T helper cells	High	0.509241
TCGA-DD-AACI-01A-11R-A41C-07	T helper cells	High	0.506167
TCGA-DD-AACJ-01A-11R-A41C-07	T helper cells	High	0.485847
TCGA-DD-AACK-01A-11R-A41C-07	T helper cells	High	0.546113
TCGA-DD-AACL-01A-11R-A41C-07	T helper cells	Low	0.539508
TCGA-DD-AACN-01A-11R-A41C-07	T helper cells	Low	0.511586
TCGA-DD-AACO-01A-11R-A41C-07	T helper cells	Low	0.475927
TCGA-DD-AACP-01A-11R-A41C-07	T helper cells	Low	0.530794
TCGA-DD-AACQ-01A-11R-A41C-07	T helper cells	High	0.482664
TCGA-DD-AACS-01A-11R-A41C-07	T helper cells	High	0.498028
TCGA-DD-AACT-01A-11R-A41C-07	T helper cells	Low	0.516967
TCGA-DD-AACU-01A-11R-A41C-07	T helper cells	High	0.493362
TCGA-DD-AACV-01A-11R-A41C-07	T helper cells	High	0.499033
TCGA-DD-AACW-01A-11R-A41C-07	T helper cells	Low	0.516189
TCGA-DD-AACX-01A-11R-A41C-07	T helper cells	High	0.511822
TCGA-DD-AACY-01A-11R-A41C-07	T helper cells	Low	0.491883
TCGA-DD-AACZ-01A-11R-A41C-07	T helper cells	High	0.553875
TCGA-DD-AAD0-01A-11R-A41C-07	T helper cells	High	0.498784
TCGA-DD-AAD1-01A-11R-A41C-07	T helper cells	High	0.54353
TCGA-DD-AAD2-01A-11R-A41C-07	T helper cells	Low	0.520988
TCGA-DD-AAD3-01A-11R-A41C-07	T helper cells	Low	0.523652
TCGA-DD-AAD5-01A-11R-A41C-07	T helper cells	Low	0.479065
TCGA-DD-AAD6-01A-11R-A41C-07	T helper cells	Low	0.50361
TCGA-DD-AAD8-01A-11R-A41C-07	T helper cells	Low	0.505063
TCGA-DD-AADA-01A-11R-A41C-07	T helper cells	Low	0.544373
TCGA-DD-AADB-01A-11R-A41C-07	T helper cells	Low	0.55421
TCGA-DD-AADC-01A-11R-A41C-07	T helper cells	Low	0.524512
TCGA-DD-AADD-01A-11R-A41C-07	T helper cells	Low	0.52247
TCGA-DD-AADF-01A-11R-A41C-07	T helper cells	High	0.509319
TCGA-DD-AADG-01A-11R-A41C-07	T helper cells	Low	0.500638
TCGA-DD-AADI-01A-11R-A41C-07	T helper cells	High	0.51339
TCGA-DD-AADJ-01A-11R-A41C-07	T helper cells	High	0.503478
TCGA-DD-AADK-01A-11R-A41C-07	T helper cells	Low	0.504521
TCGA-DD-AADL-01A-11R-A41C-07	T helper cells	Low	0.4733
TCGA-DD-AADM-01A-11R-A41C-07	T helper cells	High	0.487667
TCGA-DD-AADN-01A-11R-A41C-07	T helper cells	High	0.522152
TCGA-DD-AADO-01A-11R-A41C-07	T helper cells	Low	0.504569
TCGA-DD-AADP-01A-11R-A39D-07	T helper cells	Low	0.52166
TCGA-DD-AADQ-01A-11R-A41C-07	T helper cells	Low	0.503382
TCGA-DD-AADR-01A-11R-A41C-07	T helper cells	High	0.502793
TCGA-DD-AADS-01A-11R-A41C-07	T helper cells	Low	0.485203
TCGA-DD-AADU-01A-11R-A41C-07	T helper cells	Low	0.496174
TCGA-DD-AADV-01A-11R-A39D-07	T helper cells	High	0.514988
TCGA-DD-AADW-01A-11R-A39D-07	T helper cells	High	0.509065
TCGA-DD-AADY-01A-11R-A41C-07	T helper cells	High	0.514597
TCGA-DD-AAE0-01A-11R-A41C-07	T helper cells	High	0.489776
TCGA-DD-AAE1-01A-11R-A41C-07	T helper cells	Low	0.516708
TCGA-DD-AAE2-01A-11R-A41C-07	T helper cells	High	0.51684
TCGA-DD-AAE3-01A-11R-A41C-07	T helper cells	High	0.486634
TCGA-DD-AAE4-01A-11R-A41C-07	T helper cells	Low	0.50988
TCGA-DD-AAE6-01A-11R-A41C-07	T helper cells	Low	0.466847
TCGA-DD-AAE7-01A-11R-A41C-07	T helper cells	Low	0.511543
TCGA-DD-AAE9-01A-11R-A41C-07	T helper cells	High	0.515641
TCGA-DD-AAEA-01A-11R-A41C-07	T helper cells	Low	0.511636
TCGA-DD-AAEB-01A-11R-A41C-07	T helper cells	Low	0.479695
TCGA-DD-AAED-01A-12R-A41C-07	T helper cells	Low	0.517566
TCGA-DD-AAEE-01A-11R-A41C-07	T helper cells	Low	0.502566
TCGA-DD-AAEG-01A-11R-A39D-07	T helper cells	Low	0.483975
TCGA-DD-AAEH-01A-11R-A41C-07	T helper cells	High	0.542202
TCGA-DD-AAEI-01A-11R-A41C-07	T helper cells	High	0.527552
TCGA-DD-AAEK-01A-11R-A41C-07	T helper cells	High	0.546846
TCGA-DD-AAVP-01A-11R-A41C-07	T helper cells	High	0.492759
TCGA-DD-AAVQ-01A-11R-A41C-07	T helper cells	Low	0.553357
TCGA-DD-AAVR-01A-11R-A41C-07	T helper cells	Low	0.545759
TCGA-DD-AAVS-01A-11R-A41C-07	T helper cells	High	0.515486
TCGA-DD-AAVU-01A-11R-A41C-07	T helper cells	High	0.467987
TCGA-DD-AAVV-01A-11R-A41C-07	T helper cells	High	0.535061
TCGA-DD-AAVW-01A-11R-A41C-07	T helper cells	Low	0.547956
TCGA-DD-AAVX-01A-11R-A41C-07	T helper cells	Low	0.521833
TCGA-DD-AAVY-01A-11R-A41C-07	T helper cells	High	0.501071
TCGA-DD-AAVZ-01A-11R-A41C-07	T helper cells	Low	0.547816
TCGA-DD-AAW0-01A-11R-A41C-07	T helper cells	High	0.504394
TCGA-DD-AAW1-01A-11R-A41C-07	T helper cells	Low	0.53238
TCGA-DD-AAW2-01A-11R-A41C-07	T helper cells	Low	0.489647
TCGA-DD-AAW3-01A-11R-A41C-07	T helper cells	Low	0.485866
TCGA-ED-A459-01A-11R-A266-07	T helper cells	High	0.483635
TCGA-ED-A4XI-01A-11R-A266-07	T helper cells	Low	0.519367
TCGA-ED-A5KG-01A-11R-A27V-07	T helper cells	High	0.629618
TCGA-ED-A627-01A-12R-A311-07	T helper cells	Low	0.532936
TCGA-ED-A66X-01A-11R-A311-07	T helper cells	Low	0.518782
TCGA-ED-A66Y-01A-11R-A311-07	T helper cells	High	0.488381
TCGA-ED-A7PX-01A-51R-A352-07	T helper cells	High	0.527657
TCGA-ED-A7PY-01A-11R-A33R-07	T helper cells	Low	0.49188
TCGA-ED-A7PZ-01A-11R-A33R-07	T helper cells	Low	0.463135
TCGA-ED-A7XO-01A-11R-A352-07	T helper cells	High	0.486706
TCGA-ED-A7XP-01A-11R-A352-07	T helper cells	High	0.529077
TCGA-ED-A82E-01A-11R-A352-07	T helper cells	High	0.506366
TCGA-ED-A8O5-01A-11R-A36F-07	T helper cells	Low	0.512424
TCGA-ED-A8O6-01A-11R-A36F-07	T helper cells	Low	0.509384
TCGA-ED-A97K-01A-21R-A38B-07	T helper cells	Low	0.540837
TCGA-EP-A12J-01A-11R-A131-07	T helper cells	High	0.506738
TCGA-EP-A26S-01A-11R-A16W-07	T helper cells	High	0.532479
TCGA-EP-A2KA-01A-11R-A180-07	T helper cells	High	0.555274
TCGA-EP-A2KB-01A-11R-A180-07	T helper cells	High	0.525439
TCGA-EP-A2KC-01A-11R-A213-07	T helper cells	High	0.526746
TCGA-EP-A3JL-01A-11R-A213-07	T helper cells	Low	0.516128
TCGA-EP-A3RK-01A-11R-A22L-07	T helper cells	High	0.544315
TCGA-ES-A2HS-01A-11R-A180-07	T helper cells	High	0.466108
TCGA-ES-A2HT-01A-12R-A180-07	T helper cells	Low	0.488073
TCGA-FV-A23B-01A-11R-A16W-07	T helper cells	Low	0.540369
TCGA-FV-A2QQ-01A-11R-A22L-07	T helper cells	High	0.524321
TCGA-FV-A2QR-01A-11R-A213-07	T helper cells	High	0.523311
TCGA-FV-A3I0-01A-11R-A22L-07	T helper cells	Low	0.4837
TCGA-FV-A3I1-01A-11R-A22L-07	T helper cells	High	0.539959
TCGA-FV-A3R2-01A-11R-A22L-07	T helper cells	High	0.49193
TCGA-FV-A3R3-01A-11R-A22L-07	T helper cells	Low	0.522476
TCGA-FV-A495-01A-11R-A266-07	T helper cells	High	0.477755
TCGA-FV-A496-01A-11R-A266-07	T helper cells	Low	0.497649
TCGA-FV-A4ZP-01A-12R-A266-07	T helper cells	Low	0.458745
TCGA-FV-A4ZQ-01A-11R-A266-07	T helper cells	High	0.592943
TCGA-G3-A25S-01A-11R-A16W-07	T helper cells	High	0.509063
TCGA-G3-A25T-01A-11R-A16W-07	T helper cells	High	0.471072
TCGA-G3-A25U-01A-11R-A16W-07	T helper cells	High	0.501699
TCGA-G3-A25V-01A-11R-A16W-07	T helper cells	Low	0.522747
TCGA-G3-A25X-01A-11R-A16W-07	T helper cells	High	0.478629
TCGA-G3-A25Y-01A-11R-A16W-07	T helper cells	High	0.538433
TCGA-G3-A25Z-01A-11R-A16W-07	T helper cells	Low	0.494998
TCGA-G3-A3CG-01A-11R-A213-07	T helper cells	High	0.513812
TCGA-G3-A3CH-01A-11R-A22L-07	T helper cells	Low	0.505782
TCGA-G3-A3CI-01A-11R-A213-07	T helper cells	Low	0.532657
TCGA-G3-A3CJ-01A-11R-A213-07	T helper cells	Low	0.498818
TCGA-G3-A3CK-01A-11R-A213-07	T helper cells	Low	0.561661
TCGA-G3-A5SI-01A-31R-A27V-07	T helper cells	Low	0.500401
TCGA-G3-A5SJ-01A-11R-A27V-07	T helper cells	Low	0.530602
TCGA-G3-A5SK-01A-11R-A27V-07	T helper cells	Low	0.505997
TCGA-G3-A5SL-01A-11R-A27V-07	T helper cells	Low	0.508018
TCGA-G3-A5SM-01A-12R-A28V-07	T helper cells	Low	0.513141
TCGA-G3-A6UC-01A-21R-A33J-07	T helper cells	High	0.498291
TCGA-G3-A7M5-01A-11R-A33R-07	T helper cells	Low	0.477431
TCGA-G3-A7M6-01A-11R-A33R-07	T helper cells	High	0.523211
TCGA-G3-A7M7-01A-12R-A352-07	T helper cells	High	0.500676
TCGA-G3-A7M8-01A-11R-A33R-07	T helper cells	Low	0.506497
TCGA-G3-A7M9-01A-23R-A352-07	T helper cells	High	0.529857
TCGA-G3-AAUZ-01A-11R-A38B-07	T helper cells	Low	0.501236
TCGA-G3-AAV0-01A-11R-A37K-07	T helper cells	High	0.479657
TCGA-G3-AAV1-01A-11R-A38B-07	T helper cells	Low	0.527738
TCGA-G3-AAV2-01A-11R-A37K-07	T helper cells	High	0.507867
TCGA-G3-AAV3-01A-11R-A37K-07	T helper cells	High	0.549693
TCGA-G3-AAV4-01A-11R-A38B-07	T helper cells	High	0.494445
TCGA-G3-AAV5-01A-11R-A37K-07	T helper cells	High	0.506309
TCGA-G3-AAV6-01A-21R-A37K-07	T helper cells	Low	0.537767
TCGA-G3-AAV7-01A-11R-A38B-07	T helper cells	High	0.541746
TCGA-GJ-A3OU-01A-31R-A38B-07	T helper cells	Low	0.549029
TCGA-GJ-A6C0-01A-12R-A311-07	T helper cells	Low	0.51679
TCGA-GJ-A9DB-01A-11R-A37K-07	T helper cells	High	0.515257
TCGA-HP-A5MZ-01A-21R-A27V-07	T helper cells	Low	0.530227
TCGA-HP-A5N0-01A-11R-A28V-07	T helper cells	High	0.50666
TCGA-K7-A5RF-01A-11R-A28V-07	T helper cells	Low	0.50957
TCGA-K7-A5RG-01A-11R-A28V-07	T helper cells	High	0.58697
TCGA-K7-A6G5-01A-11R-A311-07	T helper cells	Low	0.516763
TCGA-K7-AAU7-01A-11R-A38B-07	T helper cells	High	0.525819
TCGA-KR-A7K0-01A-12R-A33R-07	T helper cells	Low	0.519194
TCGA-KR-A7K2-01A-12R-A33R-07	T helper cells	Low	0.508444
TCGA-KR-A7K7-01A-11R-A33J-07	T helper cells	High	0.519173
TCGA-KR-A7K8-01A-11R-A33J-07	T helper cells	High	0.524288
TCGA-LG-A6GG-01A-11R-A311-07	T helper cells	Low	0.495896
TCGA-LG-A9QC-01A-11R-A37K-07	T helper cells	High	0.519481
TCGA-LG-A9QD-01A-11R-A38B-07	T helper cells	Low	0.505281
TCGA-MI-A75C-01A-11R-A32O-07	T helper cells	Low	0.505221
TCGA-MI-A75E-01A-11R-A32O-07	T helper cells	High	0.508288
TCGA-MI-A75G-01A-11R-A32O-07	T helper cells	High	0.491132
TCGA-MI-A75H-01A-11R-A32O-07	T helper cells	High	0.510321
TCGA-MI-A75I-01A-11R-A32O-07	T helper cells	Low	0.510027
TCGA-MR-A520-01A-11R-A266-07	T helper cells	Low	0.508082
TCGA-MR-A8JO-01A-12R-A36F-07	T helper cells	Low	0.536941
TCGA-NI-A4U2-01A-11R-A28V-07	T helper cells	Low	0.515136
TCGA-NI-A8LF-01A-11R-A36F-07	T helper cells	Low	0.505655
TCGA-O8-A75V-01A-11R-A32O-07	T helper cells	High	0.49242
TCGA-PD-A5DF-01A-11R-A27V-07	T helper cells	High	0.539863
TCGA-QA-A7B7-01A-11R-A32O-07	T helper cells	High	0.530368
TCGA-RC-A6M3-01A-11R-A32O-07	T helper cells	Low	0.518563
TCGA-RC-A6M4-01A-11R-A32O-07	T helper cells	Low	0.491116
TCGA-RC-A6M5-01A-11R-A32O-07	T helper cells	Low	0.506668
TCGA-RC-A6M6-01A-11R-A32O-07	T helper cells	High	0.530176
TCGA-RC-A7S9-01A-11R-A33R-07	T helper cells	Low	0.55576
TCGA-RC-A7SB-01A-21R-A352-07	T helper cells	Low	0.508117
TCGA-RC-A7SF-01A-11R-A352-07	T helper cells	Low	0.513292
TCGA-RC-A7SH-01A-11R-A38B-07	T helper cells	High	0.476532
TCGA-RC-A7SK-01A-11R-A352-07	T helper cells	High	0.498172
TCGA-RG-A7D4-01A-12R-A33R-07	T helper cells	Low	0.566775
TCGA-T1-A6J8-01A-11R-A32O-07	T helper cells	Low	0.511314
TCGA-UB-A7MA-01A-11R-A33R-07	T helper cells	High	0.496124
TCGA-UB-A7MB-01A-11R-A33R-07	T helper cells	High	0.498158
TCGA-UB-A7MC-01A-11R-A33R-07	T helper cells	High	0.530062
TCGA-UB-A7MD-01A-12R-A352-07	T helper cells	High	0.515351
TCGA-UB-A7ME-01A-11R-A33J-07	T helper cells	High	0.518898
TCGA-UB-A7MF-01A-11R-A33J-07	T helper cells	High	0.537208
TCGA-UB-AA0U-01A-11R-A38B-07	T helper cells	Low	0.520019
TCGA-UB-AA0V-01A-11R-A38B-07	T helper cells	Low	0.526602
TCGA-WJ-A86L-01A-12R-A39D-07	T helper cells	Low	0.502324
TCGA-WQ-A9G7-01A-11R-A37K-07	T helper cells	Low	0.476925
TCGA-WQ-AB4B-01A-11R-A41C-07	T helper cells	Low	0.486692
TCGA-WX-AA44-01A-11R-A39D-07	T helper cells	High	0.509997
TCGA-WX-AA46-01A-11R-A39D-07	T helper cells	Low	0.501537
TCGA-WX-AA47-01A-11R-A39D-07	T helper cells	Low	0.519323
TCGA-XR-A8TC-01A-11R-A36F-07	T helper cells	Low	0.531123
TCGA-XR-A8TD-01A-12R-A39D-07	T helper cells	Low	0.540685
TCGA-XR-A8TE-01A-11R-A36F-07	T helper cells	High	0.569963
TCGA-XR-A8TF-01A-11R-A36F-07	T helper cells	Low	0.515104
TCGA-XR-A8TG-01A-11R-A36F-07	T helper cells	High	0.532773
TCGA-YA-A8S7-01A-11R-A37K-07	T helper cells	High	0.538992
TCGA-ZP-A9CV-01A-11R-A38B-07	T helper cells	Low	0.534577
TCGA-ZP-A9CY-01A-11R-A38B-07	T helper cells	Low	0.524062
TCGA-ZP-A9CZ-01A-11R-A38B-07	T helper cells	High	0.544836
TCGA-ZP-A9D0-01A-11R-A37K-07	T helper cells	High	0.522233
TCGA-ZP-A9D1-01A-11R-A38B-07	T helper cells	High	0.539621
TCGA-ZP-A9D2-01A-11R-A38B-07	T helper cells	High	0.55128
TCGA-ZP-A9D4-01A-11R-A37K-07	T helper cells	High	0.528377
TCGA-ZS-A9CD-01A-11R-A37K-07	T helper cells	High	0.503511
TCGA-ZS-A9CE-01A-11R-A37K-07	T helper cells	Low	0.46889
TCGA-ZS-A9CF-01A-11R-A38B-07	T helper cells	High	0.540473
TCGA-ZS-A9CF-02A-11R-A38B-07	T helper cells	High	0.554989
TCGA-ZS-A9CG-01A-11R-A37K-07	T helper cells	Low	0.51084
TCGA-2V-A95S-01A-11R-A37K-07	Th2 cells	High	0.340273
TCGA-2Y-A9GS-01A-12R-A38B-07	Th2 cells	Low	0.36532
TCGA-2Y-A9GT-01A-11R-A38B-07	Th2 cells	Low	0.363406
TCGA-2Y-A9GU-01A-11R-A38B-07	Th2 cells	High	0.35624
TCGA-2Y-A9GV-01A-11R-A38B-07	Th2 cells	Low	0.313406
TCGA-2Y-A9GW-01A-11R-A38B-07	Th2 cells	Low	0.33984
TCGA-2Y-A9GX-01A-11R-A38B-07	Th2 cells	Low	0.351415
TCGA-2Y-A9GY-01A-11R-A38B-07	Th2 cells	High	0.379303
TCGA-2Y-A9GZ-01A-11R-A39D-07	Th2 cells	Low	0.309381
TCGA-2Y-A9H0-01A-11R-A38B-07	Th2 cells	Low	0.403254
TCGA-2Y-A9H1-01A-11R-A38B-07	Th2 cells	Low	0.264476
TCGA-2Y-A9H2-01A-12R-A38B-07	Th2 cells	Low	0.325192
TCGA-2Y-A9H3-01A-11R-A38B-07	Th2 cells	Low	0.331309
TCGA-2Y-A9H4-01A-11R-A38B-07	Th2 cells	High	0.354993
TCGA-2Y-A9H5-01A-11R-A38B-07	Th2 cells	Low	0.319985
TCGA-2Y-A9H6-01A-11R-A39D-07	Th2 cells	Low	0.315838
TCGA-2Y-A9H7-01A-11R-A39D-07	Th2 cells	Low	0.339896
TCGA-2Y-A9H8-01A-11R-A39D-07	Th2 cells	High	0.361922
TCGA-2Y-A9H9-01A-21R-A39D-07	Th2 cells	Low	0.308983
TCGA-2Y-A9HA-01A-11R-A39D-07	Th2 cells	Low	0.306321
TCGA-2Y-A9HB-01A-11R-A39D-07	Th2 cells	High	0.281959
TCGA-3K-AAZ8-01A-12R-A39D-07	Th2 cells	High	0.279768
TCGA-4R-AA8I-01A-11R-A38B-07	Th2 cells	High	0.335993
TCGA-5C-A9VG-01A-11R-A37K-07	Th2 cells	High	0.359128
TCGA-5C-A9VH-01A-11R-A37K-07	Th2 cells	Low	0.301186
TCGA-5C-AAPD-01A-21R-A39D-07	Th2 cells	High	0.405749
TCGA-5R-AA1C-01A-11R-A41C-07	Th2 cells	High	0.302781
TCGA-5R-AA1D-01A-11R-A38B-07	Th2 cells	Low	0.324791
TCGA-5R-AAAM-01A-12R-A41C-07	Th2 cells	Low	0.288067
TCGA-BC-4072-01B-11R-A155-07	Th2 cells	Low	0.343632
TCGA-BC-4073-01B-02R-A131-07	Th2 cells	High	0.356992
TCGA-BC-A10Q-01A-11R-A131-07	Th2 cells	Low	0.330538
TCGA-BC-A10R-01A-11R-A131-07	Th2 cells	High	0.305591
TCGA-BC-A10S-01A-22R-A131-07	Th2 cells	Low	0.290414
TCGA-BC-A10T-01A-11R-A131-07	Th2 cells	Low	0.352137
TCGA-BC-A10U-01A-11R-A131-07	Th2 cells	High	0.291838
TCGA-BC-A10W-01A-11R-A131-07	Th2 cells	High	0.417465
TCGA-BC-A10X-01A-11R-A131-07	Th2 cells	Low	0.308403
TCGA-BC-A10Y-01A-11R-A131-07	Th2 cells	High	0.356344
TCGA-BC-A10Z-01A-11R-A131-07	Th2 cells	High	0.314787
TCGA-BC-A110-01A-11R-A131-07	Th2 cells	Low	0.289127
TCGA-BC-A112-01A-11R-A131-07	Th2 cells	High	0.333327
TCGA-BC-A216-01A-11R-A155-07	Th2 cells	High	0.399491
TCGA-BC-A217-01A-11R-A155-07	Th2 cells	High	0.347582
TCGA-BC-A3KF-01A-11R-A213-07	Th2 cells	Low	0.325546
TCGA-BC-A3KG-01A-11R-A213-07	Th2 cells	Low	0.412749
TCGA-BC-A5W4-01A-11R-A28V-07	Th2 cells	High	0.272966
TCGA-BC-A69H-01A-11R-A311-07	Th2 cells	Low	0.341182
TCGA-BC-A69I-01A-11R-A311-07	Th2 cells	Low	0.277229
TCGA-BC-A8YO-01A-11R-A37K-07	Th2 cells	High	0.395601
TCGA-BD-A2L6-01A-11R-A213-07	Th2 cells	Low	0.366911
TCGA-BD-A3EP-01A-11R-A22L-07	Th2 cells	Low	0.312679
TCGA-BD-A3ER-01A-11R-A213-07	Th2 cells	Low	0.312372
TCGA-BW-A5NO-01A-11R-A27V-07	Th2 cells	High	0.326708
TCGA-BW-A5NP-01A-11R-A27V-07	Th2 cells	High	0.309126
TCGA-BW-A5NQ-01A-11R-A27V-07	Th2 cells	High	0.374408
TCGA-CC-5258-01A-01R-A131-07	Th2 cells	Low	0.388739
TCGA-CC-5259-01A-31R-A213-07	Th2 cells	Low	0.355766
TCGA-CC-5260-01A-01R-A131-07	Th2 cells	High	0.356404
TCGA-CC-5261-01A-01R-A131-07	Th2 cells	High	0.363202
TCGA-CC-5262-01A-01R-A131-07	Th2 cells	High	0.346077
TCGA-CC-5263-01A-01R-A131-07	Th2 cells	High	0.377631
TCGA-CC-5264-01A-01R-A131-07	Th2 cells	High	0.401543
TCGA-CC-A123-01A-11R-A131-07	Th2 cells	Low	0.331142
TCGA-CC-A1HT-01A-11R-A131-07	Th2 cells	High	0.383455
TCGA-CC-A3M9-01A-11R-A213-07	Th2 cells	High	0.442439
TCGA-CC-A3MA-01A-11R-A213-07	Th2 cells	High	0.362543
TCGA-CC-A3MB-01A-11R-A213-07	Th2 cells	High	0.342414
TCGA-CC-A3MC-01A-11R-A22L-07	Th2 cells	Low	0.376204
TCGA-CC-A5UC-01A-11R-A28V-07	Th2 cells	Low	0.383179
TCGA-CC-A5UD-01A-11R-A28V-07	Th2 cells	Low	0.356052
TCGA-CC-A5UE-01A-11R-A28V-07	Th2 cells	High	0.347861
TCGA-CC-A7IE-01A-21R-A38B-07	Th2 cells	Low	0.354701
TCGA-CC-A7IF-01A-11R-A33J-07	Th2 cells	Low	0.341341
TCGA-CC-A7IG-01A-11R-A33J-07	Th2 cells	High	0.372468
TCGA-CC-A7IH-01A-11R-A33J-07	Th2 cells	High	0.299857
TCGA-CC-A7II-01A-11R-A33J-07	Th2 cells	High	0.362475
TCGA-CC-A7IJ-01A-11R-A33R-07	Th2 cells	High	0.433857
TCGA-CC-A7IK-01A-12R-A33R-07	Th2 cells	High	0.283357
TCGA-CC-A7IL-01A-11R-A33R-07	Th2 cells	Low	0.27372
TCGA-CC-A8HS-01A-11R-A36F-07	Th2 cells	Low	0.369533
TCGA-CC-A8HT-01A-11R-A36F-07	Th2 cells	High	0.362616
TCGA-CC-A8HU-01A-11R-A36F-07	Th2 cells	High	0.350624
TCGA-CC-A8HV-01A-11R-A36F-07	Th2 cells	High	0.294033
TCGA-CC-A9FS-01A-11R-A37K-07	Th2 cells	High	0.344071
TCGA-CC-A9FU-01A-11R-A37K-07	Th2 cells	High	0.363175
TCGA-CC-A9FV-01A-11R-A37K-07	Th2 cells	Low	0.290132
TCGA-CC-A9FW-01A-11R-A37K-07	Th2 cells	High	0.325558
TCGA-DD-A113-01A-11R-A131-07	Th2 cells	High	0.358016
TCGA-DD-A114-01A-11R-A131-07	Th2 cells	High	0.426481
TCGA-DD-A115-01A-11R-A131-07	Th2 cells	High	0.341675
TCGA-DD-A116-01A-11R-A131-07	Th2 cells	High	0.303293
TCGA-DD-A118-01A-11R-A131-07	Th2 cells	Low	0.338653
TCGA-DD-A119-01A-11R-A131-07	Th2 cells	Low	0.29911
TCGA-DD-A11A-01A-11R-A131-07	Th2 cells	Low	0.314647
TCGA-DD-A11B-01A-11R-A131-07	Th2 cells	Low	0.303749
TCGA-DD-A11C-01A-11R-A131-07	Th2 cells	High	0.371834
TCGA-DD-A11D-01A-11R-A131-07	Th2 cells	High	0.264836
TCGA-DD-A1EA-01A-11R-A131-07	Th2 cells	High	0.34264
TCGA-DD-A1EB-01A-11R-A131-07	Th2 cells	High	0.329473
TCGA-DD-A1EC-01A-21R-A131-07	Th2 cells	High	0.3564
TCGA-DD-A1ED-01A-11R-A155-07	Th2 cells	Low	0.279724
TCGA-DD-A1EE-01A-11R-A131-07	Th2 cells	High	0.31725
TCGA-DD-A1EF-01A-11R-A131-07	Th2 cells	High	0.353282
TCGA-DD-A1EG-01A-11R-A213-07	Th2 cells	Low	0.340199
TCGA-DD-A1EH-01A-11R-A131-07	Th2 cells	Low	0.341667
TCGA-DD-A1EI-01A-11R-A131-07	Th2 cells	High	0.328513
TCGA-DD-A1EJ-01A-11R-A155-07	Th2 cells	High	0.323241
TCGA-DD-A1EK-01A-11R-A213-07	Th2 cells	Low	0.349075
TCGA-DD-A1EL-01A-11R-A155-07	Th2 cells	High	0.33977
TCGA-DD-A39V-01A-11R-A213-07	Th2 cells	High	0.309241
TCGA-DD-A39W-01A-11R-A213-07	Th2 cells	High	0.324018
TCGA-DD-A39X-01A-11R-A213-07	Th2 cells	Low	0.313109
TCGA-DD-A39Y-01A-11R-A213-07	Th2 cells	High	0.381734
TCGA-DD-A39Z-01A-11R-A213-07	Th2 cells	Low	0.288419
TCGA-DD-A3A1-01A-11R-A213-07	Th2 cells	High	0.320317
TCGA-DD-A3A2-01A-11R-A213-07	Th2 cells	Low	0.277745
TCGA-DD-A3A3-01A-11R-A22L-07	Th2 cells	Low	0.302395
TCGA-DD-A3A4-01A-11R-A22L-07	Th2 cells	Low	0.269503
TCGA-DD-A3A5-01A-11R-A22L-07	Th2 cells	High	0.321682
TCGA-DD-A3A6-01A-11R-A22L-07	Th2 cells	Low	0.286719
TCGA-DD-A3A7-01A-11R-A22L-07	Th2 cells	High	0.306224
TCGA-DD-A3A8-01A-11R-A22L-07	Th2 cells	Low	0.260674
TCGA-DD-A3A9-01A-11R-A266-07	Th2 cells	High	0.314603
TCGA-DD-A4NA-01A-11R-A266-07	Th2 cells	High	0.331189
TCGA-DD-A4NB-01A-12R-A266-07	Th2 cells	Low	0.334963
TCGA-DD-A4ND-01A-11R-A266-07	Th2 cells	Low	0.372686
TCGA-DD-A4NE-01A-11R-A27V-07	Th2 cells	Low	0.376766
TCGA-DD-A4NF-01A-11R-A27V-07	Th2 cells	High	0.22495
TCGA-DD-A4NG-01A-11R-A27V-07	Th2 cells	Low	0.320153
TCGA-DD-A4NH-01A-11R-A27V-07	Th2 cells	Low	0.35097
TCGA-DD-A4NI-01A-11R-A27V-07	Th2 cells	Low	0.320724
TCGA-DD-A4NJ-01A-11R-A27V-07	Th2 cells	Low	0.361611
TCGA-DD-A4NK-01A-11R-A28V-07	Th2 cells	Low	0.289309
TCGA-DD-A4NL-01A-11R-A28V-07	Th2 cells	Low	0.28859
TCGA-DD-A4NN-01A-11R-A28V-07	Th2 cells	High	0.333267
TCGA-DD-A4NO-01A-11R-A28V-07	Th2 cells	High	0.315402
TCGA-DD-A4NP-01A-11R-A28V-07	Th2 cells	Low	0.224159
TCGA-DD-A4NQ-01A-21R-A28V-07	Th2 cells	Low	0.372064
TCGA-DD-A4NR-01A-11R-A311-07	Th2 cells	Low	0.359641
TCGA-DD-A4NS-01A-11R-A311-07	Th2 cells	High	0.286297
TCGA-DD-A4NV-01A-11R-A311-07	Th2 cells	High	0.301666
TCGA-DD-A73A-01A-12R-A32O-07	Th2 cells	Low	0.324475
TCGA-DD-A73B-01A-12R-A32O-07	Th2 cells	High	0.367294
TCGA-DD-A73C-01A-12R-A33J-07	Th2 cells	High	0.293767
TCGA-DD-A73D-01A-12R-A32O-07	Th2 cells	Low	0.2828
TCGA-DD-A73E-01A-12R-A32O-07	Th2 cells	High	0.264067
TCGA-DD-A73F-01A-11R-A32O-07	Th2 cells	Low	0.377649
TCGA-DD-A73G-01A-22R-A32O-07	Th2 cells	High	0.292035
TCGA-DD-AA3A-01A-11R-A37K-07	Th2 cells	High	0.338832
TCGA-DD-AAC8-01A-11R-A41C-07	Th2 cells	High	0.25369
TCGA-DD-AAC9-01A-11R-A41C-07	Th2 cells	Low	0.29785
TCGA-DD-AACA-01A-11R-A41C-07	Th2 cells	High	0.287409
TCGA-DD-AACA-02A-11R-A41C-07	Th2 cells	High	0.295182
TCGA-DD-AACA-02B-11R-A41C-07	Th2 cells	High	0.318359
TCGA-DD-AACB-01A-11R-A41C-07	Th2 cells	Low	0.303434
TCGA-DD-AACC-01A-11R-A41C-07	Th2 cells	Low	0.356606
TCGA-DD-AACD-01A-11R-A41C-07	Th2 cells	Low	0.30615
TCGA-DD-AACE-01A-11R-A41C-07	Th2 cells	Low	0.286284
TCGA-DD-AACF-01A-11R-A41C-07	Th2 cells	High	0.393187
TCGA-DD-AACG-01A-11R-A41C-07	Th2 cells	Low	0.358109
TCGA-DD-AACH-01A-11R-A41C-07	Th2 cells	High	0.399263
TCGA-DD-AACI-01A-11R-A41C-07	Th2 cells	High	0.327319
TCGA-DD-AACJ-01A-11R-A41C-07	Th2 cells	High	0.275953
TCGA-DD-AACK-01A-11R-A41C-07	Th2 cells	High	0.315616
TCGA-DD-AACL-01A-11R-A41C-07	Th2 cells	Low	0.369422
TCGA-DD-AACN-01A-11R-A41C-07	Th2 cells	Low	0.271865
TCGA-DD-AACO-01A-11R-A41C-07	Th2 cells	Low	0.355754
TCGA-DD-AACP-01A-11R-A41C-07	Th2 cells	Low	0.381544
TCGA-DD-AACQ-01A-11R-A41C-07	Th2 cells	High	0.292714
TCGA-DD-AACS-01A-11R-A41C-07	Th2 cells	High	0.35698
TCGA-DD-AACT-01A-11R-A41C-07	Th2 cells	Low	0.311312
TCGA-DD-AACU-01A-11R-A41C-07	Th2 cells	High	0.302897
TCGA-DD-AACV-01A-11R-A41C-07	Th2 cells	High	0.377934
TCGA-DD-AACW-01A-11R-A41C-07	Th2 cells	Low	0.356569
TCGA-DD-AACX-01A-11R-A41C-07	Th2 cells	High	0.308372
TCGA-DD-AACY-01A-11R-A41C-07	Th2 cells	Low	0.303936
TCGA-DD-AACZ-01A-11R-A41C-07	Th2 cells	High	0.366937
TCGA-DD-AAD0-01A-11R-A41C-07	Th2 cells	High	0.327541
TCGA-DD-AAD1-01A-11R-A41C-07	Th2 cells	High	0.32859
TCGA-DD-AAD2-01A-11R-A41C-07	Th2 cells	Low	0.347499
TCGA-DD-AAD3-01A-11R-A41C-07	Th2 cells	Low	0.308406
TCGA-DD-AAD5-01A-11R-A41C-07	Th2 cells	Low	0.319875
TCGA-DD-AAD6-01A-11R-A41C-07	Th2 cells	Low	0.334064
TCGA-DD-AAD8-01A-11R-A41C-07	Th2 cells	Low	0.319043
TCGA-DD-AADA-01A-11R-A41C-07	Th2 cells	Low	0.300527
TCGA-DD-AADB-01A-11R-A41C-07	Th2 cells	Low	0.377066
TCGA-DD-AADC-01A-11R-A41C-07	Th2 cells	Low	0.380955
TCGA-DD-AADD-01A-11R-A41C-07	Th2 cells	Low	0.338487
TCGA-DD-AADF-01A-11R-A41C-07	Th2 cells	High	0.344541
TCGA-DD-AADG-01A-11R-A41C-07	Th2 cells	Low	0.268497
TCGA-DD-AADI-01A-11R-A41C-07	Th2 cells	High	0.317849
TCGA-DD-AADJ-01A-11R-A41C-07	Th2 cells	High	0.300578
TCGA-DD-AADK-01A-11R-A41C-07	Th2 cells	Low	0.331127
TCGA-DD-AADL-01A-11R-A41C-07	Th2 cells	Low	0.326522
TCGA-DD-AADM-01A-11R-A41C-07	Th2 cells	High	0.360068
TCGA-DD-AADN-01A-11R-A41C-07	Th2 cells	High	0.346774
TCGA-DD-AADO-01A-11R-A41C-07	Th2 cells	Low	0.340936
TCGA-DD-AADP-01A-11R-A39D-07	Th2 cells	Low	0.334723
TCGA-DD-AADQ-01A-11R-A41C-07	Th2 cells	Low	0.327842
TCGA-DD-AADR-01A-11R-A41C-07	Th2 cells	High	0.379085
TCGA-DD-AADS-01A-11R-A41C-07	Th2 cells	Low	0.272154
TCGA-DD-AADU-01A-11R-A41C-07	Th2 cells	Low	0.224612
TCGA-DD-AADV-01A-11R-A39D-07	Th2 cells	High	0.344015
TCGA-DD-AADW-01A-11R-A39D-07	Th2 cells	High	0.366629
TCGA-DD-AADY-01A-11R-A41C-07	Th2 cells	High	0.350294
TCGA-DD-AAE0-01A-11R-A41C-07	Th2 cells	High	0.354438
TCGA-DD-AAE1-01A-11R-A41C-07	Th2 cells	Low	0.303099
TCGA-DD-AAE2-01A-11R-A41C-07	Th2 cells	High	0.331165
TCGA-DD-AAE3-01A-11R-A41C-07	Th2 cells	High	0.245739
TCGA-DD-AAE4-01A-11R-A41C-07	Th2 cells	Low	0.36954
TCGA-DD-AAE6-01A-11R-A41C-07	Th2 cells	Low	0.324712
TCGA-DD-AAE7-01A-11R-A41C-07	Th2 cells	Low	0.302683
TCGA-DD-AAE9-01A-11R-A41C-07	Th2 cells	High	0.290112
TCGA-DD-AAEA-01A-11R-A41C-07	Th2 cells	Low	0.33904
TCGA-DD-AAEB-01A-11R-A41C-07	Th2 cells	Low	0.276029
TCGA-DD-AAED-01A-12R-A41C-07	Th2 cells	Low	0.283495
TCGA-DD-AAEE-01A-11R-A41C-07	Th2 cells	Low	0.306865
TCGA-DD-AAEG-01A-11R-A39D-07	Th2 cells	Low	0.334102
TCGA-DD-AAEH-01A-11R-A41C-07	Th2 cells	High	0.349045
TCGA-DD-AAEI-01A-11R-A41C-07	Th2 cells	High	0.345804
TCGA-DD-AAEK-01A-11R-A41C-07	Th2 cells	High	0.356728
TCGA-DD-AAVP-01A-11R-A41C-07	Th2 cells	High	0.304275
TCGA-DD-AAVQ-01A-11R-A41C-07	Th2 cells	Low	0.36433
TCGA-DD-AAVR-01A-11R-A41C-07	Th2 cells	Low	0.327491
TCGA-DD-AAVS-01A-11R-A41C-07	Th2 cells	High	0.335855
TCGA-DD-AAVU-01A-11R-A41C-07	Th2 cells	High	0.310122
TCGA-DD-AAVV-01A-11R-A41C-07	Th2 cells	High	0.353049
TCGA-DD-AAVW-01A-11R-A41C-07	Th2 cells	Low	0.339966
TCGA-DD-AAVX-01A-11R-A41C-07	Th2 cells	Low	0.280836
TCGA-DD-AAVY-01A-11R-A41C-07	Th2 cells	High	0.261481
TCGA-DD-AAVZ-01A-11R-A41C-07	Th2 cells	Low	0.331813
TCGA-DD-AAW0-01A-11R-A41C-07	Th2 cells	High	0.307287
TCGA-DD-AAW1-01A-11R-A41C-07	Th2 cells	Low	0.263367
TCGA-DD-AAW2-01A-11R-A41C-07	Th2 cells	Low	0.268646
TCGA-DD-AAW3-01A-11R-A41C-07	Th2 cells	Low	0.265549
TCGA-ED-A459-01A-11R-A266-07	Th2 cells	High	0.368882
TCGA-ED-A4XI-01A-11R-A266-07	Th2 cells	Low	0.285909
TCGA-ED-A5KG-01A-11R-A27V-07	Th2 cells	High	0.368585
TCGA-ED-A627-01A-12R-A311-07	Th2 cells	Low	0.311633
TCGA-ED-A66X-01A-11R-A311-07	Th2 cells	Low	0.337582
TCGA-ED-A66Y-01A-11R-A311-07	Th2 cells	High	0.335216
TCGA-ED-A7PX-01A-51R-A352-07	Th2 cells	High	0.338804
TCGA-ED-A7PY-01A-11R-A33R-07	Th2 cells	Low	0.276517
TCGA-ED-A7PZ-01A-11R-A33R-07	Th2 cells	Low	0.28546
TCGA-ED-A7XO-01A-11R-A352-07	Th2 cells	High	0.394623
TCGA-ED-A7XP-01A-11R-A352-07	Th2 cells	High	0.323591
TCGA-ED-A82E-01A-11R-A352-07	Th2 cells	High	0.280961
TCGA-ED-A8O5-01A-11R-A36F-07	Th2 cells	Low	0.307452
TCGA-ED-A8O6-01A-11R-A36F-07	Th2 cells	Low	0.319093
TCGA-ED-A97K-01A-21R-A38B-07	Th2 cells	Low	0.341331
TCGA-EP-A12J-01A-11R-A131-07	Th2 cells	High	0.28737
TCGA-EP-A26S-01A-11R-A16W-07	Th2 cells	High	0.27428
TCGA-EP-A2KA-01A-11R-A180-07	Th2 cells	High	0.366526
TCGA-EP-A2KB-01A-11R-A180-07	Th2 cells	High	0.368527
TCGA-EP-A2KC-01A-11R-A213-07	Th2 cells	High	0.301013
TCGA-EP-A3JL-01A-11R-A213-07	Th2 cells	Low	0.345635
TCGA-EP-A3RK-01A-11R-A22L-07	Th2 cells	High	0.38233
TCGA-ES-A2HS-01A-11R-A180-07	Th2 cells	High	0.299849
TCGA-ES-A2HT-01A-12R-A180-07	Th2 cells	Low	0.302907
TCGA-FV-A23B-01A-11R-A16W-07	Th2 cells	Low	0.337045
TCGA-FV-A2QQ-01A-11R-A22L-07	Th2 cells	High	0.305931
TCGA-FV-A2QR-01A-11R-A213-07	Th2 cells	High	0.335686
TCGA-FV-A3I0-01A-11R-A22L-07	Th2 cells	Low	0.276543
TCGA-FV-A3I1-01A-11R-A22L-07	Th2 cells	High	0.367652
TCGA-FV-A3R2-01A-11R-A22L-07	Th2 cells	High	0.29256
TCGA-FV-A3R3-01A-11R-A22L-07	Th2 cells	Low	0.278882
TCGA-FV-A495-01A-11R-A266-07	Th2 cells	High	0.34875
TCGA-FV-A496-01A-11R-A266-07	Th2 cells	Low	0.237952
TCGA-FV-A4ZP-01A-12R-A266-07	Th2 cells	Low	0.279556
TCGA-FV-A4ZQ-01A-11R-A266-07	Th2 cells	High	0.3828
TCGA-G3-A25S-01A-11R-A16W-07	Th2 cells	High	0.298934
TCGA-G3-A25T-01A-11R-A16W-07	Th2 cells	High	0.336379
TCGA-G3-A25U-01A-11R-A16W-07	Th2 cells	High	0.324396
TCGA-G3-A25V-01A-11R-A16W-07	Th2 cells	Low	0.321167
TCGA-G3-A25X-01A-11R-A16W-07	Th2 cells	High	0.384234
TCGA-G3-A25Y-01A-11R-A16W-07	Th2 cells	High	0.345166
TCGA-G3-A25Z-01A-11R-A16W-07	Th2 cells	Low	0.323649
TCGA-G3-A3CG-01A-11R-A213-07	Th2 cells	High	0.299222
TCGA-G3-A3CH-01A-11R-A22L-07	Th2 cells	Low	0.339738
TCGA-G3-A3CI-01A-11R-A213-07	Th2 cells	Low	0.27835
TCGA-G3-A3CJ-01A-11R-A213-07	Th2 cells	Low	0.288137
TCGA-G3-A3CK-01A-11R-A213-07	Th2 cells	Low	0.336251
TCGA-G3-A5SI-01A-31R-A27V-07	Th2 cells	Low	0.379904
TCGA-G3-A5SJ-01A-11R-A27V-07	Th2 cells	Low	0.3277
TCGA-G3-A5SK-01A-11R-A27V-07	Th2 cells	Low	0.31335
TCGA-G3-A5SL-01A-11R-A27V-07	Th2 cells	Low	0.294442
TCGA-G3-A5SM-01A-12R-A28V-07	Th2 cells	Low	0.347059
TCGA-G3-A6UC-01A-21R-A33J-07	Th2 cells	High	0.270725
TCGA-G3-A7M5-01A-11R-A33R-07	Th2 cells	Low	0.277065
TCGA-G3-A7M6-01A-11R-A33R-07	Th2 cells	High	0.295441
TCGA-G3-A7M7-01A-12R-A352-07	Th2 cells	High	0.286502
TCGA-G3-A7M8-01A-11R-A33R-07	Th2 cells	Low	0.288893
TCGA-G3-A7M9-01A-23R-A352-07	Th2 cells	High	0.351515
TCGA-G3-AAUZ-01A-11R-A38B-07	Th2 cells	Low	0.361329
TCGA-G3-AAV0-01A-11R-A37K-07	Th2 cells	High	0.31532
TCGA-G3-AAV1-01A-11R-A38B-07	Th2 cells	Low	0.308275
TCGA-G3-AAV2-01A-11R-A37K-07	Th2 cells	High	0.235336
TCGA-G3-AAV3-01A-11R-A37K-07	Th2 cells	High	0.357303
TCGA-G3-AAV4-01A-11R-A38B-07	Th2 cells	High	0.284505
TCGA-G3-AAV5-01A-11R-A37K-07	Th2 cells	High	0.330407
TCGA-G3-AAV6-01A-21R-A37K-07	Th2 cells	Low	0.369352
TCGA-G3-AAV7-01A-11R-A38B-07	Th2 cells	High	0.402577
TCGA-GJ-A3OU-01A-31R-A38B-07	Th2 cells	Low	0.36216
TCGA-GJ-A6C0-01A-12R-A311-07	Th2 cells	Low	0.396018
TCGA-GJ-A9DB-01A-11R-A37K-07	Th2 cells	High	0.301356
TCGA-HP-A5MZ-01A-21R-A27V-07	Th2 cells	Low	0.342493
TCGA-HP-A5N0-01A-11R-A28V-07	Th2 cells	High	0.282797
TCGA-K7-A5RF-01A-11R-A28V-07	Th2 cells	Low	0.288655
TCGA-K7-A5RG-01A-11R-A28V-07	Th2 cells	High	0.375323
TCGA-K7-A6G5-01A-11R-A311-07	Th2 cells	Low	0.324561
TCGA-K7-AAU7-01A-11R-A38B-07	Th2 cells	High	0.33668
TCGA-KR-A7K0-01A-12R-A33R-07	Th2 cells	Low	0.293273
TCGA-KR-A7K2-01A-12R-A33R-07	Th2 cells	Low	0.293933
TCGA-KR-A7K7-01A-11R-A33J-07	Th2 cells	High	0.335562
TCGA-KR-A7K8-01A-11R-A33J-07	Th2 cells	High	0.367496
TCGA-LG-A6GG-01A-11R-A311-07	Th2 cells	Low	0.298271
TCGA-LG-A9QC-01A-11R-A37K-07	Th2 cells	High	0.297371
TCGA-LG-A9QD-01A-11R-A38B-07	Th2 cells	Low	0.286187
TCGA-MI-A75C-01A-11R-A32O-07	Th2 cells	Low	0.351518
TCGA-MI-A75E-01A-11R-A32O-07	Th2 cells	High	0.332834
TCGA-MI-A75G-01A-11R-A32O-07	Th2 cells	High	0.258444
TCGA-MI-A75H-01A-11R-A32O-07	Th2 cells	High	0.305794
TCGA-MI-A75I-01A-11R-A32O-07	Th2 cells	Low	0.322809
TCGA-MR-A520-01A-11R-A266-07	Th2 cells	Low	0.262981
TCGA-MR-A8JO-01A-12R-A36F-07	Th2 cells	Low	0.347185
TCGA-NI-A4U2-01A-11R-A28V-07	Th2 cells	Low	0.279686
TCGA-NI-A8LF-01A-11R-A36F-07	Th2 cells	Low	0.27122
TCGA-O8-A75V-01A-11R-A32O-07	Th2 cells	High	0.340401
TCGA-PD-A5DF-01A-11R-A27V-07	Th2 cells	High	0.375038
TCGA-QA-A7B7-01A-11R-A32O-07	Th2 cells	High	0.418917
TCGA-RC-A6M3-01A-11R-A32O-07	Th2 cells	Low	0.3908
TCGA-RC-A6M4-01A-11R-A32O-07	Th2 cells	Low	0.275587
TCGA-RC-A6M5-01A-11R-A32O-07	Th2 cells	Low	0.299398
TCGA-RC-A6M6-01A-11R-A32O-07	Th2 cells	High	0.369849
TCGA-RC-A7S9-01A-11R-A33R-07	Th2 cells	Low	0.327016
TCGA-RC-A7SB-01A-21R-A352-07	Th2 cells	Low	0.314502
TCGA-RC-A7SF-01A-11R-A352-07	Th2 cells	Low	0.303719
TCGA-RC-A7SH-01A-11R-A38B-07	Th2 cells	High	0.320457
TCGA-RC-A7SK-01A-11R-A352-07	Th2 cells	High	0.264923
TCGA-RG-A7D4-01A-12R-A33R-07	Th2 cells	Low	0.388917
TCGA-T1-A6J8-01A-11R-A32O-07	Th2 cells	Low	0.239892
TCGA-UB-A7MA-01A-11R-A33R-07	Th2 cells	High	0.329426
TCGA-UB-A7MB-01A-11R-A33R-07	Th2 cells	High	0.395224
TCGA-UB-A7MC-01A-11R-A33R-07	Th2 cells	High	0.308883
TCGA-UB-A7MD-01A-12R-A352-07	Th2 cells	High	0.324643
TCGA-UB-A7ME-01A-11R-A33J-07	Th2 cells	High	0.336066
TCGA-UB-A7MF-01A-11R-A33J-07	Th2 cells	High	0.386866
TCGA-UB-AA0U-01A-11R-A38B-07	Th2 cells	Low	0.396884
TCGA-UB-AA0V-01A-11R-A38B-07	Th2 cells	Low	0.296372
TCGA-WJ-A86L-01A-12R-A39D-07	Th2 cells	Low	0.354649
TCGA-WQ-A9G7-01A-11R-A37K-07	Th2 cells	Low	0.326982
TCGA-WQ-AB4B-01A-11R-A41C-07	Th2 cells	Low	0.321806
TCGA-WX-AA44-01A-11R-A39D-07	Th2 cells	High	0.368956
TCGA-WX-AA46-01A-11R-A39D-07	Th2 cells	Low	0.269946
TCGA-WX-AA47-01A-11R-A39D-07	Th2 cells	Low	0.258385
TCGA-XR-A8TC-01A-11R-A36F-07	Th2 cells	Low	0.293337
TCGA-XR-A8TD-01A-12R-A39D-07	Th2 cells	Low	0.354061
TCGA-XR-A8TE-01A-11R-A36F-07	Th2 cells	High	0.251361
TCGA-XR-A8TF-01A-11R-A36F-07	Th2 cells	Low	0.318325
TCGA-XR-A8TG-01A-11R-A36F-07	Th2 cells	High	0.381029
TCGA-YA-A8S7-01A-11R-A37K-07	Th2 cells	High	0.365731
TCGA-ZP-A9CV-01A-11R-A38B-07	Th2 cells	Low	0.31909
TCGA-ZP-A9CY-01A-11R-A38B-07	Th2 cells	Low	0.311124
TCGA-ZP-A9CZ-01A-11R-A38B-07	Th2 cells	High	0.408619
TCGA-ZP-A9D0-01A-11R-A37K-07	Th2 cells	High	0.283919
TCGA-ZP-A9D1-01A-11R-A38B-07	Th2 cells	High	0.298595
TCGA-ZP-A9D2-01A-11R-A38B-07	Th2 cells	High	0.305765
TCGA-ZP-A9D4-01A-11R-A37K-07	Th2 cells	High	0.282595
TCGA-ZS-A9CD-01A-11R-A37K-07	Th2 cells	High	0.287149
TCGA-ZS-A9CE-01A-11R-A37K-07	Th2 cells	Low	0.306736
TCGA-ZS-A9CF-01A-11R-A38B-07	Th2 cells	High	0.372031
TCGA-ZS-A9CF-02A-11R-A38B-07	Th2 cells	High	0.357964
TCGA-ZS-A9CG-01A-11R-A37K-07	Th2 cells	Low	0.236152

## Sheet: Sheet2
Keap1 expression
HC	LIHC
0.6	1.1
0.5	1
0.8	1.1
0.6	0.9
0.8	0.8
0.9	0.7
0.5	0.9
0.5	1.1
0.6	0.6
0.6	0.9
0.5	0.8
0.7	0.4
0.8	0.7
0.9	1.3
0.3	0.8
0.7	0.6
0.6	0.8
0.8	0.9
0.9	0.6
0.8	1.1
