# Supplementary material for: KEAP1 overexpression is correlated with poor prognosis and immune infiltration in liver hepatocellular carcinoma
Source: Front Med (Lausanne). 2024 Jun 13;11:1391843. doi: 10.3389/fmed.2024.1391843 (PMC11208630; doi:10.3389/fmed.2024.1391843)
Supplement: Supplementary file 5 [file Table_5.xlsx]

## Sheet: Th2-IL-4
HC	IL-4%	Th2 cells in lymphocytes %	Th2 cells (10^9)			LIHC	IL-4%	Th2 cells in lymphocytes %	Th2 cells (10^9)
1	0.28	0.0602	0.00125216			1	15.1	4.832	0.0512192
2	0.43	0.06966	0.00130264			2	1	0.21	0.003087
3	0.38	0.11286	0.00259578			3	1.53	0.29376	0.00317261
4	0.52	0.07488	0.00241862			4	0.64	0.39872	0.00562195
5	0.3	0.0792	0.0022176			5	0.85	0.29155	0.00501466
6	1.86	0.34224	0.00492826			6	0.11	0.2442	0.000302808
7	1.05	0.2268	0.0032886			7	0.74	0.24494	0.00191053
8	0.36	0.05688	0.0010921			8	0.93	0.28737	0.00293117
9	0.33	0.0462	0.00106722			9	2.53	0.52371	0.00570844
10	1.18	0.36698	0.00759649			10	1.16	0.47328	0.011974
11	0.26	0.09464	0.00188334			11	3.83	0.85026	0.00680208
12	1.01	0.37269	0.00439774			12	1	0.234	0.0027378
13	1.31	0.51614	0.0118196			13	3.03	0.66054	0.0116255
14	1.33	0.51471	0.007978			14	2.15	0.62565	0.00538059
15	1.69	0.3718	0.0094809			15	0.8	0.2832	0.00342672
16	0.53	0.18974	0.00409838			16	1.71	0.43605	0.00566865
17	1.16	0.38512	0.0064315			17	2.08	0.30576	0.000947856
18	1.93	0.52689	0.0160175			18	0.62	0.15624	0.00193738
19	1.08	0.39528	0.00976342			19	0.42	0.08652	0.00073542
20	0.47	0.18189	0.00358323			20	2.8	0.7084	0.0102718

## Sheet: cyto-CD107a-perforin-GrA-GrB
HC	Cytotoxic cells in lymphocytes %	CD107a in cytotoxic cells (%)	GrA in cytotoxic cells (%)	GrB in cytotoxic cells (%)	Perforin in cytotoxic cells (%)	Cytotoxic cells (10^9)		LIHC	Cytotoxic cells in lymphocytes %	CD107a in cytotoxic cells (%)	GrA in cytotoxic cells (%)	GrB in cytotoxic cells (%)	Perforin in cytotoxic cells (%)	Cytotoxic cells (10^9)
1	15.4	8.42	8.38	32.6	3.28	0.32032		1	9.5	32.6	41.8	81.9	16.7	0.1007
2	5.78	7.56	2.7	7.41	0.48	0.108086		2	11.8	27.6	49	63.9	12.5	0.17346
3	8.39	17.2	13.7	21.5	4.18	0.19297		3	11.4	24.2	65.4	70.9	31.7	0.12312
4	6.63	11.5	10.5	27.8	1.17	0.214149		4	6.59	20.5	6.35	19.29	2.09	0.092919
5	26.3	9.48	7.25	18.8	1.99	0.7364		5	23.2	16.96	24.82	17.7	0.6	0.39904
6	14.1	14.1	3.68	37.4	1.41	0.20304		6	4.88	20.1	6.01	20.9	0.48	0.060512
7	11.4	26.6	17.4	12	2.51	0.1653		7	41.7	23.7	14.6	39.2	9.08	0.32526
8	23.2	21.9	3.81	14.2	1.13	0.44544		8	12.4	39	11.3	19.5	0.42	0.12648
9	9.92	10.9	4.02	28.1	2.62	0.229152		9	8.81	17.7	16	50.2	13.6	0.096029
10	27.5	9.71	7.23	26.1	3.99	0.56925		10	6.61	35.6	26.9	35.8	13.5	0.167233
11	15.5	25.3	6.16	11	0.63	0.30845		11	13	26.2	39.5	77.8	5.19	0.104
12	21.2	9.87	4.03	26.1	1.74	0.25016		12	14.1	20.4	3.03	39	10.4	0.16497
13	12.5	25	7.97	20.1	2.17	0.28625		13	29	16.1	8.13	33.8	0.29	0.5104
14	15	19.7	7.75	23.8	4.64	0.2325		14	7.65	9.39	3.4	45.5	2.05	0.06579
15	8.72	19.1	3.41	16.3	3.92	0.22236		15	15.9	16	25.4	38.9	11.1	0.19239
16	23.3	11.3	7.14	28.1	1.66	0.50328		16	8.28	19.2	11.2	38.1	4.42	0.10764
17	14.7	19	9.22	23.7	7.74	0.24549		17	4.75	20	29.2	63.9	7.34	0.014725
18	26.3	11.2	9.86	24.2	1.39	0.79952		18	31.3	14.4	15	59.8	1.1	0.38812
19	16.9	23.2	20.5	38.9	5.4	0.41743		19	9.55	35.4	23	62	5.69	0.081175
20	22.6	32	27.3	33	10.9	0.44522		20	13.3	10.8	21.4	44.3	1.87	0.19285
